# Supplementary material for: Dual oncogenic and tumor suppressor roles of the promyelocytic leukemia gene in hepatocarcinogenesis associated with hepatitis B virus surface antigen
Source: Oncotarget. 2016 Apr 6;7(19):28393–407. doi: 10.18632/oncotarget.8613 (PMC5053734; doi:10.18632/oncotarget.8613)
Supplement: Supplementary file 2 [file oncotarget-07-28393-s002.xls]

## Sheet: FRAME_SHIFT(HIGH
Chromosome	Position	Reference	Alteration	PML-/-HBsAgtg/0 (9-Mon)	PML-/- (6-Mon)	PML-/-HBsAgtg/0 (3-Mon)	HBsAgtg/0 (6-Mon)	PML-/-HBsAgtg/0 (6-Mon)	Effect ( Effect_Impact	Codon_Change	Amino_Acid_Change	Amino_Acid_length	Gene_Name	Transcript_BioType	Gene_Coding	Transcript_ID	Exon_Rank
1	9536065	A	AGCCC	A/A	A/AGCCC	A/A	A/A	A/AGCCC	FRAME_SHIFT(HIGH	aaa/aaGCCCa	K154KP?	365	Rrs1	protein_coding	CODING	ENSMUST00000072079	1
1	9536184	GCT	G	GCT/G	GCT/GCT	GCT/G	GCT/G	GCT/G	FRAME_SHIFT(HIGH	gct/	A194	365	Rrs1	protein_coding	CODING	ENSMUST00000072079	1
1	15259877	ATTTTGTCTACGG	A	ATTTTGTCTACGG/ATTTTGTCTACGG	ATTTTGTCTACGG/A	ATTTTGTCTACGG/A	ATTTTGTCTACGG/A	ATTTTGTCTACGG/A	FRAME_SHIFT(HIGH	atg/	M1	332	Gm10566	protein_coding	CODING	ENSMUST00000086739	1
1	19224427	G	GAA	GAA/GAA	G/G	GAA/GAA	G/GAA	G/GAA	FRAME_SHIFT(HIGH	tga/tgAAa	*442*?	441	Tcfap2b	protein_coding	CODING	ENSMUST00000064976	7
1	19224427	G	GAA	GAA/GAA	G/G	GAA/GAA	G/GAA	G/GAA	FRAME_SHIFT(HIGH	tga/tgAAa	*460*?	459	Tcfap2b	protein_coding	CODING	ENSMUST00000027059	7
1	51998088	G	GT	GT/GT	G/G	G/GT	G/GT	G/GT	FRAME_SHIFT(HIGH	tac/taAc	Y6*?	203	Gm8420	protein_coding	CODING	ENSMUST00000097103	1
1	58267449	A	AT	AT/AT	A/A	A/AT	A/AT	A/AT	FRAME_SHIFT(HIGH	att/aTtt	I11I?	1336	Aox4	protein_coding	CODING	ENSMUST00000040442	1
1	58703899	CT	C	CT/CT	CT/C	CT/C	CT/CT	CT/C	FRAME_SHIFT(HIGH	cct/	P123	183	Gm10068	protein_coding	CODING	ENSMUST00000081455	1
1	59908147	CGCCCAGGGGAAGAAGA	C	CGCCCAGGGGAAGAAGA/C	CGCCCAGGGGAAGAAGA/CGCCCAGGGGAAGAAGA	CGCCCAGGGGAAGAAGA/C	CGCCCAGGGGAAGAAGA/CGCCCAGGGGAAGAAGA	CGCCCAGGGGAAGAAGA/C	FRAME_SHIFT(HIGH	cgcccaggggaagaagat/	RPGEED365	1038	Bmpr2	protein_coding	CODING	ENSMUST00000087435	8
1	59908165	AAT	A	AAT/A	AAT/AAT	AAT/A	AAT/AAT	AAT/A	FRAME_SHIFT(HIGH	aat/	N371	1038	Bmpr2	protein_coding	CODING	ENSMUST00000087435	8
1	59908168	GC	G	GC/G	GC/GC	GC/G	GC/GC	GC/G	FRAME_SHIFT(HIGH	gcg/	A372	1038	Bmpr2	protein_coding	CODING	ENSMUST00000087435	8
1	74441500	CTACG	C	CTACG/C	CTACG/C	CTACG/C	CTACG/C	CTACG/C	FRAME_SHIFT(HIGH	tacgta/	YV188	261	Ctdsp1	protein_coding	CODING	ENSMUST00000027367	6
1	74442119	CGTATA	C,CTATA	CGTATA/C	CGTATA/CTATA	CGTATA/CTATA	CGTATA/CTATA	CGTATA/C	FRAME_SHIFT(HIGH	gta/	V250	261	Ctdsp1	protein_coding	CODING	ENSMUST00000027367	7
1	74442119	CGTATA	C,CTATA	CGTATA/C	CGTATA/CTATA	CGTATA/CTATA	CGTATA/CTATA	CGTATA/C	FRAME_SHIFT(HIGH	gtatac/	VY250	261	Ctdsp1	protein_coding	CODING	ENSMUST00000027367	7
1	74442121	T	TG	T/TG	T/T	T/T	T/TG	T/TG	FRAME_SHIFT(HIGH	gta/gtGa	V250V?	261	Ctdsp1	protein_coding	CODING	ENSMUST00000027367	7
1	74442122	A	ATCTCT	A/ATCTCT	A/A	A/A	A/ATCTCT	A/ATCTCT	FRAME_SHIFT(HIGH	tac/TCTCTtac	Y251SL?	261	Ctdsp1	protein_coding	CODING	ENSMUST00000027367	7
1	84750994	T	TG	T/T	T/TG	T/TG	T/TG	T/TG	FRAME_SHIFT(HIGH	ccc/cccC	P977P?	2025	Trip12	protein_coding	CODING	ENSMUST00000027421	20
1	85109141	ACT	A	ACT/A	ACT/A	ACT/A	ACT/A	ACT/A	FRAME_SHIFT(HIGH	agagtc/	RV79	119	C130026I21Rik	protein_coding	CODING	ENSMUST00000161267	3
1	85109141	ACT	A	ACT/A	ACT/A	ACT/A	ACT/A	ACT/A	FRAME_SHIFT(HIGH	agagtc/	RV95	135	C130026I21Rik	protein_coding	CODING	ENSMUST00000162421	3
1	85253990	CTCTCT	C	CTCTCT/C	CTCTCT/C	CTCTCT/C	CTCTCT/C	CTCTCT/C	FRAME_SHIFT(HIGH	gaagagagg/	EER139	291	C130026I21Rik	protein_coding	CODING	ENSMUST00000093506	4
1	87484065	T	TAC	T/TAC	T/TAC	T/TAC	T/TAC	T/TAC	FRAME_SHIFT(HIGH	gaa/gaGTa	E237E?	445	Sp110	protein_coding	CODING	ENSMUST00000093508	6
1	87484066	TC	T	TC/T	TC/T	TC/T	TC/T	TC/T	FRAME_SHIFT(HIGH	gaa/	E237	445	Sp110	protein_coding	CODING	ENSMUST00000093508	6
1	87484071	G	GT	G/GT	G/GT	G/GT	G/GT	G/GT	FRAME_SHIFT(HIGH	gcc/gcAc	A235A?	445	Sp110	protein_coding	CODING	ENSMUST00000093508	6
1	87488142	G	GC	G/GC	G/GC	G/GC	G/GC	G/GC	FRAME_SHIFT(HIGH	gct/gGct	A180G?	445	Sp110	protein_coding	CODING	ENSMUST00000093508	4
1	87492563	AAT	A	AAT/A	AAT/A	AAT/A	AAT/A	AAT/A	FRAME_SHIFT(HIGH	aat/	N40	445	Sp110	protein_coding	CODING	ENSMUST00000093508	2
1	87507391	GT	G	GT/GT	GT/GT	GT/GT	GT/GT	GT/G	FRAME_SHIFT(HIGH	ttt/	F92	534	Sp140	protein_coding	CODING	ENSMUST00000080204	3
1	87921079	T	TC	TC/TC	T/T	T/TC	T/T	TC/TC	FRAME_SHIFT(HIGH	ttc/ttCc	F159F?	170	Spata3	protein_coding	CODING	ENSMUST00000152501	2
1	87921079	T	TC	TC/TC	T/T	T/TC	T/T	TC/TC	FRAME_SHIFT(HIGH	ttc/ttCc	F160F?	171	Spata3	protein_coding	CODING	ENSMUST00000135440	2
1	90108946	AT	A	AT/AT	AT/A	AT/A	AT/A	AT/A	FRAME_SHIFT(HIGH	atg/	M124	535	Ugt1a1	protein_coding	CODING	ENSMUST00000073049	1
1	90112732	AT	A	AT/AT	AT/A	AT/A	AT/A	AT/A	FRAME_SHIFT(HIGH	ttc/	F101	165	Ugt1a6a	protein_coding	CODING	ENSMUST00000140092	5
1	90112732	AT	A	AT/AT	AT/A	AT/A	AT/A	AT/A	FRAME_SHIFT(HIGH	ttc/	F142	206	Ugt1a10	protein_coding	CODING	ENSMUST00000138182	4
1	90112732	AT	A	AT/AT	AT/A	AT/A	AT/A	AT/A	FRAME_SHIFT(HIGH	ttc/	F142	206	Ugt1a7c	protein_coding	CODING	ENSMUST00000150634	4
1	90112732	AT	A	AT/AT	AT/A	AT/A	AT/A	AT/A	FRAME_SHIFT(HIGH	ttc/	F167	209	Ugt1a10	protein_coding	CODING	ENSMUST00000173325	5
1	90112732	AT	A	AT/AT	AT/A	AT/A	AT/A	AT/A	FRAME_SHIFT(HIGH	ttc/	F364	528	Ugt1a9	protein_coding	CODING	ENSMUST00000073772	4
1	90112732	AT	A	AT/AT	AT/A	AT/A	AT/A	AT/A	FRAME_SHIFT(HIGH	ttc/	F365	529	Ugt1a5	protein_coding	CODING	ENSMUST00000097659	4
1	90112732	AT	A	AT/AT	AT/A	AT/A	AT/A	AT/A	FRAME_SHIFT(HIGH	ttc/	F366	530	Ugt1a10	protein_coding	CODING	ENSMUST00000113142	4
1	90112732	AT	A	AT/AT	AT/A	AT/A	AT/A	AT/A	FRAME_SHIFT(HIGH	ttc/	F366	530	Ugt1a8	protein_coding	CODING	ENSMUST00000113139	4
1	90112732	AT	A	AT/AT	AT/A	AT/A	AT/A	AT/A	FRAME_SHIFT(HIGH	ttc/	F367	531	Ugt1a6a	protein_coding	CODING	ENSMUST00000014263	4
1	90112732	AT	A	AT/AT	AT/A	AT/A	AT/A	AT/A	FRAME_SHIFT(HIGH	ttc/	F367	531	Ugt1a6a	protein_coding	CODING	ENSMUST00000113134	5
1	90112732	AT	A	AT/AT	AT/A	AT/A	AT/A	AT/A	FRAME_SHIFT(HIGH	ttc/	F367	531	Ugt1a6a	protein_coding	CODING	ENSMUST00000113135	5
1	90112732	AT	A	AT/AT	AT/A	AT/A	AT/A	AT/A	FRAME_SHIFT(HIGH	ttc/	F367	531	Ugt1a6a	protein_coding	CODING	ENSMUST00000169501	6
1	90112732	AT	A	AT/AT	AT/A	AT/A	AT/A	AT/A	FRAME_SHIFT(HIGH	ttc/	F367	531	Ugt1a6b	protein_coding	CODING	ENSMUST00000113137	4
1	90112732	AT	A	AT/AT	AT/A	AT/A	AT/A	AT/A	FRAME_SHIFT(HIGH	ttc/	F367	531	Ugt1a6b	protein_coding	CODING	ENSMUST00000113138	5
1	90112732	AT	A	AT/AT	AT/A	AT/A	AT/A	AT/A	FRAME_SHIFT(HIGH	ttc/	F367	531	Ugt1a7c	protein_coding	CODING	ENSMUST00000058237	4
1	90112732	AT	A	AT/AT	AT/A	AT/A	AT/A	AT/A	FRAME_SHIFT(HIGH	ttc/	F369	533	Ugt1a2	protein_coding	CODING	ENSMUST00000049289	4
1	90112732	AT	A	AT/AT	AT/A	AT/A	AT/A	AT/A	FRAME_SHIFT(HIGH	ttc/	F371	535	Ugt1a1	protein_coding	CODING	ENSMUST00000073049	4
1	90112735	CAT	C	CAT/CAT	CAT/C	CAT/C	CAT/C	CAT/C	FRAME_SHIFT(HIGH	atc/	I102	165	Ugt1a6a	protein_coding	CODING	ENSMUST00000140092	5
1	90112735	CAT	C	CAT/CAT	CAT/C	CAT/C	CAT/C	CAT/C	FRAME_SHIFT(HIGH	atc/	I143	206	Ugt1a10	protein_coding	CODING	ENSMUST00000138182	4
1	90112735	CAT	C	CAT/CAT	CAT/C	CAT/C	CAT/C	CAT/C	FRAME_SHIFT(HIGH	atc/	I143	206	Ugt1a7c	protein_coding	CODING	ENSMUST00000150634	4
1	90112735	CAT	C	CAT/CAT	CAT/C	CAT/C	CAT/C	CAT/C	FRAME_SHIFT(HIGH	atc/	I168	209	Ugt1a10	protein_coding	CODING	ENSMUST00000173325	5
1	90112735	CAT	C	CAT/CAT	CAT/C	CAT/C	CAT/C	CAT/C	FRAME_SHIFT(HIGH	atc/	I365	528	Ugt1a9	protein_coding	CODING	ENSMUST00000073772	4
1	90112735	CAT	C	CAT/CAT	CAT/C	CAT/C	CAT/C	CAT/C	FRAME_SHIFT(HIGH	atc/	I366	529	Ugt1a5	protein_coding	CODING	ENSMUST00000097659	4
1	90112735	CAT	C	CAT/CAT	CAT/C	CAT/C	CAT/C	CAT/C	FRAME_SHIFT(HIGH	atc/	I367	530	Ugt1a10	protein_coding	CODING	ENSMUST00000113142	4
1	90112735	CAT	C	CAT/CAT	CAT/C	CAT/C	CAT/C	CAT/C	FRAME_SHIFT(HIGH	atc/	I367	530	Ugt1a8	protein_coding	CODING	ENSMUST00000113139	4
1	90112735	CAT	C	CAT/CAT	CAT/C	CAT/C	CAT/C	CAT/C	FRAME_SHIFT(HIGH	atc/	I368	531	Ugt1a6a	protein_coding	CODING	ENSMUST00000014263	4
1	90112735	CAT	C	CAT/CAT	CAT/C	CAT/C	CAT/C	CAT/C	FRAME_SHIFT(HIGH	atc/	I368	531	Ugt1a6a	protein_coding	CODING	ENSMUST00000113134	5
1	90112735	CAT	C	CAT/CAT	CAT/C	CAT/C	CAT/C	CAT/C	FRAME_SHIFT(HIGH	atc/	I368	531	Ugt1a6a	protein_coding	CODING	ENSMUST00000113135	5
1	90112735	CAT	C	CAT/CAT	CAT/C	CAT/C	CAT/C	CAT/C	FRAME_SHIFT(HIGH	atc/	I368	531	Ugt1a6a	protein_coding	CODING	ENSMUST00000169501	6
1	90112735	CAT	C	CAT/CAT	CAT/C	CAT/C	CAT/C	CAT/C	FRAME_SHIFT(HIGH	atc/	I368	531	Ugt1a6b	protein_coding	CODING	ENSMUST00000113137	4
1	90112735	CAT	C	CAT/CAT	CAT/C	CAT/C	CAT/C	CAT/C	FRAME_SHIFT(HIGH	atc/	I368	531	Ugt1a6b	protein_coding	CODING	ENSMUST00000113138	5
1	90112735	CAT	C	CAT/CAT	CAT/C	CAT/C	CAT/C	CAT/C	FRAME_SHIFT(HIGH	atc/	I368	531	Ugt1a7c	protein_coding	CODING	ENSMUST00000058237	4
1	90112735	CAT	C	CAT/CAT	CAT/C	CAT/C	CAT/C	CAT/C	FRAME_SHIFT(HIGH	atc/	I370	533	Ugt1a2	protein_coding	CODING	ENSMUST00000049289	4
1	90112735	CAT	C	CAT/CAT	CAT/C	CAT/C	CAT/C	CAT/C	FRAME_SHIFT(HIGH	atc/	I372	535	Ugt1a1	protein_coding	CODING	ENSMUST00000073049	4
1	90114829	GC	G,AC	GC/AC	GC/G	GC/AC	GC/G	GC/AC	FRAME_SHIFT(HIGH	gcc/	A473	528	Ugt1a9	protein_coding	CODING	ENSMUST00000073772	5
1	90114829	GC	G,AC	GC/AC	GC/G	GC/AC	GC/G	GC/AC	FRAME_SHIFT(HIGH	gcc/	A474	529	Ugt1a5	protein_coding	CODING	ENSMUST00000097659	5
1	90114829	GC	G,AC	GC/AC	GC/G	GC/AC	GC/G	GC/AC	FRAME_SHIFT(HIGH	gcc/	A475	530	Ugt1a10	protein_coding	CODING	ENSMUST00000113142	5
1	90114829	GC	G,AC	GC/AC	GC/G	GC/AC	GC/G	GC/AC	FRAME_SHIFT(HIGH	gcc/	A475	530	Ugt1a8	protein_coding	CODING	ENSMUST00000113139	5
1	90114829	GC	G,AC	GC/AC	GC/G	GC/AC	GC/G	GC/AC	FRAME_SHIFT(HIGH	gcc/	A476	531	Ugt1a6a	protein_coding	CODING	ENSMUST00000014263	5
1	90114829	GC	G,AC	GC/AC	GC/G	GC/AC	GC/G	GC/AC	FRAME_SHIFT(HIGH	gcc/	A476	531	Ugt1a6a	protein_coding	CODING	ENSMUST00000113134	6
1	90114829	GC	G,AC	GC/AC	GC/G	GC/AC	GC/G	GC/AC	FRAME_SHIFT(HIGH	gcc/	A476	531	Ugt1a6a	protein_coding	CODING	ENSMUST00000113135	6
1	90114829	GC	G,AC	GC/AC	GC/G	GC/AC	GC/G	GC/AC	FRAME_SHIFT(HIGH	gcc/	A476	531	Ugt1a6a	protein_coding	CODING	ENSMUST00000169501	7
1	90114829	GC	G,AC	GC/AC	GC/G	GC/AC	GC/G	GC/AC	FRAME_SHIFT(HIGH	gcc/	A476	531	Ugt1a6b	protein_coding	CODING	ENSMUST00000113137	5
1	90114829	GC	G,AC	GC/AC	GC/G	GC/AC	GC/G	GC/AC	FRAME_SHIFT(HIGH	gcc/	A476	531	Ugt1a6b	protein_coding	CODING	ENSMUST00000113138	6
1	90114829	GC	G,AC	GC/AC	GC/G	GC/AC	GC/G	GC/AC	FRAME_SHIFT(HIGH	gcc/	A476	531	Ugt1a7c	protein_coding	CODING	ENSMUST00000058237	5
1	90114829	GC	G,AC	GC/AC	GC/G	GC/AC	GC/G	GC/AC	FRAME_SHIFT(HIGH	gcc/	A478	533	Ugt1a2	protein_coding	CODING	ENSMUST00000049289	5
1	90114829	GC	G,AC	GC/AC	GC/G	GC/AC	GC/G	GC/AC	FRAME_SHIFT(HIGH	gcc/	A480	535	Ugt1a1	protein_coding	CODING	ENSMUST00000073049	5
1	90128832	GCC	G	GCC/GCC	GCC/G	GCC/G	GCC/G	GCC/G	FRAME_SHIFT(HIGH	ccc/	P191	1671	Heatr7b1	protein_coding	CODING	ENSMUST00000113130	6
1	90128832	GCC	G	GCC/GCC	GCC/G	GCC/G	GCC/G	GCC/G	FRAME_SHIFT(HIGH	ccc/	P191	1679	Heatr7b1	protein_coding	CODING	ENSMUST00000061013	6
1	90134485	GGATACTGTAAA	G	GGATACTGTAAA/G	GGATACTGTAAA/G	GGATACTGTAAA/G	GGATACTGTAAA/GGATACTGTAAA	GGATACTGTAAA/GGATACTGTAAA	FRAME_SHIFT(HIGH	gatactgtaaag/	DTVK501	1671	Heatr7b1	protein_coding	CODING	ENSMUST00000113130	14
1	90134485	GGATACTGTAAA	G	GGATACTGTAAA/G	GGATACTGTAAA/G	GGATACTGTAAA/G	GGATACTGTAAA/GGATACTGTAAA	GGATACTGTAAA/GGATACTGTAAA	FRAME_SHIFT(HIGH	gatactgtaaag/	DTVK504	1679	Heatr7b1	protein_coding	CODING	ENSMUST00000061013	15
1	90134492	GT	G	GT/G	GT/G	GT/G	GT/G	GT/G	FRAME_SHIFT(HIGH	gta/	V503	1671	Heatr7b1	protein_coding	CODING	ENSMUST00000113130	14
1	90134492	GT	G	GT/G	GT/G	GT/G	GT/G	GT/G	FRAME_SHIFT(HIGH	gta/	V506	1679	Heatr7b1	protein_coding	CODING	ENSMUST00000061013	15
1	90152741	G	GT	G/G	G/G	G/GT	G/G	G/G	FRAME_SHIFT(HIGH	gta/gTta	V1367V?	1671	Heatr7b1	protein_coding	CODING	ENSMUST00000113130	35
1	90152741	G	GT	G/G	G/G	G/GT	G/G	G/G	FRAME_SHIFT(HIGH	gta/gTta	V1375V?	1679	Heatr7b1	protein_coding	CODING	ENSMUST00000061013	36
1	90163099	G	GT	G/G	G/GT	G/GT	G/GT	G/GT	FRAME_SHIFT(HIGH	tac/taAc	Y69*?	76	Hjurp	protein_coding	CODING	ENSMUST00000127446	2
1	90163099	G	GT	G/G	G/GT	G/GT	G/GT	G/GT	FRAME_SHIFT(HIGH	tta/ttaA	L144L?	591	Hjurp	protein_coding	CODING	ENSMUST00000065420	5
1	90163099	G	GT	G/G	G/GT	G/GT	G/GT	G/GT	FRAME_SHIFT(HIGH	tta/ttaA	L220L?	650	Hjurp	protein_coding	CODING	ENSMUST00000168927	8
1	90163099	G	GT	G/G	G/GT	G/GT	G/GT	G/GT	FRAME_SHIFT(HIGH	tta/ttaA	L220L?	667	Hjurp	protein_coding	CODING	ENSMUST00000054674	8
1	92672322	GT	G	G/G	G/G	G/G	G/G	G/G	FRAME_SHIFT(HIGH	aaa/	K2405	2657	Col6a3	protein_coding	CODING	ENSMUST00000056925	39
1	92672322	GT	G	G/G	G/G	G/G	G/G	G/G	FRAME_SHIFT(HIGH	aaa/	K364	616	Col6a3	protein_coding	CODING	ENSMUST00000165484	5
1	92672330	AC	A	A/A	A/A	A/A	A/A	A/A	FRAME_SHIFT(HIGH	gcg/	A2403	2657	Col6a3	protein_coding	CODING	ENSMUST00000056925	37
1	92672330	AC	A	A/A	A/A	A/A	A/A	A/A	FRAME_SHIFT(HIGH	gcg/	A363	616	Col6a3	protein_coding	CODING	ENSMUST00000165484	4
1	92672453	CA	C	C/C	CA/C	CA/C	CA/CA	C/C	FRAME_SHIFT(HIGH	cct/	P2362	2657	Col6a3	protein_coding	CODING	ENSMUST00000056925	37
1	92672453	CA	C	C/C	CA/C	CA/C	CA/CA	C/C	FRAME_SHIFT(HIGH	cct/	P322	616	Col6a3	protein_coding	CODING	ENSMUST00000165484	4
1	92672455	GGGACTGCTGGCTTAGCAGGGACTGGCTTAGCAGCAGCTGGCTGAGGAGGGGCTGGCTGAGCA	G	G/G	GGGACTGCTGGCTTAGCAGGGACTGGCTTAGCAGCAGCTGGCTGAGGAGGGGCTGGCTGAGCA/G	GGGACTGCTGGCTTAGCAGGGACTGGCTTAGCAGCAGCTGGCTGAGGAGGGGCTGGCTGAGCA/G	GGGACTGCTGGCTTAGCAGGGACTGGCTTAGCAGCAGCTGGCTGAGGAGGGGCTGGCTGAGCA/GGGACTGCTGGCTTAGCAGGGACTGGCTTAGCAGCAGCTGGCTGAGGAGGGGCTGGCTGAGCA	G/G	FRAME_SHIFT(HIGH	ccaccagtccctgctaagccagcagtccct/	PPVPAKPAVP314	616	Col6a3	protein_coding	CODING	ENSMUST00000165484	4
1	93103125	A	AGCTGCTG	AGCTGCTG/AGCTGCTG	A/AGCTGCTG	A/AGCTGCTG	A/A	AGCTGCTG/AGCTGCTG	FRAME_SHIFT(HIGH	gct/GCTGCTGgct	A204AAG?	274	Ramp1	protein_coding	CODING	ENSMUST00000048383	3
1	152270797	AAG	A	AAG/A	AAG/AAG	AAG/AAG	AAG/AAG	AAG/AAG	FRAME_SHIFT(HIGH	gaagag/	EE1132	2357	Tpr	protein_coding	CODING	ENSMUST00000119161	25
1	152270797	AAG	A	AAG/A	AAG/AAG	AAG/AAG	AAG/AAG	AAG/AAG	FRAME_SHIFT(HIGH	gaagag/	EE1206	2432	Tpr	protein_coding	CODING	ENSMUST00000064506	26
1	153641889	GA	G	GA/GA	GA/GA	GA/GA	GA/GA	GA/GA	FRAME_SHIFT(HIGH	acc/	T347	917	Edem3	protein_coding	CODING	ENSMUST00000163169	10
1	153641889	GA	G	GA/GA	GA/GA	GA/GA	GA/GA	GA/GA	FRAME_SHIFT(HIGH	acc/	T347	931	Edem3	protein_coding	CODING	ENSMUST00000059498	10
1	173182644	A	ATT	ATT/ATT	A/ATT	A/ATT	A/A	ATT/ATT	FRAME_SHIFT(HIGH	att/aTTtt	I15I?	648	Adamts4	protein_coding	CODING	ENSMUST00000111314	1
1	173448460	G	GC	G/GC	G/G	G/GC	G/G	G/GC	FRAME_SHIFT(HIGH	tca/tGca	S285C?	313	Itln1	protein_coding	CODING	ENSMUST00000043094	8
1	173460634	A	AG	A/A	A/A	A/AG	A/A	A/A	FRAME_SHIFT(HIGH	ccc/cccC	P113P?	139	Itln1	protein_coding	CODING	ENSMUST00000168184	2
1	173460634	A	AG	A/A	A/A	A/AG	A/A	A/A	FRAME_SHIFT(HIGH	ccc/cccC	P225P?	313	Itln1	protein_coding	CODING	ENSMUST00000043094	6
1	173463548	AG	A	AG/A	AG/AG	AG/A	AG/AG	AG/A	FRAME_SHIFT(HIGH	tcc/	S35	313	Itln1	protein_coding	CODING	ENSMUST00000043094	3
1	173489448	CTGTGGTGATG	C	CTGTGGTGATG/C	CTGTGGTGATG/C	CTGTGGTGATG/CTGTGGTGATG	CTGTGGTGATG/CTGTGGTGATG	CTGTGGTGATG/CTGTGGTGATG	FRAME_SHIFT(HIGH	atg/	M1	397	Cd244	protein_coding	CODING	ENSMUST00000004829	1
1	173489448	CTGTGGTGATG	C	CTGTGGTGATG/C	CTGTGGTGATG/C	CTGTGGTGATG/CTGTGGTGATG	CTGTGGTGATG/CTGTGGTGATG	CTGTGGTGATG/CTGTGGTGATG	FRAME_SHIFT(HIGH	atg/	M1	397	Cd244	protein_coding	CODING	ENSMUST00000163487	1
1	173503961	A	AAC	A/AAC	A/A	A/A	A/A	A/A	FRAME_SHIFT(HIGH	aat/aACat	N71N?	339	Cd244	protein_coding	CODING	ENSMUST00000164360	2
1	173503961	A	AAC	A/AAC	A/A	A/A	A/A	A/A	FRAME_SHIFT(HIGH	aat/aACat	N71N?	397	Cd244	protein_coding	CODING	ENSMUST00000004829	2
1	173503961	A	AAC	A/AAC	A/A	A/A	A/A	A/A	FRAME_SHIFT(HIGH	aat/aACat	N71N?	397	Cd244	protein_coding	CODING	ENSMUST00000163487	2
1	173503966	TGGTC	T	TGGTC/T	TGGTC/TGGTC	TGGTC/TGGTC	TGGTC/TGGTC	TGGTC/T	FRAME_SHIFT(HIGH	ggtccc/	GP73	339	Cd244	protein_coding	CODING	ENSMUST00000164360	2
1	173503966	TGGTC	T	TGGTC/T	TGGTC/TGGTC	TGGTC/TGGTC	TGGTC/TGGTC	TGGTC/T	FRAME_SHIFT(HIGH	ggtccc/	GP73	397	Cd244	protein_coding	CODING	ENSMUST00000004829	2
1	173503966	TGGTC	T	TGGTC/T	TGGTC/TGGTC	TGGTC/TGGTC	TGGTC/TGGTC	TGGTC/T	FRAME_SHIFT(HIGH	ggtccc/	GP73	397	Cd244	protein_coding	CODING	ENSMUST00000163487	2
1	173504017	TG	T	TG/T	TG/T	TG/T	TG/TG	TG/T	FRAME_SHIFT(HIGH	ggg/	G90	339	Cd244	protein_coding	CODING	ENSMUST00000164360	2
1	173504017	TG	T	TG/T	TG/T	TG/T	TG/TG	TG/T	FRAME_SHIFT(HIGH	ggg/	G90	397	Cd244	protein_coding	CODING	ENSMUST00000004829	2
1	173504017	TG	T	TG/T	TG/T	TG/T	TG/TG	TG/T	FRAME_SHIFT(HIGH	ggg/	G90	397	Cd244	protein_coding	CODING	ENSMUST00000163487	2
1	173507418	ACATT	A	ACATT/A	ACATT/ACATT	ACATT/ACATT	ACATT/ACATT	ACATT/A	FRAME_SHIFT(HIGH	acatta/	TL236	339	Cd244	protein_coding	CODING	ENSMUST00000164360	4
1	173507418	ACATT	A	ACATT/A	ACATT/ACATT	ACATT/ACATT	ACATT/ACATT	ACATT/A	FRAME_SHIFT(HIGH	acatta/	TL236	397	Cd244	protein_coding	CODING	ENSMUST00000004829	4
1	173507418	ACATT	A	ACATT/A	ACATT/ACATT	ACATT/ACATT	ACATT/ACATT	ACATT/A	FRAME_SHIFT(HIGH	acatta/	TL236	397	Cd244	protein_coding	CODING	ENSMUST00000163487	4
1	173507423	A	AACGC	A/AACGC	A/A	A/A	A/A	A/AACGC	FRAME_SHIFT(HIGH	ttt/ACGCttt	F238TL?	339	Cd244	protein_coding	CODING	ENSMUST00000164360	4
1	173507423	A	AACGC	A/AACGC	A/A	A/A	A/A	A/AACGC	FRAME_SHIFT(HIGH	ttt/ACGCttt	F238TL?	397	Cd244	protein_coding	CODING	ENSMUST00000004829	4
1	173507423	A	AACGC	A/AACGC	A/A	A/A	A/A	A/AACGC	FRAME_SHIFT(HIGH	ttt/ACGCttt	F238TL?	397	Cd244	protein_coding	CODING	ENSMUST00000163487	4
1	173826620	A	AC	AC/AC	A/AC	A/AC	A/A	AC/AC	FRAME_SHIFT(HIGH	ccc/Cccc	P123P?	135	Gm10521	protein_coding	CODING	ENSMUST00000097466	1
1	175200315	G	GA	G/GA	G/GA	G/GA	G/G	G/GA	FRAME_SHIFT(HIGH	aga/agAa	R3R?	310	Olfr418-ps1	protein_coding	CODING	ENSMUST00000059754	1
1	175200765	TG	T	TG/T	TG/T	TG/T	TG/TG	TG/T	FRAME_SHIFT(HIGH	ctg/	L153	310	Olfr418-ps1	protein_coding	CODING	ENSMUST00000059754	1
1	175200841	TGACATCC	T	TGACATCC/T	TGACATCC/T	TGACATCC/T	TGACATCC/TGACATCC	TGACATCC/T	FRAME_SHIFT(HIGH	gacatccgc/	DIR179	310	Olfr418-ps1	protein_coding	CODING	ENSMUST00000059754	1
1	175453028	C	CAT	CAT/CAT	C/CAT	C/CAT	C/C	CAT/CAT	FRAME_SHIFT(HIGH	atg/atATg	M392I?	393	BC094916	protein_coding	CODING	ENSMUST00000170192	6
1	175901634	TA	T	TA/T	TA/T	TA/T	TA/TA	TA/T	FRAME_SHIFT(HIGH	ata/	I326	445	Ifi202b	protein_coding	CODING	ENSMUST00000000266	5
1	176030513	AGATACTC	A	AGATACTC/A	AGATACTC/A	AGATACTC/AGATACTC	AGATACTC/AGATACTC	AGATACTC/A	FRAME_SHIFT(HIGH	aagatactc/	KIL308	315	Olfr427	protein_coding	CODING	ENSMUST00000080831	1
1	176030521	A	AGTTTG	A/AGTTTG	A/AGTTTG	A/A	A/A	A/AGTTTG	FRAME_SHIFT(HIGH	act/aGTTTGct	T311SL?	315	Olfr427	protein_coding	CODING	ENSMUST00000080831	1
1	176262483	AAC	A	A/A	AAC/A	AAC/A	AAC/AAC	A/A	FRAME_SHIFT(HIGH	aac/	N75	219	1810030J14Rik	protein_coding	CODING	ENSMUST00000027816	2
1	176262486	C	CTA	CTA/CTA	C/CTA	C/CTA	C/C	CTA/CTA	FRAME_SHIFT(HIGH	cag/cTAag	Q76L?	219	1810030J14Rik	protein_coding	CODING	ENSMUST00000027816	2
1	177908738	A	AT	AT/AT	A/AT	A/AT	A/A	AT/AT	FRAME_SHIFT(HIGH	aat/aaAt	N101K?	174	B020018G12Rik	protein_coding	CODING	ENSMUST00000104983	1
1	193176923	T	TTG	T/TTG	T/TTG	T/TTG	T/TTG	T/TTG	FRAME_SHIFT(HIGH	aag/aCAag	K465T?	486	Ppp2r5a	protein_coding	CODING	ENSMUST00000067976	13
1	193176923	T	TTG	T/TTG	T/TTG	T/TTG	T/TTG	T/TTG	FRAME_SHIFT(HIGH	aag/aCAag	K469T?	490	Ppp2r5a	protein_coding	CODING	ENSMUST00000110885	14
1	193220203	C	CA	C/CA	C/CA	C/CA	C/CA	C/CA	FRAME_SHIFT(HIGH	aag/aaTg	K31N?	486	Ppp2r5a	protein_coding	CODING	ENSMUST00000067976	1
1	193220203	C	CA	C/CA	C/CA	C/CA	C/CA	C/CA	FRAME_SHIFT(HIGH	aag/aaTg	K35N?	490	Ppp2r5a	protein_coding	CODING	ENSMUST00000110885	2
2	10013536	G	GT	G/GT	G/GT	G/GT	G/GT	G/GT	FRAME_SHIFT(HIGH	gtt/gTtt	V190V?	391	Kin	protein_coding	CODING	ENSMUST00000042512	5
2	10013547	AC	A	AC/A	AC/A	AC/A	AC/AC	AC/A	FRAME_SHIFT(HIGH	ctt/	L194	391	Kin	protein_coding	CODING	ENSMUST00000042512	5
2	10013551	A	AG	A/AG	A/AG	A/AG	A/A	A/AG	FRAME_SHIFT(HIGH	agc/aGgc	S195R?	391	Kin	protein_coding	CODING	ENSMUST00000042512	5
2	24042710	G	GA	G/GA	G/G	G/GA	G/GA	G/GA	FRAME_SHIFT(HIGH	gaa/gAaa	E5E?	193	Il1f9	protein_coding	CODING	ENSMUST00000057567	2
2	28920377	GAA	G	GAA/G	GAA/GAA	GAA/G	GAA/G	GAA/GAA	FRAME_SHIFT(HIGH	gaa/	E78	859	Ttf1	protein_coding	CODING	ENSMUST00000100237	2
2	28920380	C	CGT	C/CGT	C/C	C/CGT	C/CGT	C/C	FRAME_SHIFT(HIGH	ccc/cGTcc	P79R?	859	Ttf1	protein_coding	CODING	ENSMUST00000100237	2
2	69587383	G	GAAAA	G/G	.	.	.	G/GAAAA	FRAME_SHIFT(HIGH	aaa/AAAAaaa	K402KK?	752	Ppig	protein_coding	CODING	ENSMUST00000040915	14
2	69587383	G	GAAAA	G/G	.	.	.	G/GAAAA	FRAME_SHIFT(HIGH	aaa/AAAAaaa	K402KK?	752	Ppig	protein_coding	CODING	ENSMUST00000090858	14
2	77767516	ATC	A	ATC/ATC	ATC/ATC	ATC/A	ATC/ATC	ATC/A	FRAME_SHIFT(HIGH	gat/	D81	108	Cwc22	protein_coding	CODING	ENSMUST00000128963	6
2	77767516	ATC	A	ATC/ATC	ATC/ATC	ATC/A	ATC/ATC	ATC/A	FRAME_SHIFT(HIGH	gat/	D81	723	Cwc22	protein_coding	CODING	ENSMUST00000111824	5
2	77767516	ATC	A	ATC/ATC	ATC/ATC	ATC/A	ATC/ATC	ATC/A	FRAME_SHIFT(HIGH	gat/	D81	902	Cwc22	protein_coding	CODING	ENSMUST00000111818	5
2	77767516	ATC	A	ATC/ATC	ATC/ATC	ATC/A	ATC/ATC	ATC/A	FRAME_SHIFT(HIGH	gat/	D81	908	Cwc22	protein_coding	CODING	ENSMUST00000065889	6
2	77767516	ATC	A	ATC/ATC	ATC/ATC	ATC/A	ATC/ATC	ATC/A	FRAME_SHIFT(HIGH	gat/	D81	908	Cwc22	protein_coding	CODING	ENSMUST00000111821	5
2	77767516	ATC	A	ATC/ATC	ATC/ATC	ATC/A	ATC/ATC	ATC/A	FRAME_SHIFT(HIGH	gat/	D82	138	Cwc22	protein_coding	CODING	ENSMUST00000127289	6
2	77767516	ATC	A	ATC/ATC	ATC/ATC	ATC/A	ATC/ATC	ATC/A	FRAME_SHIFT(HIGH	gat/	D82	903	Cwc22	protein_coding	CODING	ENSMUST00000111819	5
2	90757866	G	GA	GA/GA	.	GA/GA	GA/GA	.	FRAME_SHIFT(HIGH	tgt/tgtT	C144C?	211	Ptpmt1	protein_coding	CODING	ENSMUST00000111461	1
2	119790698	A	ATGAG	A/A	ATGAG/ATGAG	A/ATGAG	A/ATGAG	A/A	FRAME_SHIFT(HIGH	tga/TGAGtga	*2834*V?	2833	Mga	protein_coding	CODING	ENSMUST00000079934	23
2	119790698	A	ATGAG	A/A	ATGAG/ATGAG	A/ATGAG	A/ATGAG	A/A	FRAME_SHIFT(HIGH	tga/TGAGtga	*2925*V?	2924	Mga	protein_coding	CODING	ENSMUST00000110773	23
2	119790698	A	ATGAG	A/A	ATGAG/ATGAG	A/ATGAG	A/ATGAG	A/A	FRAME_SHIFT(HIGH	tga/TGAGtga	*3004*V?	3003	Mga	protein_coding	CODING	ENSMUST00000046717	25
2	119790698	A	ATGAG	A/A	ATGAG/ATGAG	A/ATGAG	A/ATGAG	A/A	FRAME_SHIFT(HIGH	tga/TGAGtga	*3043*V?	3042	Mga	protein_coding	CODING	ENSMUST00000110774	24
2	120840410	AT	A	AT/AT	A/A	AT/A	AT/A	AT/AT	FRAME_SHIFT(HIGH	ttt/	F358	375	Ccndbp1	protein_coding	CODING	ENSMUST00000099488	10
2	120840410	AT	A	AT/AT	A/A	AT/A	AT/A	AT/AT	FRAME_SHIFT(HIGH	ttt/	F358	382	Ccndbp1	protein_coding	CODING	ENSMUST00000171260	10
2	120954327	CA	C	CA/CA	C/C	CA/C	CA/C	CA/CA	FRAME_SHIFT(HIGH	tga/	*442	441	Lcmt2	protein_coding	CODING	ENSMUST00000099486	2
2	121343999	AAC	A	AAC/AAC	A/A	AAC/A	AAC/A	AAC/AAC	FRAME_SHIFT(HIGH	aac/	N197	418	Wdr76	protein_coding	CODING	ENSMUST00000169896	4
2	121343999	AAC	A	AAC/AAC	A/A	AAC/A	AAC/A	AAC/AAC	FRAME_SHIFT(HIGH	aac/	N99	320	Wdr76	protein_coding	CODING	ENSMUST00000099473	4
2	130104633	GA	G	GA/G	GA/GA	GA/GA	GA/GA	GA/GA	FRAME_SHIFT(HIGH	gag/	E189	296	Nop56	protein_coding	CODING	ENSMUST00000028890	5
2	130104633	GA	G	GA/G	GA/GA	GA/GA	GA/GA	GA/GA	FRAME_SHIFT(HIGH	gag/	E473	580	Nop56	protein_coding	CODING	ENSMUST00000103198	12
2	151320113	CG	C	CG/C	CG/C	CG/C	CG/C	CG/C	FRAME_SHIFT(HIGH	cgt/	R24	339	Nsfl1c	protein_coding	CODING	ENSMUST00000103160	1
2	151320113	CG	C	CG/C	CG/C	CG/C	CG/C	CG/C	FRAME_SHIFT(HIGH	cgt/	R24	370	Nsfl1c	protein_coding	CODING	ENSMUST00000028949	1
2	151320113	CG	C	CG/C	CG/C	CG/C	CG/C	CG/C	FRAME_SHIFT(HIGH	cgt/	R24	372	Nsfl1c	protein_coding	CODING	ENSMUST00000089140	1
2	152960440	TGG	T	TGG/TGG	TGG/TGG	TGG/TGG	TGG/T	TGG/TGG	FRAME_SHIFT(HIGH	tgg/	W232	503	Hck	protein_coding	CODING	ENSMUST00000109799	8
2	152960440	TGG	T	TGG/TGG	TGG/TGG	TGG/TGG	TGG/T	TGG/TGG	FRAME_SHIFT(HIGH	tgg/	W253	524	Hck	protein_coding	CODING	ENSMUST00000003370	8
2	164328196	C	CA	C/C	C/C	C/CA	CA/CA	C/CA	FRAME_SHIFT(HIGH	ccc/cAcc	P422H?	435	Pigt	protein_coding	CODING	ENSMUST00000117066	9
2	164422876	GC	G	GC/GC	GC/GC	GC/G	GC/G	GC/G	FRAME_SHIFT(HIGH	gct/	A362	426	Wfdc8	protein_coding	CODING	ENSMUST00000109339	7
2	164798971	GTCAGGGCTCATATGTTCACCAGGCAC	G	GTCAGGGCTCATATGTTCACCAGGCAC/GTCAGGGCTCATATGTTCACCAGGCAC	GTCAGGGCTCATATGTTCACCAGGCAC/GTCAGGGCTCATATGTTCACCAGGCAC	GTCAGGGCTCATATGTTCACCAGGCAC/G	GTCAGGGCTCATATGTTCACCAGGCAC/G	GTCAGGGCTCATATGTTCACCAGGCAC/G	FRAME_SHIFT(HIGH	atgttcaccaggcac/	MFTRH1	88	Slc12a5	protein_coding	CODING	ENSMUST00000124372	2
2	173394221	T	TG	T/T	T/T	T/T	T/T	T/TG	FRAME_SHIFT(HIGH	cac/cCac	H273P?	290	Ankrd60	protein_coding	CODING	ENSMUST00000029022	5
2	180719322	G	GCTTT	G/G	G/G	G/G	G/GCTTT	G/GCTTT	FRAME_SHIFT(HIGH	ctt/CTTTctt	L95LS?	120	9230112E08Rik	protein_coding	CODING	ENSMUST00000094214	1
3	19510495	TA	T	TA/TA	TA/T	TA/T	TA/T	TA/T	FRAME_SHIFT(HIGH	tta/	L66	81	1700064H15Rik	protein_coding	CODING	ENSMUST00000119133	2
3	33956902	G	GCA	G/G	G/GCA	G/GCA	G/GCA	G/GCA	FRAME_SHIFT(HIGH	gtg/gtgTG	V138V?	157	Dnajc19	protein_coding	CODING	ENSMUST00000011029	6
3	36380771	G	GC	G/G	G/GC	GC/GC	G/GC	G/GC	FRAME_SHIFT(HIGH	ggg/ggCg	G88G?	129	1810062G17Rik	protein_coding	CODING	ENSMUST00000029268	3
3	37279920	ATGTGTG	A	ATGTGTG/ATGTGTG	ATGTGTG/A	A/A	ATGTGTG/A	ATGTGTG/A	FRAME_SHIFT(HIGH	ttc/	F17	112	Fgf2	protein_coding	CODING	ENSMUST00000091203	1
3	41545949	AT	A	AT/AT	AT/A	A/A	AT/A	AT/A	FRAME_SHIFT(HIGH	atg/	M1	688	Sclt1	protein_coding	CODING	ENSMUST00000026866	1
3	52417228	CT	C	CT/CT	CT/CT	CT/C	CT/C	CT/CT	FRAME_SHIFT(HIGH	ctg/	L158	333	Gm10293	protein_coding	CODING	ENSMUST00000076317	1
3	52417251	C	CT	C/C	C/C	C/CT	C/CT	C/C	FRAME_SHIFT(HIGH	ttt/Tttt	F166F?	333	Gm10293	protein_coding	CODING	ENSMUST00000076317	1
3	52417462	CA	C	CA/CA	CA/CA	C/C	CA/CA	CA/CA	FRAME_SHIFT(HIGH	cac/	H236	333	Gm10293	protein_coding	CODING	ENSMUST00000076317	1
3	79376444	T	TC	T/T	T/TC	T/TC	T/TC	T/TC	FRAME_SHIFT(HIGH	ttc/ttCc	F151F?	161	4930589L23Rik	protein_coding	CODING	ENSMUST00000091023	2
3	86792275	G	GC	G/G	G/GC	GC/GC	G/GC	G/GC	FRAME_SHIFT(HIGH	ttc/Cttc	F230L?	335	Cd1d2	protein_coding	CODING	ENSMUST00000041920	5
3	86792275	G	GC	G/G	G/GC	GC/GC	G/GC	G/GC	FRAME_SHIFT(HIGH	ttc/Cttc	F99L?	204	Cd1d2	protein_coding	CODING	ENSMUST00000063954	4
3	90269181	TC	T	TC/T	TC/TC	TC/TC	TC/TC	TC/TC	FRAME_SHIFT(HIGH	gag/	E82	1057	Npr1	protein_coding	CODING	ENSMUST00000029540	1
3	93531712	AC	A	AC/A	AC/AC	AC/A	AC/A	AC/A	FRAME_SHIFT(HIGH	gtt/	V86	357	Gm5852	protein_coding	CODING	ENSMUST00000075105	1
3	93600802	GA	G	GA/G	GA/GA	GA/G	GA/G	GA/G	FRAME_SHIFT(HIGH	aac/	N162	370	Tdpoz4	protein_coding	CODING	ENSMUST00000075953	1
3	96466950	GTGAC	G	GTGAC/G	GTGAC/GTGAC	G/G	GTGAC/G	GTGAC/G	FRAME_SHIFT(HIGH	tga/	*1167	1166	Itga10	protein_coding	CODING	ENSMUST00000119365	30
3	96466950	GTGAC	G	GTGAC/G	GTGAC/GTGAC	G/G	GTGAC/G	GTGAC/G	FRAME_SHIFT(HIGH	tga/	*1168	1167	Itga10	protein_coding	CODING	ENSMUST00000029744	30
3	96487386	G	GA	G/G	G/G	G/GA	G/GA	G/GA	FRAME_SHIFT(HIGH	gga/ggAa	G355G?	996	Ankrd35	protein_coding	CODING	ENSMUST00000048427	10
3	96487438	TC	T	TC/TC	TC/TC	TC/T	TC/T	TC/T	FRAME_SHIFT(HIGH	ccc/	P373	996	Ankrd35	protein_coding	CODING	ENSMUST00000048427	10
3	96487773	C	CTG	C/CTG	C/C	CTG/CTG	C/CTG	C/CTG	FRAME_SHIFT(HIGH	gcc/gcTGc	A484A?	996	Ankrd35	protein_coding	CODING	ENSMUST00000048427	10
3	96487774	C	CA	C/CA	C/C	CA/CA	C/CA	C/CA	FRAME_SHIFT(HIGH	atg/Aatg	M485N?	996	Ankrd35	protein_coding	CODING	ENSMUST00000048427	10
3	98991415	AGAGC	A	AGAGC/AGAGC	AGAGC/AGAGC	AGAGC/AGAGC	AGAGC/A	AGAGC/A	FRAME_SHIFT(HIGH	gagcga/	ER35	360	Wars2	protein_coding	CODING	ENSMUST00000004343	2
3	115590972	CG	C	CG/C	CG/CG	C/C	CG/C	CG/C	FRAME_SHIFT(HIGH	cgc/	R26	102	A930005H10Rik	protein_coding	CODING	ENSMUST00000067500	1
3	121377027	GA	G	GA/G	GA/GA	G/G	GA/G	GA/G	FRAME_SHIFT(HIGH	act/	T72	174	4930432M17Rik	protein_coding	CODING	ENSMUST00000098646	2
3	121377057	AG	A	AG/A	AG/AG	A/A	AG/A	AG/A	FRAME_SHIFT(HIGH	gga/	G82	174	4930432M17Rik	protein_coding	CODING	ENSMUST00000098646	2
3	127249398	TAC	T	TAC/T	TAC/TAC	T/T	TAC/T	TAC/T	FRAME_SHIFT(HIGH	gta/	V208	570	Larp7	protein_coding	CODING	ENSMUST00000029588	6
3	127249401	TC	T	TC/T	TC/TC	T/T	TC/T	TC/T	FRAME_SHIFT(HIGH	cga/	R207	570	Larp7	protein_coding	CODING	ENSMUST00000029588	6
3	132665514	A	AATGCCGTGTTTGAG	A/AATGCCGTGTTTGAG	A/A	AATGCCGTGTTTGAG/AATGCCGTGTTTGAG	A/AATGCCGTGTTTGAG	A/AATGCCGTGTTTGAG	FRAME_SHIFT(HIGH	ttt/tCTCAAACACGGCATtt	F539SQTRH?	542	Gstcd	protein_coding	CODING	ENSMUST00000070884	9
3	137817718	AT	A	AT/AT	AT/AT	AT/AT	AT/AT	AT/A	FRAME_SHIFT(HIGH	gat/	D237	330	Rg9mtd2	protein_coding	CODING	ENSMUST00000040321	7
3	137817718	AT	A	AT/AT	AT/AT	AT/AT	AT/AT	AT/A	FRAME_SHIFT(HIGH	gat/	D237	330	Rg9mtd2	protein_coding	CODING	ENSMUST00000162864	7
3	137949787	CA	C	CA/CA	CA/CA	CA/C	CA/CA	CA/CA	FRAME_SHIFT(HIGH	aaa/	K234	375	Adh1	protein_coding	CODING	ENSMUST00000004232	6
3	137949792	A	AT	A/A	A/A	A/AT	A/A	A/A	FRAME_SHIFT(HIGH	gag/gaTg	E235D?	375	Adh1	protein_coding	CODING	ENSMUST00000004232	6
4	26296468	ATGTACCTAACCCCCAGGTTG	A	ATGTACCTAACCCCCAGGTTG/A	ATGTACCTAACCCCCAGGTTG/A	ATGTACCTAACCCCCAGGTTG/A	A/A	A/A	FRAME_SHIFT(HIGH	tacaacctgggggttaggtacatt/	YNLGVRYI289	407	Bhmt-ps1	protein_coding	CODING	ENSMUST00000084767	1
4	26296690	CTGGGGTCGAAG	C	CTGGGGTCGAAG/C	CTGGGGTCGAAG/C	CTGGGGTCGAAG/C	C/C	.	FRAME_SHIFT(HIGH	cacttcgaccccagc/	HFDPS218	407	Bhmt-ps1	protein_coding	CODING	ENSMUST00000084767	1
4	26296743	A	ACG	A/ACG	A/ACG	A/ACG	ACG/ACG	ACG/ACG	FRAME_SHIFT(HIGH	cgt/cgCGt	R204R?	407	Bhmt-ps1	protein_coding	CODING	ENSMUST00000084767	1
4	33335313	GAGCGGCGCTA	G	GAGCGGCGCTA/G	GAGCGGCGCTA/G	GAGCGGCGCTA/G	G/G	G/G	FRAME_SHIFT(HIGH	ttagcgccgctc/	LAPL17	297	Pnrc1	protein_coding	CODING	ENSMUST00000049357	1
4	46485166	ACATTCCGC	A	ACATTCCGC/A	ACATTCCGC/A	ACATTCCGC/A	ACATTCCGC/A	ACATTCCGC/A	FRAME_SHIFT(HIGH	gacattccgcct/	DIPP278	315	Anp32b	protein_coding	CODING	ENSMUST00000072244	8
4	61256296	ATG	A	ATG/A	A/A	A/A	A/A	ATG/A	FRAME_SHIFT(HIGH	cat/	H53	180	Mup17	protein_coding	CODING	ENSMUST00000071005	2
4	61256296	ATG	A	ATG/A	A/A	A/A	A/A	ATG/A	FRAME_SHIFT(HIGH	cat/	H53	180	Mup17	protein_coding	CODING	ENSMUST00000107484	2
4	61256300	T	TAA	T/TAA	TAA/TAA	TAA/TAA	TAA/TAA	T/TAA	FRAME_SHIFT(HIGH	gaa/gTTaa	E52V?	180	Mup17	protein_coding	CODING	ENSMUST00000071005	2
4	61256300	T	TAA	T/TAA	TAA/TAA	TAA/TAA	TAA/TAA	T/TAA	FRAME_SHIFT(HIGH	gaa/gTTaa	E52V?	180	Mup17	protein_coding	CODING	ENSMUST00000107484	2
4	61335043	AGC	A	AGC/AGC	A/A	A/A	A/A	AGC/A	FRAME_SHIFT(HIGH	ctgctg/	LL5	181	Mup18	protein_coding	CODING	ENSMUST00000098040	1
4	61335046	AG	A	AG/AG	A/A	A/A	A/A	AG/A	FRAME_SHIFT(HIGH	ctg/	L5	181	Mup18	protein_coding	CODING	ENSMUST00000098040	1
4	71417432	C	CA	C/CA	CA/CA	CA/CA	CA/CA	CA/CA	FRAME_SHIFT(HIGH	tgg/tTgg	W289L?	295	Gm11232	protein_coding	CODING	ENSMUST00000084489	3
4	88217360	GA	G	GA/G	GA/G	GA/G	GA/G	GA/G	FRAME_SHIFT(HIGH	act/	T114	189	Ifna14	protein_coding	CODING	ENSMUST00000102808	1
4	88217364	GTT	G	GTT/G	GTT/G	GTT/G	GTT/G	GTT/G	FRAME_SHIFT(HIGH	aac/	N113	189	Ifna14	protein_coding	CODING	ENSMUST00000102808	1
4	88237955	AGG	A	AGG/AGG	AGG/A	AGG/AGG	AGG/A	AGG/A	FRAME_SHIFT(HIGH	ggcctc/	GL111	190	Ifna9	protein_coding	CODING	ENSMUST00000102807	1
4	88329536	GAA	G	GAA/G	GAA/G	GAA/G	GAA/G	GAA/G	FRAME_SHIFT(HIGH	ttt/	F49	190	Ifna2	protein_coding	CODING	ENSMUST00000105147	1
4	88329542	G	GGA	G/GGA	G/GGA	G/GGA	G/GGA	G/GGA	FRAME_SHIFT(HIGH	ctc/ctcTC	L47L?	190	Ifna2	protein_coding	CODING	ENSMUST00000105147	1
4	88473675	T	TG	T/T	TG/TG	TG/TG	TG/TG	T/TG	FRAME_SHIFT(HIGH	ctc/ctGc	L119L?	189	Ifna6	protein_coding	CODING	ENSMUST00000071378	1
4	98939878	CG	C	CG/C	C/C	C/C	C/C	C/C	FRAME_SHIFT(HIGH	acg/	T111	113	Gm10305	protein_coding	CODING	ENSMUST00000094956	1
4	100727187	AAC	A	AAC/AAC	AAC/AAC	AAC/A	AAC/AAC	AAC/AAC	FRAME_SHIFT(HIGH	gtt/	V227	234	Gm10576	protein_coding	CODING	ENSMUST00000097953	1
4	108908350	T	TC	T/TC	TC/TC	T/TC	TC/TC	T/TC	FRAME_SHIFT(HIGH	tct/Ctct	S8L?	420	Calr4	protein_coding	CODING	ENSMUST00000030285	1
4	112445643	AT	A	AT/A	A/A	A/A	A/A	A/A	FRAME_SHIFT(HIGH	att/	I65	112	Skint10	protein_coding	CODING	ENSMUST00000068851	2
4	112534662	G	GATACACACAGGAAC	G/G	G/GATACACACAGGAAC	G/GATACACACAGGAAC	G/GATACACACAGGAAC	G/GATACACACAGGAAC	FRAME_SHIFT(HIGH	caa/caaGTTCCTGTGTGTAT	Q926QVPVC?	1240	Skint6	protein_coding	CODING	ENSMUST00000138966	37
4	112534662	G	GATACACACAGGAAC	G/G	G/GATACACACAGGAAC	G/GATACACACAGGAAC	G/GATACACACAGGAAC	G/GATACACACAGGAAC	FRAME_SHIFT(HIGH	caa/caaGTTCCTGTGTGTAT	Q926QVPVC?	1240	Skint6	protein_coding	CODING	ENSMUST00000171224	36
4	112534665	G	GTAAGAAT	G/G	G/GTAAGAAT	G/GTAAGAAT	G/GTAAGAAT	G/GTAAGAAT	FRAME_SHIFT(HIGH	atg/atgATTCTTA	M925MIL?	1240	Skint6	protein_coding	CODING	ENSMUST00000138966	37
4	112534665	G	GTAAGAAT	G/G	G/GTAAGAAT	G/GTAAGAAT	G/GTAAGAAT	G/GTAAGAAT	FRAME_SHIFT(HIGH	atg/atgATTCTTA	M925MIL?	1240	Skint6	protein_coding	CODING	ENSMUST00000171224	36
4	112534666	C	CAACTCAATTGTGTCCAACAGGCGATATTTCATCTCTAAGGGCAAAGATCA	C/C	C/CAACTCAATTGTGTCCAACAGGCGATATTTCATCTCTAAGGGCAAAGATCA	C/CAACTCAATTGTGTCCAACAGGCGATATTTCATCTCTAAGGGCAAAGATCA	C/CAACTCAATTGTGTCCAACAGGCGATATTTCATCTCTAAGGGCAAAGATCA	C/CAACTCAATTGTGTCCAACAGGCGATATTTCATCTCTAAGGGCAAAGATCA	FRAME_SHIFT(HIGH	atg/atTGATCTTTGCCCTTAGAGATGAAATATCGCCTGTTGGACACAATTGAGTTg	M925IDLCP*R*NIACWTQLS?	1240	Skint6	protein_coding	CODING	ENSMUST00000138966	37
4	112534666	C	CAACTCAATTGTGTCCAACAGGCGATATTTCATCTCTAAGGGCAAAGATCA	C/C	C/CAACTCAATTGTGTCCAACAGGCGATATTTCATCTCTAAGGGCAAAGATCA	C/CAACTCAATTGTGTCCAACAGGCGATATTTCATCTCTAAGGGCAAAGATCA	C/CAACTCAATTGTGTCCAACAGGCGATATTTCATCTCTAAGGGCAAAGATCA	C/CAACTCAATTGTGTCCAACAGGCGATATTTCATCTCTAAGGGCAAAGATCA	FRAME_SHIFT(HIGH	atg/atTGATCTTTGCCCTTAGAGATGAAATATCGCCTGTTGGACACAATTGAGTTg	M925IDLCP*R*NIACWTQLS?	1240	Skint6	protein_coding	CODING	ENSMUST00000171224	36
4	112534706	A	AG	A/AG	A/AG	A/AG	A/AG	A/AG	FRAME_SHIFT(HIGH	ctg/cCtg	L912P?	1240	Skint6	protein_coding	CODING	ENSMUST00000138966	37
4	112534706	A	AG	A/AG	A/AG	A/AG	A/AG	A/AG	FRAME_SHIFT(HIGH	ctg/cCtg	L912P?	1240	Skint6	protein_coding	CODING	ENSMUST00000171224	36
4	112534709	AT	A	AT/A	AT/A	AT/A	AT/A	AT/A	FRAME_SHIFT(HIGH	atg/	M911	1240	Skint6	protein_coding	CODING	ENSMUST00000138966	37
4	112534709	AT	A	AT/A	AT/A	AT/A	AT/A	AT/A	FRAME_SHIFT(HIGH	atg/	M911	1240	Skint6	protein_coding	CODING	ENSMUST00000171224	36
4	112542168	CG	C	CG/C	.	C/C	C/C	C/C	FRAME_SHIFT(HIGH	tcg/	S876	1240	Skint6	protein_coding	CODING	ENSMUST00000138966	35
4	112542168	CG	C	CG/C	.	C/C	C/C	C/C	FRAME_SHIFT(HIGH	tcg/	S876	1240	Skint6	protein_coding	CODING	ENSMUST00000171224	34
4	112542172	A	AT	A/AT	.	AT/AT	AT/AT	AT/AT	FRAME_SHIFT(HIGH	ttc/tAtc	F875Y?	1240	Skint6	protein_coding	CODING	ENSMUST00000138966	35
4	112542172	A	AT	A/AT	.	AT/AT	AT/AT	AT/AT	FRAME_SHIFT(HIGH	ttc/tAtc	F875Y?	1240	Skint6	protein_coding	CODING	ENSMUST00000171224	34
4	112663874	A	AC	A/AC	AC/AC	AC/AC	AC/AC	AC/AC	FRAME_SHIFT(HIGH	ctt/ctGt	L647L?	1240	Skint6	protein_coding	CODING	ENSMUST00000138966	24
4	112663874	A	AC	A/AC	AC/AC	AC/AC	AC/AC	AC/AC	FRAME_SHIFT(HIGH	ctt/ctGt	L647L?	1240	Skint6	protein_coding	CODING	ENSMUST00000171224	23
4	112663878	TC	T	TC/T	T/T	T/T	T/T	T/T	FRAME_SHIFT(HIGH	gat/	D646	1240	Skint6	protein_coding	CODING	ENSMUST00000138966	24
4	112663878	TC	T	TC/T	T/T	T/T	T/T	T/T	FRAME_SHIFT(HIGH	gat/	D646	1240	Skint6	protein_coding	CODING	ENSMUST00000171224	23
4	112760397	ACTGG	A	ACTGG/ACTGG	ACTGG/A	ACTGG/A	ACTGG/A	ACTGG/A	FRAME_SHIFT(HIGH	accagt/	TS483	1240	Skint6	protein_coding	CODING	ENSMUST00000138966	16
4	112760397	ACTGG	A	ACTGG/ACTGG	ACTGG/A	ACTGG/A	ACTGG/A	ACTGG/A	FRAME_SHIFT(HIGH	accagt/	TS483	1240	Skint6	protein_coding	CODING	ENSMUST00000171224	15
4	112760402	T	TCGAA,A	T/T	TCGAA/A	TCGAA/A	TCGAA/A	TCGAA/A	FRAME_SHIFT(HIGH	agt/agtTTCG	S482SF?	1240	Skint6	protein_coding	CODING	ENSMUST00000138966	16
4	112760402	T	TCGAA,A	T/T	TCGAA/A	TCGAA/A	TCGAA/A	TCGAA/A	FRAME_SHIFT(HIGH	agt/agtTTCG	S482SF?	1240	Skint6	protein_coding	CODING	ENSMUST00000171224	15
4	112844104	ATTTG	A	ATTTG/ATTTG	ATTTG/A	ATTTG/A	ATTTG/ATTTG	ATTTG/A	FRAME_SHIFT(HIGH	atcaaa/	IK329	1240	Skint6	protein_coding	CODING	ENSMUST00000138966	9
4	112844104	ATTTG	A	ATTTG/ATTTG	ATTTG/A	ATTTG/A	ATTTG/ATTTG	ATTTG/A	FRAME_SHIFT(HIGH	atcaaa/	IK329	1240	Skint6	protein_coding	CODING	ENSMUST00000171224	8
4	112844108	G	A,GCAGA	G/A	A/GCAGA	A/GCAGA	A/A	A/GCAGA	FRAME_SHIFT(HIGH	atc/atTCTGc	I329IL?	1240	Skint6	protein_coding	CODING	ENSMUST00000138966	9
4	112844108	G	A,GCAGA	G/A	A/GCAGA	A/GCAGA	A/A	A/GCAGA	FRAME_SHIFT(HIGH	atc/atTCTGc	I329IL?	1240	Skint6	protein_coding	CODING	ENSMUST00000171224	8
4	112849609	G	GT	G/G	.	.	.	GT/GT	FRAME_SHIFT(HIGH	att/attA	I308I?	1240	Skint6	protein_coding	CODING	ENSMUST00000138966	8
4	112849609	G	GT	G/G	.	.	.	GT/GT	FRAME_SHIFT(HIGH	att/attA	I308I?	1240	Skint6	protein_coding	CODING	ENSMUST00000171224	7
4	113189724	TC	T	TC/TC	.	T/T	T/T	T/T	FRAME_SHIFT(HIGH	tcg/	S1257	1454	Skint5	protein_coding	CODING	ENSMUST00000170105	52
4	113189724	TC	T	TC/TC	.	T/T	T/T	T/T	FRAME_SHIFT(HIGH	tcg/	S1278	1475	Skint5	protein_coding	CODING	ENSMUST00000169631	53
4	113189724	TC	T	TC/TC	.	T/T	T/T	T/T	FRAME_SHIFT(HIGH	tcg/	S830	859	Skint5	protein_coding	CODING	ENSMUST00000171893	40
4	113189724	TC	T	TC/TC	.	T/T	T/T	T/T	FRAME_SHIFT(HIGH	tcg/	S851	880	Skint5	protein_coding	CODING	ENSMUST00000171627	41
4	113189728	A	AC	A/A	.	AC/AC	AC/AC	AC/AC	FRAME_SHIFT(HIGH	cat/caGt	H1256Q?	1454	Skint5	protein_coding	CODING	ENSMUST00000170105	52
4	113189728	A	AC	A/A	.	AC/AC	AC/AC	AC/AC	FRAME_SHIFT(HIGH	cat/caGt	H1277Q?	1475	Skint5	protein_coding	CODING	ENSMUST00000169631	53
4	113189728	A	AC	A/A	.	AC/AC	AC/AC	AC/AC	FRAME_SHIFT(HIGH	cat/caGt	H829Q?	859	Skint5	protein_coding	CODING	ENSMUST00000171893	40
4	113189728	A	AC	A/A	.	AC/AC	AC/AC	AC/AC	FRAME_SHIFT(HIGH	cat/caGt	H850Q?	880	Skint5	protein_coding	CODING	ENSMUST00000171627	41
4	113208351	G	GGCAA	G/G	G/G	G/GGCAA	G/G	G/G	FRAME_SHIFT(HIGH	ttg/ttgTTGC	L1229LL?	1454	Skint5	protein_coding	CODING	ENSMUST00000170105	51
4	113208351	G	GGCAA	G/G	G/G	G/GGCAA	G/G	G/G	FRAME_SHIFT(HIGH	ttg/ttgTTGC	L1229LL?	1475	Skint5	protein_coding	CODING	ENSMUST00000169631	51
4	113208351	G	GGCAA	G/G	G/G	G/GGCAA	G/G	G/G	FRAME_SHIFT(HIGH	ttg/ttgTTGC	L802LL?	859	Skint5	protein_coding	CODING	ENSMUST00000171893	39
4	113208351	G	GGCAA	G/G	G/G	G/GGCAA	G/G	G/G	FRAME_SHIFT(HIGH	ttg/ttgTTGC	L802LL?	880	Skint5	protein_coding	CODING	ENSMUST00000171627	39
4	113208353	AATTT	A	AATTT/AATTT	AATTT/AATTT	AATTT/A	AATTT/AATTT	AATTT/AATTT	FRAME_SHIFT(HIGH	aaattg/	KL1228	1454	Skint5	protein_coding	CODING	ENSMUST00000170105	51
4	113208353	AATTT	A	AATTT/AATTT	AATTT/AATTT	AATTT/A	AATTT/AATTT	AATTT/AATTT	FRAME_SHIFT(HIGH	aaattg/	KL1228	1475	Skint5	protein_coding	CODING	ENSMUST00000169631	51
4	113208353	AATTT	A	AATTT/AATTT	AATTT/AATTT	AATTT/A	AATTT/AATTT	AATTT/AATTT	FRAME_SHIFT(HIGH	aaattg/	KL801	859	Skint5	protein_coding	CODING	ENSMUST00000171893	39
4	113208353	AATTT	A	AATTT/AATTT	AATTT/AATTT	AATTT/A	AATTT/AATTT	AATTT/AATTT	FRAME_SHIFT(HIGH	aaattg/	KL801	880	Skint5	protein_coding	CODING	ENSMUST00000171627	39
4	113436137	T	TCA	T/TCA	T/TCA	T/TCA	T/TCA	T/TCA	FRAME_SHIFT(HIGH	aaa/aaaTG	K234K?	859	Skint5	protein_coding	CODING	ENSMUST00000171893	12
4	113436137	T	TCA	T/TCA	T/TCA	T/TCA	T/TCA	T/TCA	FRAME_SHIFT(HIGH	aaa/aaaTG	K234K?	880	Skint5	protein_coding	CODING	ENSMUST00000171627	12
4	113436137	T	TCA	T/TCA	T/TCA	T/TCA	T/TCA	T/TCA	FRAME_SHIFT(HIGH	aaa/aaaTG	K661K?	1454	Skint5	protein_coding	CODING	ENSMUST00000170105	24
4	113436137	T	TCA	T/TCA	T/TCA	T/TCA	T/TCA	T/TCA	FRAME_SHIFT(HIGH	aaa/aaaTG	K661K?	1475	Skint5	protein_coding	CODING	ENSMUST00000169631	24
4	113436140	TTG	T	TTG/T	TTG/T	TTG/T	TTG/T	TTG/T	FRAME_SHIFT(HIGH	aca/	T233	859	Skint5	protein_coding	CODING	ENSMUST00000171893	12
4	113436140	TTG	T	TTG/T	TTG/T	TTG/T	TTG/T	TTG/T	FRAME_SHIFT(HIGH	aca/	T233	880	Skint5	protein_coding	CODING	ENSMUST00000171627	12
4	113436140	TTG	T	TTG/T	TTG/T	TTG/T	TTG/T	TTG/T	FRAME_SHIFT(HIGH	aca/	T660	1454	Skint5	protein_coding	CODING	ENSMUST00000170105	24
4	113436140	TTG	T	TTG/T	TTG/T	TTG/T	TTG/T	TTG/T	FRAME_SHIFT(HIGH	aca/	T660	1475	Skint5	protein_coding	CODING	ENSMUST00000169631	24
4	113595965	AC	A	AC/AC	AC/A	AC/AC	AC/AC	AC/AC	FRAME_SHIFT(HIGH	agt/	S310	1454	Skint5	protein_coding	CODING	ENSMUST00000170105	7
4	113595965	AC	A	AC/AC	AC/A	AC/AC	AC/AC	AC/AC	FRAME_SHIFT(HIGH	agt/	S310	1475	Skint5	protein_coding	CODING	ENSMUST00000169631	7
4	113595971	C	CT	C/C	C/CT	C/C	C/C	C/C	FRAME_SHIFT(HIGH	ttg/ttAg	L308L?	1454	Skint5	protein_coding	CODING	ENSMUST00000170105	7
4	113595971	C	CT	C/C	C/CT	C/C	C/C	C/C	FRAME_SHIFT(HIGH	ttg/ttAg	L308L?	1475	Skint5	protein_coding	CODING	ENSMUST00000169631	7
4	113900404	ACG	A	ACG/A	A/A	A/A	ACG/ACG	A/A	FRAME_SHIFT(HIGH	cga/	R143	183	Skint11	protein_coding	CODING	ENSMUST00000151810	3
4	113900404	ACG	A	ACG/A	A/A	A/A	ACG/ACG	A/A	FRAME_SHIFT(HIGH	cga/	R169	188	Skint11	protein_coding	CODING	ENSMUST00000145797	4
4	113900404	ACG	A	ACG/A	A/A	A/A	ACG/ACG	A/A	FRAME_SHIFT(HIGH	cga/	R169	364	Skint11	protein_coding	CODING	ENSMUST00000164297	4
4	113900407	A	ATG,G	A/G	ATG/ATG	ATG/ATG	G/G	ATG/ATG	FRAME_SHIFT(HIGH	atg/TGatg	M144*?	183	Skint11	protein_coding	CODING	ENSMUST00000151810	3
4	113900407	A	ATG,G	A/G	ATG/ATG	ATG/ATG	G/G	ATG/ATG	FRAME_SHIFT(HIGH	atg/TGatg	M170*?	188	Skint11	protein_coding	CODING	ENSMUST00000145797	4
4	113900407	A	ATG,G	A/G	ATG/ATG	ATG/ATG	G/G	ATG/ATG	FRAME_SHIFT(HIGH	atg/TGatg	M170*?	364	Skint11	protein_coding	CODING	ENSMUST00000164297	4
4	118398941	C	CT	C/CT	CT/CT	CT/CT	C/CT	CT/CT	FRAME_SHIFT(HIGH	ctt/cTtt	L30L?	315	Olfr1340	protein_coding	CODING	ENSMUST00000094834	1
4	118565863	GC	G	GC/G	G/G	GC/G	GC/G	G/G	FRAME_SHIFT(HIGH	cac/	H59	315	Olfr1330	protein_coding	CODING	ENSMUST00000094830	1
4	118589270	AT	A	AT/A	A/A	A/A	AT/A	A/A	FRAME_SHIFT(HIGH	tat/	Y267	313	Olfr1329	protein_coding	CODING	ENSMUST00000071979	1
4	118951679	CG	C	CG/C	CG/C	CG/C	CG/CG	CG/C	FRAME_SHIFT(HIGH	cgc/	R179	214	Ybx1	protein_coding	CODING	ENSMUST00000127737	4
4	118951679	CG	C	CG/C	CG/C	CG/C	CG/CG	CG/C	FRAME_SHIFT(HIGH	cgc/	R287	322	Ybx1	protein_coding	CODING	ENSMUST00000079644	7
4	118954829	GA	G	GA/G	GA/G	GA/G	GA/GA	GA/G	FRAME_SHIFT(HIGH	ttc/	F191	322	Ybx1	protein_coding	CODING	ENSMUST00000079644	5
4	118954829	GA	G	GA/G	GA/G	GA/G	GA/GA	GA/G	FRAME_SHIFT(HIGH	ttc/	F79	214	Ybx1	protein_coding	CODING	ENSMUST00000127737	2
4	124384907	C	CT	C/CT	C/C	C/CT	C/CT	C/CT	FRAME_SHIFT(HIGH	ttt/Tttt	F217F?	280	Fhl3	protein_coding	CODING	ENSMUST00000106199	5
4	124384907	C	CT	C/CT	C/C	C/CT	C/CT	C/CT	FRAME_SHIFT(HIGH	ttt/Tttt	F217F?	289	Fhl3	protein_coding	CODING	ENSMUST00000038684	5
4	125842666	CCTTCT	C	CCTTCT/CCTTCT	CCTTCT/CCTTCT	CCTTCT/C	CCTTCT/C	CCTTCT/C	FRAME_SHIFT(HIGH	gagaag/	EK52	61	Thrap3	protein_coding	CODING	ENSMUST00000071924	4
4	125842666	CCTTCT	C	CCTTCT/CCTTCT	CCTTCT/CCTTCT	CCTTCT/C	CCTTCT/C	CCTTCT/C	FRAME_SHIFT(HIGH	gagaag/	EK942	951	Thrap3	protein_coding	CODING	ENSMUST00000080919	11
4	125842811	TC	T	TC/TC	TC/TC	TC/T	TC/T	TC/T	FRAME_SHIFT(HIGH	cga/	R185	192	Thrap3	protein_coding	CODING	ENSMUST00000163459	5
4	125842811	TC	T	TC/TC	TC/TC	TC/T	TC/T	TC/T	FRAME_SHIFT(HIGH	cga/	R5	61	Thrap3	protein_coding	CODING	ENSMUST00000071924	4
4	125842811	TC	T	TC/TC	TC/TC	TC/T	TC/T	TC/T	FRAME_SHIFT(HIGH	cga/	R895	951	Thrap3	protein_coding	CODING	ENSMUST00000080919	11
4	125857610	TATCACCAGCTGCCTGAG	T	TATCACCAGCTGCCTGAG/TATCACCAGCTGCCTGAG	TATCACCAGCTGCCTGAG/TATCACCAGCTGCCTGAG	TATCACCAGCTGCCTGAG/T	TATCACCAGCTGCCTGAG/T	TATCACCAGCTGCCTGAG/T	FRAME_SHIFT(HIGH	tctcaggcagctggtgat/	SQAAGD190	709	Thrap3	protein_coding	CODING	ENSMUST00000106142	3
4	125857610	TATCACCAGCTGCCTGAG	T	TATCACCAGCTGCCTGAG/TATCACCAGCTGCCTGAG	TATCACCAGCTGCCTGAG/TATCACCAGCTGCCTGAG	TATCACCAGCTGCCTGAG/T	TATCACCAGCTGCCTGAG/T	TATCACCAGCTGCCTGAG/T	FRAME_SHIFT(HIGH	tctcaggcagctggtgat/	SQAAGD190	951	Thrap3	protein_coding	CODING	ENSMUST00000080919	3
4	125857736	ACCTGT	A	ACCTGT/ACCTGT	ACCTGT/ACCTGT	ACCTGT/A	ACCTGT/A	ACCTGT/A	FRAME_SHIFT(HIGH	gacagg/	DR152	709	Thrap3	protein_coding	CODING	ENSMUST00000106142	3
4	125857736	ACCTGT	A	ACCTGT/ACCTGT	ACCTGT/ACCTGT	ACCTGT/A	ACCTGT/A	ACCTGT/A	FRAME_SHIFT(HIGH	gacagg/	DR152	951	Thrap3	protein_coding	CODING	ENSMUST00000080919	3
4	125857821	AGAACGGCCCC	A	AGAACGGCCCC/AGAACGGCCCC	AGAACGGCCCC/AGAACGGCCCC	AGAACGGCCCC/A	AGAACGGCCCC/A	AGAACGGCCCC/A	FRAME_SHIFT(HIGH	cggggccgttct/	RGRS122	709	Thrap3	protein_coding	CODING	ENSMUST00000106142	3
4	125857821	AGAACGGCCCC	A	AGAACGGCCCC/AGAACGGCCCC	AGAACGGCCCC/AGAACGGCCCC	AGAACGGCCCC/A	AGAACGGCCCC/A	AGAACGGCCCC/A	FRAME_SHIFT(HIGH	cggggccgttct/	RGRS122	951	Thrap3	protein_coding	CODING	ENSMUST00000080919	3
4	128244626	G	GA	G/GA	GA/GA	GA/GA	G/GA	GA/GA	FRAME_SHIFT(HIGH	gaa/gAaa	E1795E?	1806	Csmd2	protein_coding	CODING	ENSMUST00000074081	36
4	129279173	A	AG	A/AG	AG/AG	AG/AG	A/AG	AG/AG	FRAME_SHIFT(HIGH	agg/aGgg	R7R?	101	2510006D16Rik	protein_coding	CODING	ENSMUST00000071840	4
4	129732335	G	GC	G/GC	GC/GC	GC/GC	G/GC	GC/GC	FRAME_SHIFT(HIGH	ccc/Cccc	P7P?	128	Col16a1	protein_coding	CODING	ENSMUST00000123617	1
4	133419910	C	CA	C/CA	CA/CA	CA/CA	C/CA	CA/CA	FRAME_SHIFT(HIGH	ggg/Aggg	G11R?	19	Gm17623	protein_coding	CODING	ENSMUST00000164637	2
4	133842501	T	TC,TCC	T/TCC	TC/TCC	TC/TCC	T/TCC	TC/TCC	FRAME_SHIFT(HIGH	gga/ggGGa	G20G?	417	Pdik1l	protein_coding	CODING	ENSMUST00000105877	2
4	133842501	T	TC,TCC	T/TCC	TC/TCC	TC/TCC	T/TCC	TC/TCC	FRAME_SHIFT(HIGH	gga/ggGa	G20G?	417	Pdik1l	protein_coding	CODING	ENSMUST00000105877	2
4	134079115	CT	C	CT/C	C/C	C/C	CT/C	C/C	FRAME_SHIFT(HIGH	act/	T152	340	2610002D18Rik	protein_coding	CODING	ENSMUST00000105866	3
4	134079117	GGA	G	GGA/G	G/G	G/G	GGA/G	G/G	FRAME_SHIFT(HIGH	gga/	G153	340	2610002D18Rik	protein_coding	CODING	ENSMUST00000105866	3
4	141401111	T	TA	T/TA	T/TA	TA/TA	T/TA	TA/TA	FRAME_SHIFT(HIGH	aaa/aaTa	K39N?	235	Ctrc	protein_coding	CODING	ENSMUST00000105781	2
4	143206052	C	CCT	C/CCT	C/CCT	CCT/CCT	C/CCT	CCT/CCT	FRAME_SHIFT(HIGH	tgt/CTtgt	C276L?	501	Gm13083	protein_coding	CODING	ENSMUST00000105773	2
4	143206055	TTG	T	TTG/T	TTG/T	T/T	TTG/T	T/T	FRAME_SHIFT(HIGH	tgt/	C277	501	Gm13083	protein_coding	CODING	ENSMUST00000105773	2
4	143289080	AG	A	AG/A	AG/A	A/A	AG/A	A/A	FRAME_SHIFT(HIGH	tct/	S65	455	Gm13089	protein_coding	CODING	ENSMUST00000073532	2
4	143441547	A	AT	A/AT	A/AT	AT/AT	A/AT	AT/AT	FRAME_SHIFT(HIGH	aaa/aaTa	K107N?	133	Gm13103	protein_coding	CODING	ENSMUST00000139747	5
4	143441547	A	AT	A/AT	A/AT	AT/AT	A/AT	AT/AT	FRAME_SHIFT(HIGH	aaa/aaTa	K158N?	173	Gm13103	protein_coding	CODING	ENSMUST00000105768	3
4	143441547	A	AT	A/AT	A/AT	AT/AT	A/AT	AT/AT	FRAME_SHIFT(HIGH	aaa/aaTa	K158N?	400	Gm13103	protein_coding	CODING	ENSMUST00000105772	3
4	143441547	A	AT	A/AT	A/AT	AT/AT	A/AT	AT/AT	FRAME_SHIFT(HIGH	aaa/aaTa	K158N?	491	Gm13103	protein_coding	CODING	ENSMUST00000094522	3
4	143442905	GC	G	GC/G	GC/G	GC/G	GC/G	GC/G	FRAME_SHIFT(HIGH	gcc/	A386	491	Gm13103	protein_coding	CODING	ENSMUST00000094522	4
4	143539660	AAG	A	AAG/A	AAG/A	AAG/A	AAG/A	AAG/A	FRAME_SHIFT(HIGH	ctcttc/	LF258	494	Gm13109	protein_coding	CODING	ENSMUST00000105766	2
4	143539660	AAG	A	AAG/A	AAG/A	AAG/A	AAG/A	AAG/A	FRAME_SHIFT(HIGH	ctcttc/	LF260	496	Gm13109	protein_coding	CODING	ENSMUST00000105765	4
4	143952748	ACT	A	ACT/ACT	ACT/ACT	ACT/A	ACT/ACT	ACT/A	FRAME_SHIFT(HIGH	ctc/	L245	481	Gm13119	protein_coding	CODING	ENSMUST00000094526	3
4	145286077	AC	A	AC/A	AC/AC	AC/A	AC/AC	AC/AC	FRAME_SHIFT(HIGH	cac/	H5	645	Gm13242	protein_coding	CODING	ENSMUST00000105732	3
4	145286077	AC	A	AC/A	AC/AC	AC/A	AC/AC	AC/AC	FRAME_SHIFT(HIGH	cac/	H5	645	Gm13242	protein_coding	CODING	ENSMUST00000105738	3
4	146157636	AC	A	AC/A	AC/A	AC/A	AC/A	AC/A	FRAME_SHIFT(HIGH	cac/	H5	134	Zfp600	protein_coding	CODING	ENSMUST00000131932	3
4	146157636	AC	A	AC/A	AC/A	AC/A	AC/A	AC/A	FRAME_SHIFT(HIGH	cac/	H5	737	Zfp600	protein_coding	CODING	ENSMUST00000092750	3
4	148045508	GGGGGGGT	G	GGGGGGGT/G	GGGGGGGT/G	G/G	GGGGGGGT/G	G/G	FRAME_SHIFT(HIGH	gggggggtg/	GGV391	399	Gm572	protein_coding	CODING	ENSMUST00000105698	11
4	155107980	GA	G	GA/G	GA/GA	GA/G	GA/GA	GA/G	FRAME_SHIFT(HIGH	tcc/	S127	128	1500002C15Rik	protein_coding	CODING	ENSMUST00000097743	1
4	155108135	C	CG	C/CG	C/C	C/CG	C/C	C/CG	FRAME_SHIFT(HIGH	ccg/ccCg	P75P?	128	1500002C15Rik	protein_coding	CODING	ENSMUST00000097743	1
4	155402583	CCGCA	C	CCGCA/C	CCGCA/CCGCA	CCGCA/CCGCA	CCGCA/CCGCA	CCGCA/C	FRAME_SHIFT(HIGH	ccgcac/	PH206	314	Tnfrsf18	protein_coding	CODING	ENSMUST00000122001	4
5	3344393	C	CT	C/CT	C/C	C/CT	C/CT	C/CT	FRAME_SHIFT(HIGH	gat/Tgat	D10*?	326	Cdk6	protein_coding	CODING	ENSMUST00000042410	1
5	3344393	C	CT	C/CT	C/C	C/CT	C/CT	C/CT	FRAME_SHIFT(HIGH	gat/Tgat	D10*?	326	Cdk6	protein_coding	CODING	ENSMUST00000165117	2
5	3344454	G	GT	G/G	G/G	G/GT	G/GT	G/GT	FRAME_SHIFT(HIGH	gcc/gTcc	A30V?	326	Cdk6	protein_coding	CODING	ENSMUST00000042410	1
5	3344454	G	GT	G/G	G/G	G/GT	G/GT	G/GT	FRAME_SHIFT(HIGH	gcc/gTcc	A30V?	326	Cdk6	protein_coding	CODING	ENSMUST00000165117	2
5	3344528	GC	G	GC/G	GC/G	GC/G	GC/G	GC/G	FRAME_SHIFT(HIGH	ccg/	P55	326	Cdk6	protein_coding	CODING	ENSMUST00000042410	1
5	3344528	GC	G	GC/G	GC/G	GC/G	GC/G	GC/G	FRAME_SHIFT(HIGH	ccg/	P55	326	Cdk6	protein_coding	CODING	ENSMUST00000165117	2
5	3344572	A	AG	A/AG	A/AG	A/AG	A/AG	A/AG	FRAME_SHIFT(HIGH	gag/gaGg	E69E?	326	Cdk6	protein_coding	CODING	ENSMUST00000042410	1
5	3344572	A	AG	A/AG	A/AG	A/AG	A/AG	A/AG	FRAME_SHIFT(HIGH	gag/gaGg	E69E?	326	Cdk6	protein_coding	CODING	ENSMUST00000165117	2
5	3344574	ACC	A	ACC/A	ACC/A	ACC/A	ACC/A	ACC/A	FRAME_SHIFT(HIGH	acc/	T70	326	Cdk6	protein_coding	CODING	ENSMUST00000042410	1
5	3344574	ACC	A	ACC/A	ACC/A	ACC/A	ACC/A	ACC/A	FRAME_SHIFT(HIGH	acc/	T70	326	Cdk6	protein_coding	CODING	ENSMUST00000165117	2
5	15030214	CT	C	CT/CT	CT/C	CT/CT	CT/CT	CT/CT	FRAME_SHIFT(HIGH	aaa/	K194	255	Gm17019	protein_coding	CODING	ENSMUST00000167908	4
5	15030220	C	CA	C/C	C/CA	C/C	C/C	C/C	FRAME_SHIFT(HIGH	agt/agtT	S192S?	255	Gm17019	protein_coding	CODING	ENSMUST00000167908	4
5	20508500	CCT	C	CCT/CCT	CCT/C	CCT/CCT	CCT/CCT	CCT/CCT	FRAME_SHIFT(HIGH	gag/	E258	775	Ptpn12	protein_coding	CODING	ENSMUST00000030556	10
5	21167328	GT	G	GT/G	GT/GT	GT/G	GT/G	GT/G	FRAME_SHIFT(HIGH	ttt/	F258	291	Armc10	protein_coding	CODING	ENSMUST00000148873	6
5	21167328	GT	G	GT/G	GT/GT	GT/G	GT/G	GT/G	FRAME_SHIFT(HIGH	ttt/	F272	306	Armc10	protein_coding	CODING	ENSMUST00000072896	6
5	24725990	AT	A	AT/AT	A/A	AT/AT	AT/AT	AT/A	FRAME_SHIFT(HIGH	aat/	N396	398	Galntl5	protein_coding	CODING	ENSMUST00000114965	9
5	24725990	AT	A	AT/AT	A/A	AT/AT	AT/AT	AT/A	FRAME_SHIFT(HIGH	aat/	N429	431	Galntl5	protein_coding	CODING	ENSMUST00000030778	9
5	26330072	CT	C	CT/CT	CT/C	CT/CT	CT/CT	CT/C	FRAME_SHIFT(HIGH	gag/	E24	223	Gm1979	protein_coding	CODING	ENSMUST00000170224	2
5	26330072	CT	C	CT/CT	CT/C	CT/CT	CT/CT	CT/C	FRAME_SHIFT(HIGH	gag/	E68	267	Gm1979	protein_coding	CODING	ENSMUST00000168875	2
5	26365900	TCC	T	TCC/TCC	TCC/T	TCC/TCC	TCC/TCC	TCC/T	FRAME_SHIFT(HIGH	tgg/	W41	267	Speer4a	protein_coding	CODING	ENSMUST00000079447	1
5	26365903	A	AAC	A/A	A/AAC	A/A	A/A	A/AAC	FRAME_SHIFT(HIGH	agg/aggGT	R40R?	267	Speer4a	protein_coding	CODING	ENSMUST00000079447	1
5	27827784	TCC	T	TCC/TCC	TCC/T	TCC/TCC	TCC/TCC	TCC/TCC	FRAME_SHIFT(HIGH	tgg/	W39	216	Speer4b	protein_coding	CODING	ENSMUST00000155721	1
5	27827784	TCC	T	TCC/TCC	TCC/T	TCC/TCC	TCC/TCC	TCC/TCC	FRAME_SHIFT(HIGH	tgg/	W41	267	Speer4b	protein_coding	CODING	ENSMUST00000053257	1
5	27827787	A	AAC	A/A	A/AAC	A/A	A/A	A/A	FRAME_SHIFT(HIGH	agg/aggGT	R38R?	216	Speer4b	protein_coding	CODING	ENSMUST00000155721	1
5	27827787	A	AAC	A/A	A/AAC	A/A	A/A	A/A	FRAME_SHIFT(HIGH	agg/aggGT	R40R?	267	Speer4b	protein_coding	CODING	ENSMUST00000053257	1
5	31345628	CAT	C	CAT/CAT	CAT/CAT	CAT/C	CAT/C	CAT/CAT	FRAME_SHIFT(HIGH	tat/	Y28	634	Slc5a6	protein_coding	CODING	ENSMUST00000006817	4
5	31345628	CAT	C	CAT/CAT	CAT/CAT	CAT/C	CAT/C	CAT/CAT	FRAME_SHIFT(HIGH	tat/	Y28	634	Slc5a6	protein_coding	CODING	ENSMUST00000080431	4
5	31345628	CAT	C	CAT/CAT	CAT/CAT	CAT/C	CAT/C	CAT/CAT	FRAME_SHIFT(HIGH	tat/	Y28	634	Slc5a6	protein_coding	CODING	ENSMUST00000114665	3
5	31345628	CAT	C	CAT/CAT	CAT/CAT	CAT/C	CAT/C	CAT/CAT	FRAME_SHIFT(HIGH	tat/	Y28	634	Slc5a6	protein_coding	CODING	ENSMUST00000114668	4
5	31345628	CAT	C	CAT/CAT	CAT/CAT	CAT/C	CAT/C	CAT/CAT	FRAME_SHIFT(HIGH	tat/	Y28	80	Slc5a6	protein_coding	CODING	ENSMUST00000137223	4
5	31345665	GGA	G	GGA/GGA	GGA/GGA	GGA/G	GGA/G	GGA/GGA	FRAME_SHIFT(HIGH	tcc/	S16	634	Slc5a6	protein_coding	CODING	ENSMUST00000006817	4
5	31345665	GGA	G	GGA/GGA	GGA/GGA	GGA/G	GGA/G	GGA/GGA	FRAME_SHIFT(HIGH	tcc/	S16	634	Slc5a6	protein_coding	CODING	ENSMUST00000080431	4
5	31345665	GGA	G	GGA/GGA	GGA/GGA	GGA/G	GGA/G	GGA/GGA	FRAME_SHIFT(HIGH	tcc/	S16	634	Slc5a6	protein_coding	CODING	ENSMUST00000114665	3
5	31345665	GGA	G	GGA/GGA	GGA/GGA	GGA/G	GGA/G	GGA/GGA	FRAME_SHIFT(HIGH	tcc/	S16	634	Slc5a6	protein_coding	CODING	ENSMUST00000114668	4
5	31345665	GGA	G	GGA/GGA	GGA/GGA	GGA/G	GGA/G	GGA/GGA	FRAME_SHIFT(HIGH	tcc/	S16	80	Slc5a6	protein_coding	CODING	ENSMUST00000137223	4
5	31345669	C	CAT	C/C	C/C	C/CAT	C/CAT	C/C	FRAME_SHIFT(HIGH	ggc/gATgc	G15D?	634	Slc5a6	protein_coding	CODING	ENSMUST00000006817	4
5	31345669	C	CAT	C/C	C/C	C/CAT	C/CAT	C/C	FRAME_SHIFT(HIGH	ggc/gATgc	G15D?	634	Slc5a6	protein_coding	CODING	ENSMUST00000080431	4
5	31345669	C	CAT	C/C	C/C	C/CAT	C/CAT	C/C	FRAME_SHIFT(HIGH	ggc/gATgc	G15D?	634	Slc5a6	protein_coding	CODING	ENSMUST00000114665	3
5	31345669	C	CAT	C/C	C/C	C/CAT	C/CAT	C/C	FRAME_SHIFT(HIGH	ggc/gATgc	G15D?	634	Slc5a6	protein_coding	CODING	ENSMUST00000114668	4
5	31345669	C	CAT	C/C	C/C	C/CAT	C/CAT	C/C	FRAME_SHIFT(HIGH	ggc/gATgc	G15D?	80	Slc5a6	protein_coding	CODING	ENSMUST00000137223	4
5	31345675	G	GT	G/G	G/G	G/GT	G/GT	G/G	FRAME_SHIFT(HIGH	acc/aAcc	T13N?	634	Slc5a6	protein_coding	CODING	ENSMUST00000006817	4
5	31345675	G	GT	G/G	G/G	G/GT	G/GT	G/G	FRAME_SHIFT(HIGH	acc/aAcc	T13N?	634	Slc5a6	protein_coding	CODING	ENSMUST00000080431	4
5	31345675	G	GT	G/G	G/G	G/GT	G/GT	G/G	FRAME_SHIFT(HIGH	acc/aAcc	T13N?	634	Slc5a6	protein_coding	CODING	ENSMUST00000114665	3
5	31345675	G	GT	G/G	G/G	G/GT	G/GT	G/G	FRAME_SHIFT(HIGH	acc/aAcc	T13N?	634	Slc5a6	protein_coding	CODING	ENSMUST00000114668	4
5	31345675	G	GT	G/G	G/G	G/GT	G/GT	G/G	FRAME_SHIFT(HIGH	acc/aAcc	T13N?	80	Slc5a6	protein_coding	CODING	ENSMUST00000137223	4
5	33136437	G	GT	G/GT	G/GT	G/GT	G/GT	G/GT	FRAME_SHIFT(HIGH	acc/aAcc	T1887N?	1971	C330019G07Rik	protein_coding	CODING	ENSMUST00000120129	11
5	33136437	G	GT	G/GT	G/GT	G/GT	G/GT	G/GT	FRAME_SHIFT(HIGH	acc/aAcc	T370N?	454	C330019G07Rik	protein_coding	CODING	ENSMUST00000067224	6
5	33163310	AG	A	AG/A	AG/A	AG/A	AG/A	AG/A	FRAME_SHIFT(HIGH	ggc/	G109	576	C330019G07Rik	protein_coding	CODING	ENSMUST00000144673	3
5	33163310	AG	A	AG/A	AG/A	AG/A	AG/A	AG/A	FRAME_SHIFT(HIGH	ggc/	G1789	1971	C330019G07Rik	protein_coding	CODING	ENSMUST00000120129	8
5	33163310	AG	A	AG/A	AG/A	AG/A	AG/A	AG/A	FRAME_SHIFT(HIGH	ggc/	G272	454	C330019G07Rik	protein_coding	CODING	ENSMUST00000067224	3
5	33163358	CG	C,TG	CG/C	C/TG	CG/C	CG/C	CG/TG	FRAME_SHIFT(HIGH	gcc/	A1773	1971	C330019G07Rik	protein_coding	CODING	ENSMUST00000120129	8
5	33163358	CG	C,TG	CG/C	C/TG	CG/C	CG/C	CG/TG	FRAME_SHIFT(HIGH	gcc/	A256	454	C330019G07Rik	protein_coding	CODING	ENSMUST00000067224	3
5	33163358	CG	C,TG	CG/C	C/TG	CG/C	CG/C	CG/TG	FRAME_SHIFT(HIGH	gcc/	A93	576	C330019G07Rik	protein_coding	CODING	ENSMUST00000144673	3
5	33169712	C	CAA	C/CAA	C/CAA	C/CAA	C/C	C/CAA	FRAME_SHIFT(HIGH	cgg/cTTgg	R1696L?	1971	C330019G07Rik	protein_coding	CODING	ENSMUST00000120129	6
5	33169712	C	CAA	C/CAA	C/CAA	C/CAA	C/C	C/CAA	FRAME_SHIFT(HIGH	cgg/cTTgg	R16L?	576	C330019G07Rik	protein_coding	CODING	ENSMUST00000144673	1
5	33169712	C	CAA	C/CAA	C/CAA	C/CAA	C/C	C/CAA	FRAME_SHIFT(HIGH	cgg/cTTgg	R179L?	454	C330019G07Rik	protein_coding	CODING	ENSMUST00000067224	1
5	33169722	AGTAGGGC	A	AGTAGGGC/A	AGTAGGGC/AGTAGGGC	AGTAGGGC/AGTAGGGC	AGTAGGGC/A	AGTAGGGC/A	FRAME_SHIFT(HIGH	ctgccctac/	LPY10	576	C330019G07Rik	protein_coding	CODING	ENSMUST00000144673	1
5	33169722	AGTAGGGC	A	AGTAGGGC/A	AGTAGGGC/AGTAGGGC	AGTAGGGC/AGTAGGGC	AGTAGGGC/A	AGTAGGGC/A	FRAME_SHIFT(HIGH	ctgccctac/	LPY1690	1971	C330019G07Rik	protein_coding	CODING	ENSMUST00000120129	6
5	33169722	AGTAGGGC	A	AGTAGGGC/A	AGTAGGGC/AGTAGGGC	AGTAGGGC/AGTAGGGC	AGTAGGGC/A	AGTAGGGC/A	FRAME_SHIFT(HIGH	ctgccctac/	LPY173	454	C330019G07Rik	protein_coding	CODING	ENSMUST00000067224	1
5	33169972	A	AGTGT	A/AGTGT	A/AGTGT	A/AGTGT	A/AGTGT	A/AGTGT	FRAME_SHIFT(HIGH	act/acACACt	T1609TH?	1971	C330019G07Rik	protein_coding	CODING	ENSMUST00000120129	6
5	33169972	A	AGTGT	A/AGTGT	A/AGTGT	A/AGTGT	A/AGTGT	A/AGTGT	FRAME_SHIFT(HIGH	act/acACACt	T92TH?	454	C330019G07Rik	protein_coding	CODING	ENSMUST00000067224	1
5	33170426	CGA	C	CGA/C	CGA/C	CGA/C	CGA/C	CGA/C	FRAME_SHIFT(HIGH	tgtcgg/	CR1457	1971	C330019G07Rik	protein_coding	CODING	ENSMUST00000120129	6
5	33170841	CT	C	CT/C	CT/C	CT/C	CT/C	CT/C	FRAME_SHIFT(HIGH	gga/	G1319	1971	C330019G07Rik	protein_coding	CODING	ENSMUST00000120129	6
5	33170970	GTCTAGCAATTCTGTCCTTGGATGGCT	G	GTCTAGCAATTCTGTCCTTGGATGGCT/G	GTCTAGCAATTCTGTCCTTGGATGGCT/G	GTCTAGCAATTCTGTCCTTGGATGGCT/G	GTCTAGCAATTCTGTCCTTGGATGGCT/G	GTCTAGCAATTCTGTCCTTGGATGGCT/G	FRAME_SHIFT(HIGH	aagccatccaaggacagaattgctaga/	KPSKDRIAR1268	1971	C330019G07Rik	protein_coding	CODING	ENSMUST00000120129	6
5	33171388	AG	A	AG/A	AG/A	AG/A	AG/A	AG/A	FRAME_SHIFT(HIGH	act/	T1137	1971	C330019G07Rik	protein_coding	CODING	ENSMUST00000120129	6
5	33171943	A	AAG	A/AAG	A/AAG	A/AAG	A/AAG	A/AAG	FRAME_SHIFT(HIGH	aat/aaCTt	N952N?	1971	C330019G07Rik	protein_coding	CODING	ENSMUST00000120129	6
5	33171945	T	TC	T/TC	T/TC	T/TC	T/TC	T/TC	FRAME_SHIFT(HIGH	cca/ccaG	P951P?	1971	C330019G07Rik	protein_coding	CODING	ENSMUST00000120129	6
5	33171946	TGG	T	TGG/T	TGG/T	TGG/T	TGG/T	TGG/T	FRAME_SHIFT(HIGH	cca/	P951	1971	C330019G07Rik	protein_coding	CODING	ENSMUST00000120129	6
5	33171949	G	GTACA	G/GTACA	G/GTACA	G/GTACA	G/GTACA	G/GTACA	FRAME_SHIFT(HIGH	ctc/ctTGTAc	L950LV?	1971	C330019G07Rik	protein_coding	CODING	ENSMUST00000120129	6
5	33172426	AAG	A	AAG/A	AAG/A	AAG/A	AAG/A	AAG/A	FRAME_SHIFT(HIGH	ctt/	L791	1971	C330019G07Rik	protein_coding	CODING	ENSMUST00000120129	6
5	33172431	T	TAC	T/TAC	T/TAC	T/TAC	T/TAC	T/TAC	FRAME_SHIFT(HIGH	agt/agtGT	S789S?	1971	C330019G07Rik	protein_coding	CODING	ENSMUST00000120129	6
5	33172536	CTA	C	CTA/C	CTA/C	CTA/C	CTA/C	CTA/C	FRAME_SHIFT(HIGH	ata/	I754	1971	C330019G07Rik	protein_coding	CODING	ENSMUST00000120129	6
5	33173075	TC	T	TC/T	TC/T	TC/T	TC/T	TC/T	FRAME_SHIFT(HIGH	gaa/	E575	1971	C330019G07Rik	protein_coding	CODING	ENSMUST00000120129	6
5	33173605	AGTTGTTT	A	AGTTGTTT/AGTTGTTT	AGTTGTTT/A	AGTTGTTT/A	AGTTGTTT/A	AGTTGTTT/A	FRAME_SHIFT(HIGH	caaacaact/	QTT396	1971	C330019G07Rik	protein_coding	CODING	ENSMUST00000120129	6
5	33173751	CG	C	CG/C	CG/C	CG/C	CG/C	CG/C	FRAME_SHIFT(HIGH	acc/	T349	1971	C330019G07Rik	protein_coding	CODING	ENSMUST00000120129	6
5	33173763	A	AAG	A/AAG	A/AAG	A/AAG	A/AAG	A/AAG	FRAME_SHIFT(HIGH	atg/atgCT	M345M?	1971	C330019G07Rik	protein_coding	CODING	ENSMUST00000120129	6
5	33174102	G	GA	G/GA	G/GA	G/GA	G/GA	G/GA	FRAME_SHIFT(HIGH	agc/agcT	S232S?	1971	C330019G07Rik	protein_coding	CODING	ENSMUST00000120129	6
5	38691528	TG	T	T/T	T/T	T/T	T/T	T/T	FRAME_SHIFT(HIGH	gtg/	V464	600	Otop1	protein_coding	CODING	ENSMUST00000114099	5
5	77710905	G	GC	G/G	G/G	G/GC	G/GC	G/GC	FRAME_SHIFT(HIGH	ctt/Cctt	L716P?	1082	Rest	protein_coding	CODING	ENSMUST00000080359	4
5	77710905	G	GC	G/G	G/G	G/GC	G/GC	G/GC	FRAME_SHIFT(HIGH	ctt/Cctt	L716P?	1082	Rest	protein_coding	CODING	ENSMUST00000113449	4
5	77710907	T	TGCCCCTCCCACGGGGTC	T/T	T/T	T/TGCCCCTCCCACGGGGTC	T/TGCCCCTCCCACGGGGTC	T/TGCCCCTCCCACGGGGTC	FRAME_SHIFT(HIGH	ctt/ctGCCCCTCCCACGGGGTCt	L716LPLPRG?	1082	Rest	protein_coding	CODING	ENSMUST00000080359	4
5	77710907	T	TGCCCCTCCCACGGGGTC	T/T	T/T	T/TGCCCCTCCCACGGGGTC	T/TGCCCCTCCCACGGGGTC	T/TGCCCCTCCCACGGGGTC	FRAME_SHIFT(HIGH	ctt/ctGCCCCTCCCACGGGGTCt	L716LPLPRG?	1082	Rest	protein_coding	CODING	ENSMUST00000113449	4
5	86614289	AC	A	AC/AC	AC/A	AC/A	AC/A	AC/A	FRAME_SHIFT(HIGH	gta/	V249	264	Gnrhr	protein_coding	CODING	ENSMUST00000094654	2
5	95771849	AGCTATAAG	A	AGCTATAAG/AGCTATAAG	AGCTATAAG/A	A/A	AGCTATAAG/A	AGCTATAAG/A	FRAME_SHIFT(HIGH	gctataagg/	AIR244	278	Gm3259	protein_coding	CODING	ENSMUST00000160045	3
5	95771849	AGCTATAAG	A	AGCTATAAG/AGCTATAAG	AGCTATAAG/A	A/A	AGCTATAAG/A	AGCTATAAG/A	FRAME_SHIFT(HIGH	gctataagg/	AIR441	475	Gm3259	protein_coding	CODING	ENSMUST00000101015	4
5	96291190	A	AATACACTTTT	A/A	A/AATACACTTTT	A/A	A/A	A/AATACACTTTT	FRAME_SHIFT(HIGH	aac/aaATACACTTTTc	N153KYTF?	333	Gm5559	protein_coding	CODING	ENSMUST00000101008	1
5	97257421	CAGGT	C	CAGGT/CAGGT	CAGGT/C	CAGGT/C	CAGGT/C	CAGGT/C	FRAME_SHIFT(HIGH	cag/	Q180	323	Anxa3	protein_coding	CODING	ENSMUST00000031447	8
5	98704227	CAGG	C	CAGG/C	CAGG/C	CAGG/C	CAGG/C	CAGG/C	FRAME_SHIFT(HIGH	agtgcc/	SA152	264	Fgf5	protein_coding	CODING	ENSMUST00000031280	3
5	104488800	T	TGATATATAAGG	T/TGATATATAAGG	T/TGATATATAAGG	T/TGATATATAAGG	T/T	T/TGATATATAAGG	FRAME_SHIFT(HIGH	gtg/gtGATATATAAGGg	V213VIYK?	212	Nudt9	protein_coding	CODING	ENSMUST00000150226	6
5	104488800	T	TGATATATAAGG	T/TGATATATAAGG	T/TGATATATAAGG	T/TGATATATAAGG	T/T	T/TGATATATAAGG	FRAME_SHIFT(HIGH	gtg/gtGATATATAAGGg	V263VIYK?	350	Nudt9	protein_coding	CODING	ENSMUST00000031250	6
5	104494077	AGAGAAAC	A	AGAGAAAC/A	AGAGAAAC/A	AGAGAAAC/A	AGAGAAAC/AGAGAAAC	AGAGAAAC/A	FRAME_SHIFT(HIGH	gagaaacga/	EKR333	350	Nudt9	protein_coding	CODING	ENSMUST00000031250	8
5	108177235	G	GA	G/GA	G/G	G/GA	G/GA	G/GA	FRAME_SHIFT(HIGH	cct/cTct	P786L?	808	Evi5	protein_coding	CODING	ENSMUST00000100947	20
5	108177235	G	GA	G/GA	G/G	G/GA	G/GA	G/GA	FRAME_SHIFT(HIGH	cct/cTct	P787L?	809	Evi5	protein_coding	CODING	ENSMUST00000112642	18
5	108177337	C	CT	C/CT	C/C	C/C	C/C	C/C	FRAME_SHIFT(HIGH	agt/aAgt	S752K?	808	Evi5	protein_coding	CODING	ENSMUST00000100947	20
5	108177337	C	CT	C/CT	C/C	C/C	C/C	C/C	FRAME_SHIFT(HIGH	agt/aAgt	S753K?	809	Evi5	protein_coding	CODING	ENSMUST00000112642	18
5	109230749	TG	T	TG/T	TG/T	TG/T	TG/T	TG/T	FRAME_SHIFT(HIGH	caa/	Q417	848	Vmn2r8	protein_coding	CODING	ENSMUST00000172140	3
5	109230752	T	TG	T/TG	T/TG	T/TG	T/TG	T/TG	FRAME_SHIFT(HIGH	cag/cCag	Q416P?	848	Vmn2r8	protein_coding	CODING	ENSMUST00000172140	3
5	109521899	G	GT	G/G	G/GT	G/GT	G/GT	G/GT	FRAME_SHIFT(HIGH	aac/aaAc	N122K?	831	Vmn2r12	protein_coding	CODING	ENSMUST00000095922	2
5	109603121	T	TC	T/T	T/T	T/T	T/T	T/T	FRAME_SHIFT(HIGH	aac/aGac	N243R?	831	Vmn2r13	protein_coding	CODING	ENSMUST00000053253	3
5	109653495	G	GA	G/G	G/GA	G/GA	G/GA	G/GA	FRAME_SHIFT(HIGH	ttc/ttTc	F49F?	848	Vmn2r14	protein_coding	CODING	ENSMUST00000170341	1
5	109858431	A	ATC	A/A	A/ATC	A/ATC	A/ATC	A/ATC	FRAME_SHIFT(HIGH	aac/aaTCc	N443N?	849	Vmn2r17	protein_coding	CODING	ENSMUST00000171841	4
5	114269668	TGAGGTGTCTGCCTCCATGGGTGCTGGCTGC	T	TGAGGTGTCTGCCTCCATGGGTGCTGGCTGC/TGAGGTGTCTGCCTCCATGGGTGCTGGCTGC	TGAGGTGTCTGCCTCCATGGGTGCTGGCTGC/T	TGAGGTGTCTGCCTCCATGGGTGCTGGCTGC/T	TGAGGTGTCTGCCTCCATGGGTGCTGGCTGC/T	TGAGGTGTCTGCCTCCATGGGTGCTGGCTGC/T	FRAME_SHIFT(HIGH	tcgcagccagcacccatggag/	SQPAPME185	397	Selplg	protein_coding	CODING	ENSMUST00000072194	2
5	115247859	CAGAGGA	C	CAGAGGA/CAGAGGA	CAGAGGA/C	CAGAGGA/C	CAGAGGA/C	CAGAGGA/C	FRAME_SHIFT(HIGH	gaggac/	ED228	452	Ankrd13a	protein_coding	CODING	ENSMUST00000137519	8
5	115247859	CAGAGGA	C	CAGAGGA/CAGAGGA	CAGAGGA/C	CAGAGGA/C	CAGAGGA/C	CAGAGGA/C	FRAME_SHIFT(HIGH	gaggac/	ED295	588	Ankrd13a	protein_coding	CODING	ENSMUST00000102578	9
5	117769129	A	AC	A/A	A/AC	A/AC	A/AC	A/AC	FRAME_SHIFT(HIGH	ctt/ctGt	L41L?	165	Gm10399	protein_coding	CODING	ENSMUST00000100834	1
5	118005274	CCGCACCCCACCT	C	CCGCACCCCACCT/CCGCACCCCACCT	CCGCACCCCACCT/C	CCGCACCCCACCT/C	CCGCACCCCACCT/C	CCGCACCCCACCT/C	FRAME_SHIFT(HIGH	cgcacctcg/	RTS260	947	Ksr2	protein_coding	CODING	ENSMUST00000103237	4
5	118005274	CCGCACCCCACCT	C	CCGCACCCCACCT/CCGCACCCCACCT	CCGCACCCCACCT/C	CCGCACCCCACCT/C	CCGCACCCCACCT/C	CCGCACCCCACCT/C	FRAME_SHIFT(HIGH	cgcacctcg/	RTS261	947	Ksr2	protein_coding	CODING	ENSMUST00000103237	5
5	118515884	AG	A	AG/AG	AG/A	AG/A	AG/A	AG/A	FRAME_SHIFT(HIGH	ggg/	G32	168	Gm9754	protein_coding	CODING	ENSMUST00000031305	1
5	118515986	A	AGGCT	A/A	A/AGGCT	A/AGGCT	A/AGGCT	A/AGGCT	FRAME_SHIFT(HIGH	agc/GGCTagc	S66G*?	168	Gm9754	protein_coding	CODING	ENSMUST00000031305	1
5	118515987	A	AG	A/A	A/AG	A/AG	A/AG	A/AG	FRAME_SHIFT(HIGH	agc/aGgc	S66R?	168	Gm9754	protein_coding	CODING	ENSMUST00000031305	1
5	123723742	G	GT	G/GT	G/GT	G/GT	G/GT	G/G	FRAME_SHIFT(HIGH	cgt/cgTt	R37R?	549	Wdr66	protein_coding	CODING	ENSMUST00000170536	1
5	129527968	AAAAC	A	AAAAC/A	AAAAC/AAAAC	AAAAC/A	AAAAC/A	AAAAC/A	FRAME_SHIFT(HIGH	gaaaac/	EN113	216	Ran	protein_coding	CODING	ENSMUST00000031383	5
5	129527968	AAAAC	A	AAAAC/A	AAAAC/AAAAC	AAAAC/A	AAAAC/A	AAAAC/A	FRAME_SHIFT(HIGH	gaaaac/	EN113	216	Ran	protein_coding	CODING	ENSMUST00000111343	4
5	129528064	AG	A	AG/AG	AG/AG	AG/AG	AG/A	AG/AG	FRAME_SHIFT(HIGH	cag/	Q145	216	Ran	protein_coding	CODING	ENSMUST00000031383	5
5	129528064	AG	A	AG/AG	AG/AG	AG/AG	AG/A	AG/AG	FRAME_SHIFT(HIGH	cag/	Q145	216	Ran	protein_coding	CODING	ENSMUST00000111343	4
5	130666912	G	GGAAATTCAGGAAGCCAAAGCTCCCAGTCCCTCCATAAACCGGCAAACCAGCATTGAGAC	G/GGAAATTCAGGAAGCCAAAGCTCCCAGTCCCTCCATAAACCGGCAAACCAGCATTGAGAC	G/GGAAATTCAGGAAGCCAAAGCTCCCAGTCCCTCCATAAACCGGCAAACCAGCATTGAGAC	G/GGAAATTCAGGAAGCCAAAGCTCCCAGTCCCTCCATAAACCGGCAAACCAGCATTGAGAC	G/GGAAATTCAGGAAGCCAAAGCTCCCAGTCCCTCCATAAACCGGCAAACCAGCATTGAGAC	G/G	FRAME_SHIFT(HIGH	gaa/GAAATTCAGGAAGCCAAAGCTCCCAGTCCCTCCATAAACCGGCAAACCAGCATTGAGACgaa	E116EIQEAKAPSPSINRQTSIET?	491	Rabgef1	protein_coding	CODING	ENSMUST00000026390	2
5	130666912	G	GGAAATTCAGGAAGCCAAAGCTCCCAGTCCCTCCATAAACCGGCAAACCAGCATTGAGAC	G/GGAAATTCAGGAAGCCAAAGCTCCCAGTCCCTCCATAAACCGGCAAACCAGCATTGAGAC	G/GGAAATTCAGGAAGCCAAAGCTCCCAGTCCCTCCATAAACCGGCAAACCAGCATTGAGAC	G/GGAAATTCAGGAAGCCAAAGCTCCCAGTCCCTCCATAAACCGGCAAACCAGCATTGAGAC	G/GGAAATTCAGGAAGCCAAAGCTCCCAGTCCCTCCATAAACCGGCAAACCAGCATTGAGAC	G/G	FRAME_SHIFT(HIGH	gaa/GAAATTCAGGAAGCCAAAGCTCCCAGTCCCTCCATAAACCGGCAAACCAGCATTGAGACgaa	E116EIQEAKAPSPSINRQTSIET?	491	Rabgef1	protein_coding	CODING	ENSMUST00000119797	3
5	130666912	G	GGAAATTCAGGAAGCCAAAGCTCCCAGTCCCTCCATAAACCGGCAAACCAGCATTGAGAC	G/GGAAATTCAGGAAGCCAAAGCTCCCAGTCCCTCCATAAACCGGCAAACCAGCATTGAGAC	G/GGAAATTCAGGAAGCCAAAGCTCCCAGTCCCTCCATAAACCGGCAAACCAGCATTGAGAC	G/GGAAATTCAGGAAGCCAAAGCTCCCAGTCCCTCCATAAACCGGCAAACCAGCATTGAGAC	G/GGAAATTCAGGAAGCCAAAGCTCCCAGTCCCTCCATAAACCGGCAAACCAGCATTGAGAC	G/G	FRAME_SHIFT(HIGH	gca/GAAATTCAGGAAGCCAAAGCTCCCAGTCCCTCCATAAACCGGCAAACCAGCATTGAGACgca	A116EIQEAKAPSPSINRQTSIET?	220	Rabgef1	protein_coding	CODING	ENSMUST00000119027	2
5	130666912	G	GGAAATTCAGGAAGCCAAAGCTCCCAGTCCCTCCATAAACCGGCAAACCAGCATTGAGAC	G/GGAAATTCAGGAAGCCAAAGCTCCCAGTCCCTCCATAAACCGGCAAACCAGCATTGAGAC	G/GGAAATTCAGGAAGCCAAAGCTCCCAGTCCCTCCATAAACCGGCAAACCAGCATTGAGAC	G/GGAAATTCAGGAAGCCAAAGCTCCCAGTCCCTCCATAAACCGGCAAACCAGCATTGAGAC	G/GGAAATTCAGGAAGCCAAAGCTCCCAGTCCCTCCATAAACCGGCAAACCAGCATTGAGAC	G/G	FRAME_SHIFT(HIGH	gca/GAAATTCAGGAAGCCAAAGCTCCCAGTCCCTCCATAAACCGGCAAACCAGCATTGAGACgca	A116EIQEAKAPSPSINRQTSIET?	249	Rabgef1	protein_coding	CODING	ENSMUST00000148264	3
5	130687778	CTGCATCA	C	CTGCATCA/C	CTGCATCA/C	CTGCATCA/C	CTGCATCA/C	CTGCATCA/CTGCATCA	FRAME_SHIFT(HIGH	tgcatcacc/	CIT290	491	Rabgef1	protein_coding	CODING	ENSMUST00000026390	7
5	130687778	CTGCATCA	C	CTGCATCA/C	CTGCATCA/C	CTGCATCA/C	CTGCATCA/C	CTGCATCA/CTGCATCA	FRAME_SHIFT(HIGH	tgcatcacc/	CIT290	491	Rabgef1	protein_coding	CODING	ENSMUST00000119797	8
5	138680634	A	AT	A/A	A/AT	A/A	A/AT	A/AT	FRAME_SHIFT(HIGH	gat/gaTt	D64D?	151	BC055004	protein_coding	CODING	ENSMUST00000162519	3
5	138680634	A	AT	A/A	A/AT	A/A	A/AT	A/AT	FRAME_SHIFT(HIGH	gat/gaTt	D76D?	542	BC055004	protein_coding	CODING	ENSMUST00000110929	3
5	138680634	A	AT	A/A	A/AT	A/A	A/AT	A/AT	FRAME_SHIFT(HIGH	gat/gaTt	D76D?	542	BC055004	protein_coding	CODING	ENSMUST00000159798	2
5	138680634	A	AT	A/A	A/AT	A/A	A/AT	A/AT	FRAME_SHIFT(HIGH	gat/gaTt	D76D?	564	BC055004	protein_coding	CODING	ENSMUST00000161047	3
5	138680634	A	AT	A/A	A/AT	A/A	A/AT	A/AT	FRAME_SHIFT(HIGH	gat/gaTt	D77D?	543	BC055004	protein_coding	CODING	ENSMUST00000159964	3
5	138680634	A	AT	A/A	A/AT	A/A	A/AT	A/AT	FRAME_SHIFT(HIGH	gat/gaTt	D89D?	555	BC055004	protein_coding	CODING	ENSMUST00000059879	4
5	138689966	G	GCC	G/G	G/GCC	G/GCC	G/GCC	G/GCC	FRAME_SHIFT(HIGH	tgt/tgCCt	C302C?	542	BC055004	protein_coding	CODING	ENSMUST00000110929	5
5	138689966	G	GCC	G/G	G/GCC	G/GCC	G/GCC	G/GCC	FRAME_SHIFT(HIGH	tgt/tgCCt	C302C?	542	BC055004	protein_coding	CODING	ENSMUST00000159798	4
5	138689966	G	GCC	G/G	G/GCC	G/GCC	G/GCC	G/GCC	FRAME_SHIFT(HIGH	tgt/tgCCt	C303C?	543	BC055004	protein_coding	CODING	ENSMUST00000159964	5
5	138689966	G	GCC	G/G	G/GCC	G/GCC	G/GCC	G/GCC	FRAME_SHIFT(HIGH	tgt/tgCCt	C315C?	555	BC055004	protein_coding	CODING	ENSMUST00000059879	6
5	138689966	G	GCC	G/G	G/GCC	G/GCC	G/GCC	G/GCC	FRAME_SHIFT(HIGH	tgt/tgCCt	C324C?	564	BC055004	protein_coding	CODING	ENSMUST00000161047	6
5	138689967	TA	T	TA/TA	TA/T	TA/T	TA/T	TA/T	FRAME_SHIFT(HIGH	agc/	S303	542	BC055004	protein_coding	CODING	ENSMUST00000110929	5
5	138689967	TA	T	TA/TA	TA/T	TA/T	TA/T	TA/T	FRAME_SHIFT(HIGH	agc/	S303	542	BC055004	protein_coding	CODING	ENSMUST00000159798	4
5	138689967	TA	T	TA/TA	TA/T	TA/T	TA/T	TA/T	FRAME_SHIFT(HIGH	agc/	S304	543	BC055004	protein_coding	CODING	ENSMUST00000159964	5
5	138689967	TA	T	TA/TA	TA/T	TA/T	TA/T	TA/T	FRAME_SHIFT(HIGH	agc/	S316	555	BC055004	protein_coding	CODING	ENSMUST00000059879	6
5	138689967	TA	T	TA/TA	TA/T	TA/T	TA/T	TA/T	FRAME_SHIFT(HIGH	agc/	S325	564	BC055004	protein_coding	CODING	ENSMUST00000161047	6
5	138690080	TG	T	TG/TG	TG/T	TG/T	TG/T	TG/T	FRAME_SHIFT(HIGH	ctg/	L340	542	BC055004	protein_coding	CODING	ENSMUST00000110929	5
5	138690080	TG	T	TG/TG	TG/T	TG/T	TG/T	TG/T	FRAME_SHIFT(HIGH	ctg/	L340	542	BC055004	protein_coding	CODING	ENSMUST00000159798	4
5	138690080	TG	T	TG/TG	TG/T	TG/T	TG/T	TG/T	FRAME_SHIFT(HIGH	ctg/	L341	543	BC055004	protein_coding	CODING	ENSMUST00000159964	5
5	138690080	TG	T	TG/TG	TG/T	TG/T	TG/T	TG/T	FRAME_SHIFT(HIGH	ctg/	L353	555	BC055004	protein_coding	CODING	ENSMUST00000059879	6
5	138690080	TG	T	TG/TG	TG/T	TG/T	TG/T	TG/T	FRAME_SHIFT(HIGH	ctg/	L362	564	BC055004	protein_coding	CODING	ENSMUST00000161047	6
5	139470664	TC	T	TC/TC	TC/T	TC/TC	TC/TC	TC/TC	FRAME_SHIFT(HIGH	gag/	E21	196	Pdgfa	protein_coding	CODING	ENSMUST00000076095	1
5	139470664	TC	T	TC/TC	TC/T	TC/TC	TC/TC	TC/TC	FRAME_SHIFT(HIGH	gag/	E21	196	Pdgfa	protein_coding	CODING	ENSMUST00000110896	3
5	139470664	TC	T	TC/TC	TC/T	TC/TC	TC/TC	TC/TC	FRAME_SHIFT(HIGH	gag/	E21	196	Pdgfa	protein_coding	CODING	ENSMUST00000110897	2
5	139470664	TC	T	TC/TC	TC/T	TC/TC	TC/TC	TC/TC	FRAME_SHIFT(HIGH	gag/	E21	211	Pdgfa	protein_coding	CODING	ENSMUST00000046901	1
5	145886529	ATGTT	A	ATGTT/ATGTT	ATGTT/ATGTT	ATGTT/A	ATGTT/ATGTT	ATGTT/ATGTT	FRAME_SHIFT(HIGH	atgttt/	MF146	231	Arpc1b	protein_coding	CODING	ENSMUST00000136074	3
5	145886529	ATGTT	A	ATGTT/ATGTT	ATGTT/ATGTT	ATGTT/A	ATGTT/ATGTT	ATGTT/ATGTT	FRAME_SHIFT(HIGH	atgttt/	MF195	372	Arpc1b	protein_coding	CODING	ENSMUST00000085679	6
5	146138200	ATGAAC	A	ATGAAC/ATGAAC	ATGAAC/A	ATGAAC/A	A/A	ATGAAC/A	FRAME_SHIFT(HIGH	tatgaactg/	YEL319	503	Cyp3a57	protein_coding	CODING	ENSMUST00000079268	10
5	147278632	CG	C	CG/CG	CG/C	CG/CG	CG/C	CG/CG	FRAME_SHIFT(HIGH	gac/	D326	501	Wasf3	protein_coding	CODING	ENSMUST00000016143	8
5	147765652	A	AAC	A/AAC	A/A	A/AAC	A/AAC	A/A	FRAME_SHIFT(HIGH	aaa/aaACa	K289K?	342	Gtf3a	protein_coding	CODING	ENSMUST00000132102	7
5	147765652	A	AAC	A/AAC	A/A	A/AAC	A/AAC	A/A	FRAME_SHIFT(HIGH	aaa/aaACa	K289K?	364	Gtf3a	protein_coding	CODING	ENSMUST00000146511	7
5	147765652	A	AAC	A/AAC	A/A	A/AAC	A/AAC	A/A	FRAME_SHIFT(HIGH	aaa/aaACa	K94K?	169	Gtf3a	protein_coding	CODING	ENSMUST00000016647	7
6	5222293	C	CA	C/CA	C/C	C/CA	C/CA	C/CA	FRAME_SHIFT(HIGH	tgt/tTgt	C175L?	199	Pon2	protein_coding	CODING	ENSMUST00000047700	6
6	6831590	GC	G	GC/G	GC/GC	GC/G	GC/G	GC/G	FRAME_SHIFT(HIGH	agc/	S99	289	Dlx5	protein_coding	CODING	ENSMUST00000052609	1
6	6831593	GGC	G	GGC/G	GGC/GGC	GGC/G	GGC/G	GGC/G	FRAME_SHIFT(HIGH	gcc/	A98	289	Dlx5	protein_coding	CODING	ENSMUST00000052609	1
6	23360015	GA	G	GA/G	GA/GA	GA/G	GA/GA	GA/G	FRAME_SHIFT(HIGH	ttc/	F739	768	Cadps2	protein_coding	CODING	ENSMUST00000115356	14
6	38613345	G	GC	GC/GC	GC/GC	GC/GC	GC/GC	GC/GC	FRAME_SHIFT(HIGH	cca/Ccca	P37P?	210	Clec2l	protein_coding	CODING	ENSMUST00000114874	2
6	40356853	TCC	T	TCC/TCC	TCC/TCC	TCC/TCC	TCC/TCC	TCC/TCC	FRAME_SHIFT(HIGH	gcggag/	AE417	455	E330009J07Rik	protein_coding	CODING	ENSMUST00000101492	9
6	51235495	CAAAAAAAA	C	CAAAAAAAA/C	CAAAAAAAA/CAAAAAAAA	C/C	C/C	CAAAAAAAA/C	FRAME_SHIFT(HIGH	ttttttttttgc/	FFFC84	131	Gm9953	protein_coding	CODING	ENSMUST00000067831	2
6	52129266	TCCC	T,TC,TCC	TC/TCC	TCCC/TCC	T/TC	TC/TC	TCCC/TC	FRAME_SHIFT(HIGH	ccc/	P105	205	5730596B20Rik	protein_coding	CODING	ENSMUST00000070587	1
6	52129266	TCCC	T,TC,TCC	TC/TCC	TCCC/TCC	T/TC	TC/TC	TCCC/TC	FRAME_SHIFT(HIGH	ccc/	P105	205	5730596B20Rik	protein_coding	CODING	ENSMUST00000070587	1
6	56936271	TA	T	TA/T	TA/TA	T/T	T/T	TA/T	FRAME_SHIFT(HIGH	aaa/	K313	315	Vmn1r5	protein_coding	CODING	ENSMUST00000164307	1
6	56986739	C	CA	C/CA	C/C	C/CA	C/CA	C/CA	FRAME_SHIFT(HIGH	atc/Aatc	I261N?	303	Vmn1r8	protein_coding	CODING	ENSMUST00000078186	1
6	56986739	C	CA	C/CA	C/C	C/CA	C/CA	C/CA	FRAME_SHIFT(HIGH	atc/Aatc	I261N?	309	Vmn1r8	protein_coding	CODING	ENSMUST00000169561	1
6	57741045	T	TCAGTGCATCCC	T/TCAGTGCATCCC	T/T	TCAGTGCATCCC/TCAGTGCATCCC	TCAGTGCATCCC/TCAGTGCATCCC	T/TCAGTGCATCCC	FRAME_SHIFT(HIGH	aag/aagGGGATGCACTG	K3KGMH?	113	Vopp1	protein_coding	CODING	ENSMUST00000042127	1
6	85883196	GC	G	GC/G	GC/GC	G/G	G/G	GC/G	FRAME_SHIFT(HIGH	gtg/	V59	232	Nat8b	protein_coding	CODING	ENSMUST00000162660	1
6	90295397	GT	G	GT/G	GT/GT	G/G	G/G	GT/G	FRAME_SHIFT(HIGH	ggt/	G303	710	Uroc1	protein_coding	CODING	ENSMUST00000164761	9
6	100816287	G	GA	G/G	G/GA	G/GA	G/GA	G/G	FRAME_SHIFT(HIGH	aga/agAa	R220R?	313	Ppp4r2	protein_coding	CODING	ENSMUST00000165384	8
6	100816287	G	GA	G/G	G/GA	G/GA	G/GA	G/G	FRAME_SHIFT(HIGH	aga/agAa	R324R?	417	Ppp4r2	protein_coding	CODING	ENSMUST00000063854	9
6	115972112	G	GGGGTGGGGGGT	G/GGGGTGGGGGGT	G/GGGGTGGGGGGT	G/G	G/G	G/GGGGTGGGGGGT	FRAME_SHIFT(HIGH	ccc/cACCCCCCACCCcc	P199HPPP?	200	Tmcc1	protein_coding	CODING	ENSMUST00000172510	4
6	115972112	G	GGGGTGGGGGGT	G/GGGGTGGGGGGT	G/GGGGTGGGGGGT	G/G	G/G	G/GGGGTGGGGGGT	FRAME_SHIFT(HIGH	ccc/cACCCCCCACCCcc	P648HPPP?	649	Tmcc1	protein_coding	CODING	ENSMUST00000088896	6
6	115972112	G	GGGGTGGGGGGT	G/GGGGTGGGGGGT	G/GGGGTGGGGGGT	G/G	G/G	G/GGGGTGGGGGGT	FRAME_SHIFT(HIGH	ccc/cACCCCCCACCCcc	P688HPPP?	689	Tmcc1	protein_coding	CODING	ENSMUST00000032222	5
6	115972112	G	GGGGTGGGGGGT	G/GGGGTGGGGGGT	G/GGGGTGGGGGGT	G/G	G/G	G/GGGGTGGGGGGT	FRAME_SHIFT(HIGH	ccc/cACCCCCCACCCcc	P692HPPP?	693	Tmcc1	protein_coding	CODING	ENSMUST00000171290	7
6	122663288	GACCT	G	GACCT/G	GACCT/GACCT	GACCT/G	GACCT/G	GACCT/G	FRAME_SHIFT(HIGH	acctgg/	TW187	280	Nanog	protein_coding	CODING	ENSMUST00000112580	5
6	122663288	GACCT	G	GACCT/G	GACCT/GACCT	GACCT/G	GACCT/G	GACCT/G	FRAME_SHIFT(HIGH	acctgg/	TW187	280	Nanog	protein_coding	CODING	ENSMUST00000112581	5
6	122663288	GACCT	G	GACCT/G	GACCT/GACCT	GACCT/G	GACCT/G	GACCT/G	FRAME_SHIFT(HIGH	acctgg/	TW212	305	Nanog	protein_coding	CODING	ENSMUST00000012540	4
6	122663293	GGACCAACCCAACTTGGAACAACCAGA	G	GGACCAACCCAACTTGGAACAACCAGA/G	GGACCAACCCAACTTGGAACAACCAGA/GGACCAACCCAACTTGGAACAACCAGA	GGACCAACCCAACTTGGAACAACCAGA/G	GGACCAACCCAACTTGGAACAACCAGA/G	GGACCAACCCAACTTGGAACAACCAGA/G	FRAME_SHIFT(HIGH	cagacc/	QT212	295	Nanog	protein_coding	CODING	ENSMUST00000112582	5
6	122663293	GGACCAACCCAACTTGGAACAACCAGA	G	GGACCAACCCAACTTGGAACAACCAGA/G	GGACCAACCCAACTTGGAACAACCAGA/GGACCAACCCAACTTGGAACAACCAGA	GGACCAACCCAACTTGGAACAACCAGA/G	GGACCAACCCAACTTGGAACAACCAGA/G	GGACCAACCCAACTTGGAACAACCAGA/G	FRAME_SHIFT(HIGH	tggaccaacccaacttggaacaaccagacc/	WTNPTWNNQT188	280	Nanog	protein_coding	CODING	ENSMUST00000112580	5
6	122663293	GGACCAACCCAACTTGGAACAACCAGA	G	GGACCAACCCAACTTGGAACAACCAGA/G	GGACCAACCCAACTTGGAACAACCAGA/GGACCAACCCAACTTGGAACAACCAGA	GGACCAACCCAACTTGGAACAACCAGA/G	GGACCAACCCAACTTGGAACAACCAGA/G	GGACCAACCCAACTTGGAACAACCAGA/G	FRAME_SHIFT(HIGH	tggaccaacccaacttggaacaaccagacc/	WTNPTWNNQT188	280	Nanog	protein_coding	CODING	ENSMUST00000112581	5
6	122663293	GGACCAACCCAACTTGGAACAACCAGA	G	GGACCAACCCAACTTGGAACAACCAGA/G	GGACCAACCCAACTTGGAACAACCAGA/GGACCAACCCAACTTGGAACAACCAGA	GGACCAACCCAACTTGGAACAACCAGA/G	GGACCAACCCAACTTGGAACAACCAGA/G	GGACCAACCCAACTTGGAACAACCAGA/G	FRAME_SHIFT(HIGH	tggaccaacccaacttggaacaaccagacc/	WTNPTWNNQT213	305	Nanog	protein_coding	CODING	ENSMUST00000012540	4
6	125091430	CGG	C	CGG/C	CGG/C	CGG/C	CGG/CGG	CGG/CGG	FRAME_SHIFT(HIGH	cgg/	R552	794	Nop2	protein_coding	CODING	ENSMUST00000044200	15
6	125091433	C	CAT	C/CAT	C/CAT	C/CAT	C/C	C/C	FRAME_SHIFT(HIGH	cgc/cATgc	R553H?	794	Nop2	protein_coding	CODING	ENSMUST00000044200	15
6	125091453	CA	C	CA/C	CA/C	CA/C	CA/CA	CA/CA	FRAME_SHIFT(HIGH	aat/	N560	794	Nop2	protein_coding	CODING	ENSMUST00000044200	15
6	125094250	C	CT	C/CT	C/CT	C/C	C/CT	C/CT	FRAME_SHIFT(HIGH	ccc/ccTc	P659P?	794	Nop2	protein_coding	CODING	ENSMUST00000044200	16
6	125094332	GCC	G	GCC/GCC	GCC/GCC	GCC/GCC	GCC/G	GCC/G	FRAME_SHIFT(HIGH	ccc/	P687	794	Nop2	protein_coding	CODING	ENSMUST00000044200	16
6	125094338	T	TAC	T/T	T/T	T/T	T/TAC	T/T	FRAME_SHIFT(HIGH	aag/ACaag	K689T?	794	Nop2	protein_coding	CODING	ENSMUST00000044200	16
6	125094375	AGG	A	AGG/AGG	AGG/AGG	AGG/AGG	AGG/AGG	AGG/AGG	FRAME_SHIFT(HIGH	agg/	R701	794	Nop2	protein_coding	CODING	ENSMUST00000044200	16
6	125094379	T	TAG	T/T	T/T	T/T	T/T	T/T	FRAME_SHIFT(HIGH	gtt/gtAGt	V702V?	794	Nop2	protein_coding	CODING	ENSMUST00000044200	16
6	125118173	AG	A	AG/A	AG/AG	AG/AG	AG/A	AG/A	FRAME_SHIFT(HIGH	ctt/	L1383	1404	Ncapd2	protein_coding	CODING	ENSMUST00000112291	33
6	127269593	GC	G	GC/G	GC/GC	G/G	GC/GC	GC/G	FRAME_SHIFT(HIGH	gcc/	A48	131	Gm10414	protein_coding	CODING	ENSMUST00000100929	1
6	127269605	TC	T	TC/T	TC/TC	T/T	TC/TC	TC/T	FRAME_SHIFT(HIGH	tct/	S52	131	Gm10414	protein_coding	CODING	ENSMUST00000100929	1
6	128307715	T	TA	T/T	T/T	T/TA	T/TA	T/TA	FRAME_SHIFT(HIGH	aag/aTag	K221I?	235	5930416I19Rik	protein_coding	CODING	ENSMUST00000057421	3
6	128307715	T	TA	T/T	T/T	T/TA	T/TA	T/TA	FRAME_SHIFT(HIGH	aag/aTag	K221I?	235	5930416I19Rik	protein_coding	CODING	ENSMUST00000112151	3
6	128307715	T	TA	T/T	T/T	T/TA	T/TA	T/TA	FRAME_SHIFT(HIGH	aag/aTag	K221I?	235	5930416I19Rik	protein_coding	CODING	ENSMUST00000112152	4
6	128307715	T	TA	T/T	T/T	T/TA	T/TA	T/TA	FRAME_SHIFT(HIGH	aag/aTag	K221I?	235	5930416I19Rik	protein_coding	CODING	ENSMUST00000169330	2
6	128307742	CGT	C	CGT/C	CGT/C	CGT/C	CGT/C	CGT/C	FRAME_SHIFT(HIGH	agacgc/	RR211	235	5930416I19Rik	protein_coding	CODING	ENSMUST00000057421	3
6	128307742	CGT	C	CGT/C	CGT/C	CGT/C	CGT/C	CGT/C	FRAME_SHIFT(HIGH	agacgc/	RR211	235	5930416I19Rik	protein_coding	CODING	ENSMUST00000112151	3
6	128307742	CGT	C	CGT/C	CGT/C	CGT/C	CGT/C	CGT/C	FRAME_SHIFT(HIGH	agacgc/	RR211	235	5930416I19Rik	protein_coding	CODING	ENSMUST00000112152	4
6	128307742	CGT	C	CGT/C	CGT/C	CGT/C	CGT/C	CGT/C	FRAME_SHIFT(HIGH	agacgc/	RR211	235	5930416I19Rik	protein_coding	CODING	ENSMUST00000169330	2
6	128307745	C	CGA	C/CGA	C/CGA	C/CGA	C/CGA	C/CGA	FRAME_SHIFT(HIGH	aga/aTCga	R211I?	235	5930416I19Rik	protein_coding	CODING	ENSMUST00000057421	3
6	128307745	C	CGA	C/CGA	C/CGA	C/CGA	C/CGA	C/CGA	FRAME_SHIFT(HIGH	aga/aTCga	R211I?	235	5930416I19Rik	protein_coding	CODING	ENSMUST00000112151	3
6	128307745	C	CGA	C/CGA	C/CGA	C/CGA	C/CGA	C/CGA	FRAME_SHIFT(HIGH	aga/aTCga	R211I?	235	5930416I19Rik	protein_coding	CODING	ENSMUST00000112152	4
6	128307745	C	CGA	C/CGA	C/CGA	C/CGA	C/CGA	C/CGA	FRAME_SHIFT(HIGH	aga/aTCga	R211I?	235	5930416I19Rik	protein_coding	CODING	ENSMUST00000169330	2
6	128307808	T	TC	T/TC	T/TC	T/T	T/TC	T/TC	FRAME_SHIFT(HIGH	gag/gGag	E190G?	235	5930416I19Rik	protein_coding	CODING	ENSMUST00000057421	3
6	128307808	T	TC	T/TC	T/TC	T/T	T/TC	T/TC	FRAME_SHIFT(HIGH	gag/gGag	E190G?	235	5930416I19Rik	protein_coding	CODING	ENSMUST00000112151	3
6	128307808	T	TC	T/TC	T/TC	T/T	T/TC	T/TC	FRAME_SHIFT(HIGH	gag/gGag	E190G?	235	5930416I19Rik	protein_coding	CODING	ENSMUST00000112152	4
6	128307808	T	TC	T/TC	T/TC	T/T	T/TC	T/TC	FRAME_SHIFT(HIGH	gag/gGag	E190G?	235	5930416I19Rik	protein_coding	CODING	ENSMUST00000169330	2
6	128931242	CCTAA	C	CCTAA/C	CCTAA/CCTAA	CCTAA/C	CCTAA/CCTAA	CCTAA/C	FRAME_SHIFT(HIGH	ctaatc/	LI135	269	Clec2g	protein_coding	CODING	ENSMUST00000000254	5
6	128931242	CCTAA	C	CCTAA/C	CCTAA/CCTAA	CCTAA/C	CCTAA/CCTAA	CCTAA/C	FRAME_SHIFT(HIGH	ctaatc/	LI69	196	Clec2g	protein_coding	CODING	ENSMUST00000075789	3
6	128931242	CCTAA	C	CCTAA/C	CCTAA/CCTAA	CCTAA/C	CCTAA/CCTAA	CCTAA/C	FRAME_SHIFT(HIGH	ctaatc/	LI73	207	Clec2g	protein_coding	CODING	ENSMUST00000142388	4
6	128931250	A	AC	A/AC	A/A	A/AC	A/A	A/AC	FRAME_SHIFT(HIGH	aac/aaCc	N137N?	269	Clec2g	protein_coding	CODING	ENSMUST00000000254	5
6	128931250	A	AC	A/AC	A/A	A/AC	A/A	A/AC	FRAME_SHIFT(HIGH	aac/aaCc	N71N?	196	Clec2g	protein_coding	CODING	ENSMUST00000075789	3
6	128931250	A	AC	A/AC	A/A	A/AC	A/A	A/AC	FRAME_SHIFT(HIGH	aac/aaCc	N75N?	207	Clec2g	protein_coding	CODING	ENSMUST00000142388	4
6	129371045	CT	C	CT/CT	CT/C	CT/CT	CT/CT	CT/CT	FRAME_SHIFT(HIGH	tct/	S58	81	Clec9a	protein_coding	CODING	ENSMUST00000112077	3
6	130069016	C	CT	C/C	C/C	C/CT	C/C	C/C	FRAME_SHIFT(HIGH	aag/aaAg	K210K?	266	Klra8	protein_coding	CODING	ENSMUST00000014476	6
6	130075073	TC	T	TC/T	TC/TC	T/T	TC/TC	TC/T	FRAME_SHIFT(HIGH	gac/	D139	266	Klra8	protein_coding	CODING	ENSMUST00000014476	4
6	130075079	GAA	G	GAA/G	GAA/GAA	G/G	GAA/GAA	GAA/G	FRAME_SHIFT(HIGH	tcttca/	SS136	266	Klra8	protein_coding	CODING	ENSMUST00000014476	4
6	130132437	C	CT	C/C	C/C	C/CT	C/C	C/CT	FRAME_SHIFT(HIGH	aag/aaAg	K210K?	266	Klra9	protein_coding	CODING	ENSMUST00000071554	6
6	130132437	C	CT	C/C	C/C	C/CT	C/C	C/CT	FRAME_SHIFT(HIGH	aag/aaAg	K210K?	266	Klra9	protein_coding	CODING	ENSMUST00000112032	6
6	130178728	G	GT	G/GT	G/G	G/GT	G/G	G/GT	FRAME_SHIFT(HIGH	aaa/aaaA	K45K?	237	Klra7	protein_coding	CODING	ENSMUST00000112012	2
6	130178728	G	GT	G/GT	G/G	G/GT	G/G	G/GT	FRAME_SHIFT(HIGH	aaa/aaaA	K75K?	267	Klra7	protein_coding	CODING	ENSMUST00000049304	3
6	130178728	G	GT	G/GT	G/G	G/GT	G/G	G/GT	FRAME_SHIFT(HIGH	aaa/aaaA	K75K?	267	Klra7	protein_coding	CODING	ENSMUST00000088011	3
6	130178728	G	GT	G/GT	G/G	G/GT	G/G	G/GT	FRAME_SHIFT(HIGH	aaa/aaaA	K75K?	280	Klra7	protein_coding	CODING	ENSMUST00000032286	4
6	130178728	G	GT	G/GT	G/G	G/GT	G/G	G/GT	FRAME_SHIFT(HIGH	aaa/aaaA	K75K?	280	Klra7	protein_coding	CODING	ENSMUST00000112013	3
6	130178739	CTA	C,ATA	CTA/ATA	CTA/CTA	C/ATA	CTA/CTA	CTA/ATA	FRAME_SHIFT(HIGH	catagt/	HS41	237	Klra7	protein_coding	CODING	ENSMUST00000112012	2
6	130178739	CTA	C,ATA	CTA/ATA	CTA/CTA	C/ATA	CTA/CTA	CTA/ATA	FRAME_SHIFT(HIGH	catagt/	HS71	267	Klra7	protein_coding	CODING	ENSMUST00000049304	3
6	130178739	CTA	C,ATA	CTA/ATA	CTA/CTA	C/ATA	CTA/CTA	CTA/ATA	FRAME_SHIFT(HIGH	catagt/	HS71	267	Klra7	protein_coding	CODING	ENSMUST00000088011	3
6	130178739	CTA	C,ATA	CTA/ATA	CTA/CTA	C/ATA	CTA/CTA	CTA/ATA	FRAME_SHIFT(HIGH	catagt/	HS71	280	Klra7	protein_coding	CODING	ENSMUST00000032286	4
6	130178739	CTA	C,ATA	CTA/ATA	CTA/CTA	C/ATA	CTA/CTA	CTA/ATA	FRAME_SHIFT(HIGH	catagt/	HS71	280	Klra7	protein_coding	CODING	ENSMUST00000112013	3
6	132065792	G	GC	G/GC	G/G	GC/GC	G/G	G/GC	FRAME_SHIFT(HIGH	ggc/ggGc	G27G?	259	Gm4736	protein_coding	CODING	ENSMUST00000087848	2
6	132311811	TG	T	TG/T	TG/TG	T/T	TG/TG	TG/T	FRAME_SHIFT(HIGH	caa/	Q154	283	Gm8882	protein_coding	CODING	ENSMUST00000080849	3
6	132311813	T	TCA	T/TCA	T/T	TCA/TCA	T/T	T/TCA	FRAME_SHIFT(HIGH	caa/caTGa	Q153H?	283	Gm8882	protein_coding	CODING	ENSMUST00000080849	3
6	135175297	T	TTGGCTTTGGTAAGAAGCAGGGC	T/TTGGCTTTGGTAAGAAGCAGGGC	T/TTGGCTTTGGTAAGAAGCAGGGC	TTGGCTTTGGTAAGAAGCAGGGC/TTGGCTTTGGTAAGAAGCAGGGC	T/T	T/TTGGCTTTGGTAAGAAGCAGGGC	FRAME_SHIFT(HIGH	ttt/ttTGGCTTTGGTAAGAAGCAGGGCt	F333FGFGKKQG?	624	8430419L09Rik	protein_coding	CODING	ENSMUST00000111915	6
6	135175297	T	TTGGCTTTGGTAAGAAGCAGGGC	T/TTGGCTTTGGTAAGAAGCAGGGC	T/TTGGCTTTGGTAAGAAGCAGGGC	TTGGCTTTGGTAAGAAGCAGGGC/TTGGCTTTGGTAAGAAGCAGGGC	T/T	T/TTGGCTTTGGTAAGAAGCAGGGC	FRAME_SHIFT(HIGH	ttt/ttTGGCTTTGGTAAGAAGCAGGGCt	F333FGFGKKQG?	658	8430419L09Rik	protein_coding	CODING	ENSMUST00000087740	6
6	135175297	T	TTGGCTTTGGTAAGAAGCAGGGC	T/TTGGCTTTGGTAAGAAGCAGGGC	T/TTGGCTTTGGTAAGAAGCAGGGC	TTGGCTTTGGTAAGAAGCAGGGC/TTGGCTTTGGTAAGAAGCAGGGC	T/T	T/TTGGCTTTGGTAAGAAGCAGGGC	FRAME_SHIFT(HIGH	ttt/ttTGGCTTTGGTAAGAAGCAGGGCt	F333FGFGKKQG?	658	8430419L09Rik	protein_coding	CODING	ENSMUST00000111916	6
6	136557568	G	GAA	G/GAA	G/GAA	GAA/GAA	G/G	G/GAA	FRAME_SHIFT(HIGH	gaa/gAAaa	E20E?	124	Atf7ip	protein_coding	CODING	ENSMUST00000066689	1
6	137401280	G	GA	G/GA	GA/GA	GA/GA	G/G	G/GA	FRAME_SHIFT(HIGH	ctc/Actc	L2T?	93	Ptpro	protein_coding	CODING	ENSMUST00000095376	1
6	144948650	GA	G	GA/G	G/G	G/G	GA/GA	GA/G	FRAME_SHIFT(HIGH	tcc/	S443	464	Bcat1	protein_coding	CODING	ENSMUST00000087468	12
6	146524970	A	AT	A/AT	AT/AT	AT/AT	A/A	A/AT	FRAME_SHIFT(HIGH	atg/aAtg	M1N?	732	4933424B01Rik	protein_coding	CODING	ENSMUST00000032427	2
7	3412569	GC	G	G/G	G/G	G/G	G/G	G/G	FRAME_SHIFT(HIGH	gcc/	A167	220	Cacng8	protein_coding	CODING	ENSMUST00000092351	4
7	6056197	TC	T	TC/TC	TC/TC	TC/T	TC/TC	TC/TC	FRAME_SHIFT(HIGH	atc/	I978	982	Nlrp4c	protein_coding	CODING	ENSMUST00000037728	10
7	6056197	TC	T	TC/TC	TC/TC	TC/T	TC/TC	TC/TC	FRAME_SHIFT(HIGH	atc/	I978	982	Nlrp4c	protein_coding	CODING	ENSMUST00000121583	10
7	7286980	G	GT	G/G	G/G	G/GT	G/GT	G/GT	FRAME_SHIFT(HIGH	aaa/aaaA	K122K?	580	Vmn2r30	protein_coding	CODING	ENSMUST00000174368	2
7	7286980	G	GT	G/G	G/G	G/GT	G/GT	G/GT	FRAME_SHIFT(HIGH	aaa/aaaA	K122K?	852	Vmn2r30	protein_coding	CODING	ENSMUST00000072475	2
7	7346965	TC	T	TC/TC	TC/TC	TC/T	TC/T	TC/T	FRAME_SHIFT(HIGH	gat/	D335	861	Vmn2r31	protein_coding	CODING	ENSMUST00000075108	3
7	7416691	A	AT	A/A	A/A	A/AT	A/AT	A/AT	FRAME_SHIFT(HIGH	aaa/aaaA	K849K?	852	Vmn2r32	protein_coding	CODING	ENSMUST00000094866	6
7	7638782	C	CTTTT	C/C	C/C	C/CTTTT	C/CTTTT	C/CTTTT	FRAME_SHIFT(HIGH	aaa/aaaAAAA	K122KK?	802	Vmn2r34	protein_coding	CODING	ENSMUST00000076515	2
7	7638782	C	CTTTT	C/C	C/C	C/CTTTT	C/CTTTT	C/CTTTT	FRAME_SHIFT(HIGH	aaa/aaaAAAA	K122KK?	852	Vmn2r34	protein_coding	CODING	ENSMUST00000173459	2
7	9150130	TA	T	TA/TA	TA/TA	TA/T	TA/T	TA/T	FRAME_SHIFT(HIGH	aaa/	K120	845	Vmn2r39	protein_coding	CODING	ENSMUST00000074943	2
7	9150130	TA	T	TA/TA	TA/TA	TA/T	TA/T	TA/T	FRAME_SHIFT(HIGH	aaa/	K120	861	Vmn2r39	protein_coding	CODING	ENSMUST00000174388	2
7	9269731	AAC	A	AAC/AAC	AAC/AAC	AAC/A	AAC/A	AAC/A	FRAME_SHIFT(HIGH	gaacac/	EH678	802	Vmn2r40	protein_coding	CODING	ENSMUST00000171942	6
7	9269741	C	CGG	C/C	C/C	C/CGG	C/CGG	C/CGG	FRAME_SHIFT(HIGH	cat/GGcat	H682G?	802	Vmn2r40	protein_coding	CODING	ENSMUST00000171942	6
7	9759829	CA	C	CA/CA	CA/CA	CA/C	CA/C	CA/C	FRAME_SHIFT(HIGH	caa/	Q853	861	Vmn2r44	protein_coding	CODING	ENSMUST00000166499	6
7	10095406	TA	T	TA/TA	TA/TA	T/T	TA/T	TA/T	FRAME_SHIFT(HIGH	aaa/	K120	552	Gm4073	protein_coding	CODING	ENSMUST00000068935	2
7	10571808	TTTACAATTAG	T	TTTACAATTAG/TTTACAATTAG	TTTACAATTAG/TTTACAATTAG	TTTACAATTAG/T	TTTACAATTAG/T	TTTACAATTAG/T	FRAME_SHIFT(HIGH	tctaattgtaaa/	SNCK365	852	Vmn2r49	protein_coding	CODING	ENSMUST00000108550	3
7	10625701	C	CA	C/C	C/C	C/CA	C/CA	C/CA	FRAME_SHIFT(HIGH	tgc/tTgc	C523L?	845	Vmn2r50	protein_coding	CODING	ENSMUST00000086298	5
7	10633551	TC	T	TC/TC	TC/TC	TC/T	TC/T	TC/T	FRAME_SHIFT(HIGH	gga/	G205	845	Vmn2r50	protein_coding	CODING	ENSMUST00000086298	3
7	13563296	A	ACC	A/A	A/A	ACC/ACC	A/ACC	A/ACC	FRAME_SHIFT(HIGH	ccc/CCccc	P33P?	523	Zfp446	protein_coding	CODING	ENSMUST00000045810	1
7	13846247	AG	A	A/A	A/A	A/A	A/A	A/A	FRAME_SHIFT(HIGH	ctc/	L444	447	6330408A02Rik	protein_coding	CODING	ENSMUST00000119139	3
7	15164226	C	CA	C/C	C/C	CA/CA	C/CA	C/CA	FRAME_SHIFT(HIGH	tgc/tTgc	C205L?	269	Vmn1r90	protein_coding	CODING	ENSMUST00000044683	11
7	15164226	C	CA	C/C	C/C	CA/CA	C/CA	C/CA	FRAME_SHIFT(HIGH	tgc/tTgc	C205L?	269	Vmn1r90	protein_coding	CODING	ENSMUST00000173220	11
7	16922179	T	TCAGCAGCACTGGGAAAGGGGAAAGAGAGATTAGAGAGA	T/T	T/T	TCAGCAGCACTGGGAAAGGGGAAAGAGAGATTAGAGAGA/TCAGCAGCACTGGGAAAGGGGAAAGAGAGATTAGAGAGA	T/TCAGCAGCACTGGGAAAGGGGAAAGAGAGATTAGAGAGA	T/TCAGCAGCACTGGGAAAGGGGAAAGAGAGATTAGAGAGA	FRAME_SHIFT(HIGH	ctg/ctgTCTCTCTAATCTCTCTTTCCCCTTTCCCAGTGCTGCTG	L251LSL*SLFPLSQCC?	328	Sae1	protein_coding	CODING	ENSMUST00000108501	7
7	16922179	T	TCAGCAGCACTGGGAAAGGGGAAAGAGAGATTAGAGAGA	T/T	T/T	TCAGCAGCACTGGGAAAGGGGAAAGAGAGATTAGAGAGA/TCAGCAGCACTGGGAAAGGGGAAAGAGAGATTAGAGAGA	T/TCAGCAGCACTGGGAAAGGGGAAAGAGAGATTAGAGAGA	T/TCAGCAGCACTGGGAAAGGGGAAAGAGAGATTAGAGAGA	FRAME_SHIFT(HIGH	ctg/ctgTCTCTCTAATCTCTCTTTCCCCTTTCCCAGTGCTGCTG	L251LSL*SLFPLSQCC?	350	Sae1	protein_coding	CODING	ENSMUST00000094815	7
7	18457340	TG	T	TG/TG	TG/TG	TG/T	TG/TG	TG/TG	FRAME_SHIFT(HIGH	tgg/	W11	472	Gm5155	protein_coding	CODING	ENSMUST00000108490	1
7	19511548	T	TG	T/T	T/T	TG/TG	T/TG	T/TG	FRAME_SHIFT(HIGH	ggg/Gggg	G52G?	583	Nova2	protein_coding	CODING	ENSMUST00000032571	2
7	19511593	T	TC	T/T	T/T	T/TC	T/TC	T/TC	FRAME_SHIFT(HIGH	ccc/Cccc	P67P?	583	Nova2	protein_coding	CODING	ENSMUST00000032571	2
7	20539400	AG	A	AG/AG	AG/AG	A/A	AG/A	AG/A	FRAME_SHIFT(HIGH	cag/	Q94	270	Rpl7a-ps8	protein_coding	CODING	ENSMUST00000094754	1
7	20539402	ACAGCT	A	ACAGCT/ACAGCT	ACAGCT/ACAGCT	A/A	ACAGCT/A	ACAGCT/A	FRAME_SHIFT(HIGH	acagct/	TA95	270	Rpl7a-ps8	protein_coding	CODING	ENSMUST00000094754	1
7	21027698	G	GT	G/G	G/G	GT/GT	G/GT	G/GT	FRAME_SHIFT(HIGH	aca/aAca	T82N?	307	Vmn1r101	protein_coding	CODING	ENSMUST00000164245	1
7	23575557	G	GT	G/G	G/G	GT/GT	G/GT	G/GT	FRAME_SHIFT(HIGH	act/aAct	T82N?	307	AC157592.1	protein_coding	CODING	ENSMUST00000174643	1
7	23628332	AC	A	AC/AC	AC/AC	AC/A	AC/AC	AC/AC	FRAME_SHIFT(HIGH	gtg/	V98	305	Vmn1r159	protein_coding	CODING	ENSMUST00000167871	1
7	25674017	CG	C	.	CG/CG	.	CG/C	CG/C	FRAME_SHIFT(HIGH	cgg/	R150	212	Rps19	protein_coding	CODING	ENSMUST00000108428	5
7	26667225	CG	C	CG/CG	CG/CG	C/C	CG/C	CG/C	FRAME_SHIFT(HIGH	tac/	Y71	135	Gm6434	protein_coding	CODING	ENSMUST00000163316	1
7	27396558	ATT	A	ATT/ATT	ATT/ATT	ATT/A	ATT/ATT	ATT/A	FRAME_SHIFT(HIGH	aat/	N180	319	Vmn1r185	protein_coding	CODING	ENSMUST00000171039	1
7	27396567	CTTTA	C	CTTTA/CTTTA	CTTTA/CTTTA	CTTTA/C	CTTTA/CTTTA	CTTTA/C	FRAME_SHIFT(HIGH	gtaaag/	VK176	319	Vmn1r185	protein_coding	CODING	ENSMUST00000171039	1
7	29983352	A	AC	A/A	A/A	AC/AC	A/AC	A/AC	FRAME_SHIFT(HIGH	ttg/tGtg	L179C?	192	Catsperg1	protein_coding	CODING	ENSMUST00000168814	5
7	29983352	A	AC	A/A	A/A	AC/AC	A/AC	A/AC	FRAME_SHIFT(HIGH	ttg/tGtg	L203C?	216	Catsperg1	protein_coding	CODING	ENSMUST00000069861	6
7	35005778	CCCTGCAGGAAGAGAGGACAAGGTTCTAGGGAGAGACTGTTCCCAACCTTCAGCCCATCCCAGGGTGAGCTGGGCGCTCCTTA	C	CCCTGCAGGAAGAGAGGACAAGGTTCTAGGGAGAGACTGTTCCCAACCTTCAGCCCATCCCAGGGTGAGCTGGGCGCTCCTTA/CCCTGCAGGAAGAGAGGACAAGGTTCTAGGGAGAGACTGTTCCCAACCTTCAGCCCATCCCAGGGTGAGCTGGGCGCTCCTTA	CCCTGCAGGAAGAGAGGACAAGGTTCTAGGGAGAGACTGTTCCCAACCTTCAGCCCATCCCAGGGTGAGCTGGGCGCTCCTTA/CCCTGCAGGAAGAGAGGACAAGGTTCTAGGGAGAGACTGTTCCCAACCTTCAGCCCATCCCAGGGTGAGCTGGGCGCTCCTTA	CCCTGCAGGAAGAGAGGACAAGGTTCTAGGGAGAGACTGTTCCCAACCTTCAGCCCATCCCAGGGTGAGCTGGGCGCTCCTTA/C	CCCTGCAGGAAGAGAGGACAAGGTTCTAGGGAGAGACTGTTCCCAACCTTCAGCCCATCCCAGGGTGAGCTGGGCGCTCCTTA/C	CCCTGCAGGAAGAGAGGACAAGGTTCTAGGGAGAGACTGTTCCCAACCTTCAGCCCATCCCAGGGTGAGCTGGGCGCTCCTTA/CCCTGCAGGAAGAGAGGACAAGGTTCTAGGGAGAGACTGTTCCCAACCTTCAGCCCATCCCAGGGTGAGCTGGGCGCTCCTTA	FRAME_SHIFT(HIGH	ctggga/	LG163	558	Gpi1	protein_coding	CODING	ENSMUST00000038027	6
7	46514150	ATGTC	A	ATGTC/ATGTC	ATGTC/A	ATGTC/ATGTC	ATGTC/ATGTC	ATGTC/ATGTC	FRAME_SHIFT(HIGH	cagaca/	QT213	276	Gm16387	protein_coding	CODING	ENSMUST00000098512	3
7	46664027	GTA	G	GTA/GTA	G/G	GTA/GTA	GTA/GTA	GTA/G	FRAME_SHIFT(HIGH	gta/	V512	643	Gm5114	protein_coding	CODING	ENSMUST00000031488	3
7	46664027	GTA	G	GTA/GTA	G/G	GTA/GTA	GTA/GTA	GTA/G	FRAME_SHIFT(HIGH	gta/	V512	858	Gm5114	protein_coding	CODING	ENSMUST00000108017	3
7	46664030	C	CCA	C/C	CCA/CCA	C/C	C/C	C/CCA	FRAME_SHIFT(HIGH	agt/agtTG	S511S?	643	Gm5114	protein_coding	CODING	ENSMUST00000031488	3
7	46664030	C	CCA	C/C	CCA/CCA	C/C	C/C	C/CCA	FRAME_SHIFT(HIGH	agt/agtTG	S511S?	858	Gm5114	protein_coding	CODING	ENSMUST00000108017	3
7	46844610	A	AT	A/A	AT/AT	A/AT	A/AT	A/AT	FRAME_SHIFT(HIGH	ata/aTta	I104I?	183	Gm2058	protein_coding	CODING	ENSMUST00000166795	1
7	46844610	A	AT	A/A	AT/AT	A/AT	A/AT	A/AT	FRAME_SHIFT(HIGH	ata/aTta	I73I?	152	Gm2058	protein_coding	CODING	ENSMUST00000098511	2
7	51200693	GA	G,GAA	GA/GAA	GA/G	GA/G	GA/G	GA/G	FRAME_SHIFT(HIGH	aaa/aAaa	K45K?	114	Klk1b7-ps	protein_coding	CODING	ENSMUST00000078897	2
7	51200693	GA	G,GAA	GA/GAA	GA/G	GA/G	GA/G	GA/G	FRAME_SHIFT(HIGH	aaa/	K45	114	Klk1b7-ps	protein_coding	CODING	ENSMUST00000078897	2
7	51506115	G	GCTAT	G/G	G/GCTAT	G/GCTAT	G/GCTAT	G/G	FRAME_SHIFT(HIGH	gct/gCTATct	A25AI?	104	2410002F23Rik	protein_coding	CODING	ENSMUST00000137702	5
7	51506115	G	GCTAT	G/G	G/GCTAT	G/GCTAT	G/GCTAT	G/G	FRAME_SHIFT(HIGH	gct/gCTATct	A25AI?	284	2410002F23Rik	protein_coding	CODING	ENSMUST00000055858	6
7	51506115	G	GCTAT	G/G	G/GCTAT	G/GCTAT	G/GCTAT	G/G	FRAME_SHIFT(HIGH	gct/gCTATct	A25AI?	284	2410002F23Rik	protein_coding	CODING	ENSMUST00000071296	3
7	51506115	G	GCTAT	G/G	G/GCTAT	G/GCTAT	G/GCTAT	G/G	FRAME_SHIFT(HIGH	gct/gCTATct	A25AI?	284	2410002F23Rik	protein_coding	CODING	ENSMUST00000084937	7
7	51506115	G	GCTAT	G/G	G/GCTAT	G/GCTAT	G/GCTAT	G/G	FRAME_SHIFT(HIGH	gct/gCTATct	A25AI?	284	2410002F23Rik	protein_coding	CODING	ENSMUST00000107948	6
7	51506115	G	GCTAT	G/G	G/GCTAT	G/GCTAT	G/GCTAT	G/G	FRAME_SHIFT(HIGH	gct/gCTATct	A25AI?	284	2410002F23Rik	protein_coding	CODING	ENSMUST00000107949	4
7	51506115	G	GCTAT	G/G	G/GCTAT	G/GCTAT	G/GCTAT	G/G	FRAME_SHIFT(HIGH	gct/gCTATct	A25AI?	284	2410002F23Rik	protein_coding	CODING	ENSMUST00000107950	5
7	51506115	G	GCTAT	G/G	G/GCTAT	G/GCTAT	G/GCTAT	G/G	FRAME_SHIFT(HIGH	gct/gCTATct	A25AI?	284	2410002F23Rik	protein_coding	CODING	ENSMUST00000163555	4
7	51506115	G	GCTAT	G/G	G/GCTAT	G/GCTAT	G/GCTAT	G/G	FRAME_SHIFT(HIGH	gct/gCTATct	A25AI?	284	2410002F23Rik	protein_coding	CODING	ENSMUST00000164644	5
7	51506115	G	GCTAT	G/G	G/GCTAT	G/GCTAT	G/GCTAT	G/G	FRAME_SHIFT(HIGH	gct/gCTATct	A25AI?	41	2410002F23Rik	protein_coding	CODING	ENSMUST00000145653	5
7	51506115	G	GCTAT	G/G	G/GCTAT	G/GCTAT	G/GCTAT	G/G	FRAME_SHIFT(HIGH	gct/gCTATct	A25AI?	81	2410002F23Rik	protein_coding	CODING	ENSMUST00000146155	8
7	51506675	GCC	G	GCC/GCC	GCC/G	GCC/G	GCC/G	GCC/GCC	FRAME_SHIFT(HIGH	ccc/	P175	247	2410002F23Rik	protein_coding	CODING	ENSMUST00000172011	3
7	51506675	GCC	G	GCC/GCC	GCC/G	GCC/G	GCC/G	GCC/GCC	FRAME_SHIFT(HIGH	ccc/	P212	284	2410002F23Rik	protein_coding	CODING	ENSMUST00000055858	6
7	51506675	GCC	G	GCC/GCC	GCC/G	GCC/G	GCC/G	GCC/GCC	FRAME_SHIFT(HIGH	ccc/	P212	284	2410002F23Rik	protein_coding	CODING	ENSMUST00000071296	3
7	51506675	GCC	G	GCC/GCC	GCC/G	GCC/G	GCC/G	GCC/GCC	FRAME_SHIFT(HIGH	ccc/	P212	284	2410002F23Rik	protein_coding	CODING	ENSMUST00000084937	7
7	51506675	GCC	G	GCC/GCC	GCC/G	GCC/G	GCC/G	GCC/GCC	FRAME_SHIFT(HIGH	ccc/	P212	284	2410002F23Rik	protein_coding	CODING	ENSMUST00000107948	6
7	51506675	GCC	G	GCC/GCC	GCC/G	GCC/G	GCC/G	GCC/GCC	FRAME_SHIFT(HIGH	ccc/	P212	284	2410002F23Rik	protein_coding	CODING	ENSMUST00000107949	4
7	51506675	GCC	G	GCC/GCC	GCC/G	GCC/G	GCC/G	GCC/GCC	FRAME_SHIFT(HIGH	ccc/	P212	284	2410002F23Rik	protein_coding	CODING	ENSMUST00000107950	5
7	51506675	GCC	G	GCC/GCC	GCC/G	GCC/G	GCC/G	GCC/GCC	FRAME_SHIFT(HIGH	ccc/	P212	284	2410002F23Rik	protein_coding	CODING	ENSMUST00000163555	4
7	51506675	GCC	G	GCC/GCC	GCC/G	GCC/G	GCC/G	GCC/GCC	FRAME_SHIFT(HIGH	ccc/	P212	284	2410002F23Rik	protein_coding	CODING	ENSMUST00000164644	5
7	51506802	G	GAGATA	G/G	G/GAGATA	G/GAGATA	G/G	G/G	FRAME_SHIFT(HIGH	ggc/gAGATAgc	G217EI?	247	2410002F23Rik	protein_coding	CODING	ENSMUST00000172011	3
7	51506802	G	GAGATA	G/G	G/GAGATA	G/GAGATA	G/G	G/G	FRAME_SHIFT(HIGH	ggc/gAGATAgc	G254EI?	284	2410002F23Rik	protein_coding	CODING	ENSMUST00000055858	6
7	51506802	G	GAGATA	G/G	G/GAGATA	G/GAGATA	G/G	G/G	FRAME_SHIFT(HIGH	ggc/gAGATAgc	G254EI?	284	2410002F23Rik	protein_coding	CODING	ENSMUST00000071296	3
7	51506802	G	GAGATA	G/G	G/GAGATA	G/GAGATA	G/G	G/G	FRAME_SHIFT(HIGH	ggc/gAGATAgc	G254EI?	284	2410002F23Rik	protein_coding	CODING	ENSMUST00000084937	7
7	51506802	G	GAGATA	G/G	G/GAGATA	G/GAGATA	G/G	G/G	FRAME_SHIFT(HIGH	ggc/gAGATAgc	G254EI?	284	2410002F23Rik	protein_coding	CODING	ENSMUST00000107948	6
7	51506802	G	GAGATA	G/G	G/GAGATA	G/GAGATA	G/G	G/G	FRAME_SHIFT(HIGH	ggc/gAGATAgc	G254EI?	284	2410002F23Rik	protein_coding	CODING	ENSMUST00000107949	4
7	51506802	G	GAGATA	G/G	G/GAGATA	G/GAGATA	G/G	G/G	FRAME_SHIFT(HIGH	ggc/gAGATAgc	G254EI?	284	2410002F23Rik	protein_coding	CODING	ENSMUST00000107950	5
7	51506802	G	GAGATA	G/G	G/GAGATA	G/GAGATA	G/G	G/G	FRAME_SHIFT(HIGH	ggc/gAGATAgc	G254EI?	284	2410002F23Rik	protein_coding	CODING	ENSMUST00000163555	4
7	51506802	G	GAGATA	G/G	G/GAGATA	G/GAGATA	G/G	G/G	FRAME_SHIFT(HIGH	ggc/gAGATAgc	G254EI?	284	2410002F23Rik	protein_coding	CODING	ENSMUST00000164644	5
7	51506805	C	CAACA	C/C	C/CAACA	C/CAACA	C/C	C/C	FRAME_SHIFT(HIGH	cac/cAACAac	H218QQ?	247	2410002F23Rik	protein_coding	CODING	ENSMUST00000172011	3
7	51506805	C	CAACA	C/C	C/CAACA	C/CAACA	C/C	C/C	FRAME_SHIFT(HIGH	cac/cAACAac	H255QQ?	284	2410002F23Rik	protein_coding	CODING	ENSMUST00000055858	6
7	51506805	C	CAACA	C/C	C/CAACA	C/CAACA	C/C	C/C	FRAME_SHIFT(HIGH	cac/cAACAac	H255QQ?	284	2410002F23Rik	protein_coding	CODING	ENSMUST00000071296	3
7	51506805	C	CAACA	C/C	C/CAACA	C/CAACA	C/C	C/C	FRAME_SHIFT(HIGH	cac/cAACAac	H255QQ?	284	2410002F23Rik	protein_coding	CODING	ENSMUST00000084937	7
7	51506805	C	CAACA	C/C	C/CAACA	C/CAACA	C/C	C/C	FRAME_SHIFT(HIGH	cac/cAACAac	H255QQ?	284	2410002F23Rik	protein_coding	CODING	ENSMUST00000107948	6
7	51506805	C	CAACA	C/C	C/CAACA	C/CAACA	C/C	C/C	FRAME_SHIFT(HIGH	cac/cAACAac	H255QQ?	284	2410002F23Rik	protein_coding	CODING	ENSMUST00000107949	4
7	51506805	C	CAACA	C/C	C/CAACA	C/CAACA	C/C	C/C	FRAME_SHIFT(HIGH	cac/cAACAac	H255QQ?	284	2410002F23Rik	protein_coding	CODING	ENSMUST00000107950	5
7	51506805	C	CAACA	C/C	C/CAACA	C/CAACA	C/C	C/C	FRAME_SHIFT(HIGH	cac/cAACAac	H255QQ?	284	2410002F23Rik	protein_coding	CODING	ENSMUST00000163555	4
7	51506805	C	CAACA	C/C	C/CAACA	C/CAACA	C/C	C/C	FRAME_SHIFT(HIGH	cac/cAACAac	H255QQ?	284	2410002F23Rik	protein_coding	CODING	ENSMUST00000164644	5
7	52108187	C	CT	C/CT	C/CT	C/CT	C/CT	C/CT	FRAME_SHIFT(HIGH	cca/Tcca	P107S?	283	Akt1s1	protein_coding	CODING	ENSMUST00000107882	2
7	52108187	C	CT	C/CT	C/CT	C/CT	C/CT	C/CT	FRAME_SHIFT(HIGH	cca/Tcca	P152S?	328	Akt1s1	protein_coding	CODING	ENSMUST00000107885	2
7	52108187	C	CT	C/CT	C/CT	C/CT	C/CT	C/CT	FRAME_SHIFT(HIGH	cca/Tcca	P81S?	122	Akt1s1	protein_coding	CODING	ENSMUST00000150335	2
7	52108187	C	CT	C/CT	C/CT	C/CT	C/CT	C/CT	FRAME_SHIFT(HIGH	cca/Tcca	P81S?	257	Akt1s1	protein_coding	CODING	ENSMUST00000054343	2
7	52108187	C	CT	C/CT	C/CT	C/CT	C/CT	C/CT	FRAME_SHIFT(HIGH	cca/Tcca	P81S?	257	Akt1s1	protein_coding	CODING	ENSMUST00000107880	2
7	52108187	C	CT	C/CT	C/CT	C/CT	C/CT	C/CT	FRAME_SHIFT(HIGH	cca/Tcca	P81S?	94	Akt1s1	protein_coding	CODING	ENSMUST00000136232	2
7	52108187	C	CT	C/CT	C/CT	C/CT	C/CT	C/CT	FRAME_SHIFT(HIGH	cca/Tcca	P83S?	248	Akt1s1	protein_coding	CODING	ENSMUST00000127783	1
7	52108187	C	CT	C/CT	C/CT	C/CT	C/CT	C/CT	FRAME_SHIFT(HIGH	cca/Tcca	P88S?	192	Akt1s1	protein_coding	CODING	ENSMUST00000141311	2
7	52108214	TGC	T	TGC/T	TGC/T	TGC/T	TGC/T	TGC/T	FRAME_SHIFT(HIGH	gct/	A116	283	Akt1s1	protein_coding	CODING	ENSMUST00000107882	2
7	52108214	TGC	T	TGC/T	TGC/T	TGC/T	TGC/T	TGC/T	FRAME_SHIFT(HIGH	gct/	A161	328	Akt1s1	protein_coding	CODING	ENSMUST00000107885	2
7	52108214	TGC	T	TGC/T	TGC/T	TGC/T	TGC/T	TGC/T	FRAME_SHIFT(HIGH	gct/	A90	122	Akt1s1	protein_coding	CODING	ENSMUST00000150335	2
7	52108214	TGC	T	TGC/T	TGC/T	TGC/T	TGC/T	TGC/T	FRAME_SHIFT(HIGH	gct/	A90	257	Akt1s1	protein_coding	CODING	ENSMUST00000054343	2
7	52108214	TGC	T	TGC/T	TGC/T	TGC/T	TGC/T	TGC/T	FRAME_SHIFT(HIGH	gct/	A90	257	Akt1s1	protein_coding	CODING	ENSMUST00000107880	2
7	52108214	TGC	T	TGC/T	TGC/T	TGC/T	TGC/T	TGC/T	FRAME_SHIFT(HIGH	gct/	A90	94	Akt1s1	protein_coding	CODING	ENSMUST00000136232	2
7	52108214	TGC	T	TGC/T	TGC/T	TGC/T	TGC/T	TGC/T	FRAME_SHIFT(HIGH	gct/	A92	248	Akt1s1	protein_coding	CODING	ENSMUST00000127783	1
7	52108214	TGC	T	TGC/T	TGC/T	TGC/T	TGC/T	TGC/T	FRAME_SHIFT(HIGH	gct/	A97	192	Akt1s1	protein_coding	CODING	ENSMUST00000141311	2
7	52108217	TCCTAGTCCACCACCTC	T	TCCTAGTCCACCACCTC/T	TCCTAGTCCACCACCTC/T	TCCTAGTCCACCACCTC/T	TCCTAGTCCACCACCTC/T	TCCTAGTCCACCACCTC/T	FRAME_SHIFT(HIGH	cctagtccaccacctc/	PSPPP?91	94	Akt1s1	protein_coding	CODING	ENSMUST00000136232	2
7	52108217	TCCTAGTCCACCACCTC	T	TCCTAGTCCACCACCTC/T	TCCTAGTCCACCACCTC/T	TCCTAGTCCACCACCTC/T	TCCTAGTCCACCACCTC/T	TCCTAGTCCACCACCTC/T	FRAME_SHIFT(HIGH	cctagtccaccacctcgg/	PSPPPR117	283	Akt1s1	protein_coding	CODING	ENSMUST00000107882	2
7	52108217	TCCTAGTCCACCACCTC	T	TCCTAGTCCACCACCTC/T	TCCTAGTCCACCACCTC/T	TCCTAGTCCACCACCTC/T	TCCTAGTCCACCACCTC/T	TCCTAGTCCACCACCTC/T	FRAME_SHIFT(HIGH	cctagtccaccacctcgg/	PSPPPR162	328	Akt1s1	protein_coding	CODING	ENSMUST00000107885	2
7	52108217	TCCTAGTCCACCACCTC	T	TCCTAGTCCACCACCTC/T	TCCTAGTCCACCACCTC/T	TCCTAGTCCACCACCTC/T	TCCTAGTCCACCACCTC/T	TCCTAGTCCACCACCTC/T	FRAME_SHIFT(HIGH	cctagtccaccacctcgg/	PSPPPR91	122	Akt1s1	protein_coding	CODING	ENSMUST00000150335	2
7	52108217	TCCTAGTCCACCACCTC	T	TCCTAGTCCACCACCTC/T	TCCTAGTCCACCACCTC/T	TCCTAGTCCACCACCTC/T	TCCTAGTCCACCACCTC/T	TCCTAGTCCACCACCTC/T	FRAME_SHIFT(HIGH	cctagtccaccacctcgg/	PSPPPR91	257	Akt1s1	protein_coding	CODING	ENSMUST00000054343	2
7	52108217	TCCTAGTCCACCACCTC	T	TCCTAGTCCACCACCTC/T	TCCTAGTCCACCACCTC/T	TCCTAGTCCACCACCTC/T	TCCTAGTCCACCACCTC/T	TCCTAGTCCACCACCTC/T	FRAME_SHIFT(HIGH	cctagtccaccacctcgg/	PSPPPR91	257	Akt1s1	protein_coding	CODING	ENSMUST00000107880	2
7	52108217	TCCTAGTCCACCACCTC	T	TCCTAGTCCACCACCTC/T	TCCTAGTCCACCACCTC/T	TCCTAGTCCACCACCTC/T	TCCTAGTCCACCACCTC/T	TCCTAGTCCACCACCTC/T	FRAME_SHIFT(HIGH	cctagtccaccacctcgg/	PSPPPR93	248	Akt1s1	protein_coding	CODING	ENSMUST00000127783	1
7	52108217	TCCTAGTCCACCACCTC	T	TCCTAGTCCACCACCTC/T	TCCTAGTCCACCACCTC/T	TCCTAGTCCACCACCTC/T	TCCTAGTCCACCACCTC/T	TCCTAGTCCACCACCTC/T	FRAME_SHIFT(HIGH	cctagtccaccacctcgg/	PSPPPR98	192	Akt1s1	protein_coding	CODING	ENSMUST00000141311	2
7	86839197	A	ATT	A/ATT	A/ATT	A/A	A/ATT	A/ATT	FRAME_SHIFT(HIGH	cat/caTTt	H1308H?	1889	5730590G19Rik	protein_coding	CODING	ENSMUST00000035977	20
7	86839200	A	AC	A/AC	A/AC	A/A	A/AC	A/AC	FRAME_SHIFT(HIGH	tat/taCt	Y1309Y?	1889	5730590G19Rik	protein_coding	CODING	ENSMUST00000035977	20
7	90698068	G	GA	G/GA	G/GA	G/G	G/GA	G/GA	FRAME_SHIFT(HIGH	gcc/gTcc	A24V?	161	Gm10610	protein_coding	CODING	ENSMUST00000098325	1
7	92386171	A	AAG	A/AAG	A/AAG	A/A	A/AAG	A/AAG	FRAME_SHIFT(HIGH	ctt/cCTtt	L15P?	851	Vmn2r68-ps	protein_coding	CODING	ENSMUST00000061074	1
7	92386172	GTT	G	GTT/G	GTT/G	GTT/GTT	GTT/G	GTT/G	FRAME_SHIFT(HIGH	aaa/	K14	851	Vmn2r68-ps	protein_coding	CODING	ENSMUST00000061074	1
7	92768219	CA	C	CA/C	CA/C	CA/CA	CA/C	CA/C	FRAME_SHIFT(HIGH	aaa/	K374	855	Vmn2r71	protein_coding	CODING	ENSMUST00000172338	3
7	93024447	AT	A	AT/A	AT/A	AT/AT	AT/A	AT/A	FRAME_SHIFT(HIGH	atg/	M1	851	Vmn2r73	protein_coding	CODING	ENSMUST00000077478	1
7	93943760	ACTAT	A	ACTAT/A	ACTAT/A	ACTAT/ACTAT	ACTAT/A	ACTAT/A	FRAME_SHIFT(HIGH	aactat/	NY37	854	Vmn2r77	protein_coding	CODING	ENSMUST00000164996	1
7	105711398	ATTTT	A	ATTTT/A	ATTTT/ATTTT	ATTTT/ATTTT	ATTTT/A	ATTTT/A	FRAME_SHIFT(HIGH	atg/	M1	149	A630091E08Rik	protein_coding	CODING	ENSMUST00000069035	1
7	106916485	TA	T	TA/T	TA/TA	TA/TA	TA/T	TA/T	FRAME_SHIFT(HIGH	cta/	L271	321	Olfr521	protein_coding	CODING	ENSMUST00000098263	1
7	106916490	T	TG	T/TG	T/T	T/T	T/TG	T/TG	FRAME_SHIFT(HIGH	ttg/tGtg	L273C?	321	Olfr521	protein_coding	CODING	ENSMUST00000098263	1
7	107603881	A	AG	AG/AG	AG/AG	AG/AG	AG/AG	AG/AG	FRAME_SHIFT(HIGH	acg/Gacg	T1D?	126	C2cd3	protein_coding	CODING	ENSMUST00000151573	1
7	107603881	A	AG	AG/AG	AG/AG	AG/AG	AG/AG	AG/AG	FRAME_SHIFT(HIGH	gaa/gaGa	E2197E?	2322	C2cd3	protein_coding	CODING	ENSMUST00000051777	31
7	109684193	A	ACAAAC	A/ACAAAC	A/A	A/ACAAAC	ACAAAC/ACAAAC	A/ACAAAC	FRAME_SHIFT(HIGH	aca/aCAAACca	T311TN?	311	Olfr547	protein_coding	CODING	ENSMUST00000098229	1
7	109952934	CA	C	CA/C	CA/CA	CA/C	C/C	CA/C	FRAME_SHIFT(HIGH	aca/	T314	316	Olfr564	protein_coding	CODING	ENSMUST00000061096	1
7	110090937	GC	G	GC/G	GC/GC	GC/G	G/G	GC/G	FRAME_SHIFT(HIGH	ggc/	G51	295	Olfr573-ps1	protein_coding	CODING	ENSMUST00000064830	1
7	110091051	AACTGGGTG	A	AACTGGGTG/A	AACTGGGTG/AACTGGGTG	AACTGGGTG/A	A/A	AACTGGGTG/A	FRAME_SHIFT(HIGH	cacccagtt/	HPV11	295	Olfr573-ps1	protein_coding	CODING	ENSMUST00000064830	1
7	110732766	ATCTT	A	ATCTT/A	ATCTT/ATCTT	ATCTT/A	ATCTT/A	ATCTT/A	FRAME_SHIFT(HIGH	atcttt/	IF73	316	Olfr617	protein_coding	CODING	ENSMUST00000106884	1
7	110732766	ATCTT	A	ATCTT/A	ATCTT/ATCTT	ATCTT/A	ATCTT/A	ATCTT/A	FRAME_SHIFT(HIGH	atcttt/	IF77	318	Olfr617	protein_coding	CODING	ENSMUST00000048265	1
7	110831233	GATGACAAC	G	GATGACAAC/G	GATGACAAC/GATGACAAC	GATGACAAC/G	G/G	GATGACAAC/G	FRAME_SHIFT(HIGH	atgacaaca/	MTT1	321	Olfr625-ps1	protein_coding	CODING	ENSMUST00000098195	1
7	111505838	T	TG	T/TG	T/T	T/TG	TG/TG	T/TG	FRAME_SHIFT(HIGH	tca/tcCa	S108S?	159	Trim30b	protein_coding	CODING	ENSMUST00000171830	2
7	113566346	A	AT	A/AT	A/A	A/AT	AT/AT	A/AT	FRAME_SHIFT(HIGH	gtt/gAtt	V321D?	350	Gm4759	protein_coding	CODING	ENSMUST00000066023	3
7	114070782	TAAGGAAA	T	TAAGGAAA/T	TAAGGAAA/TAAGGAAA	TAAGGAAA/T	T/T	TAAGGAAA/T	FRAME_SHIFT(HIGH	tttttcctt/	FFL61	307	Olfr709-ps1	protein_coding	CODING	ENSMUST00000072368	1
7	114733918	AT	A	AT/A	AT/AT	AT/A	A/A	AT/A	FRAME_SHIFT(HIGH	ttt/	F226	233	Olfml1	protein_coding	CODING	ENSMUST00000120990	3
7	121392337	A	ATCCTTCCTTACCTGTAGATGGTATAGATCCT	A/ATCCTTCCTTACCTGTAGATGGTATAGATCCT	A/ATCCTTCCTTACCTGTAGATGGTATAGATCCT	A/ATCCTTCCTTACCTGTAGATGGTATAGATCCT	A/ATCCTTCCTTACCTGTAGATGGTATAGATCCT	A/ATCCTTCCTTACCTGTAGATGGTATAGATCCT	FRAME_SHIFT(HIGH	atc/aAGGATCTATACCATCTACAGGTAAGGAAGGAtc	I159KDLYHLQVRKD?	812	Copb1	protein_coding	CODING	ENSMUST00000171573	4
7	121392337	A	ATCCTTCCTTACCTGTAGATGGTATAGATCCT	A/ATCCTTCCTTACCTGTAGATGGTATAGATCCT	A/ATCCTTCCTTACCTGTAGATGGTATAGATCCT	A/ATCCTTCCTTACCTGTAGATGGTATAGATCCT	A/ATCCTTCCTTACCTGTAGATGGTATAGATCCT	A/ATCCTTCCTTACCTGTAGATGGTATAGATCCT	FRAME_SHIFT(HIGH	atc/aAGGATCTATACCATCTACAGGTAAGGAAGGAtc	I159KDLYHLQVRKD?	953	Copb1	protein_coding	CODING	ENSMUST00000033012	4
7	124524805	TG	T	TG/TG	TG/TG	TG/TG	.	TG/TG	FRAME_SHIFT(HIGH	ctg/	L38	953	Xylt1	protein_coding	CODING	ENSMUST00000032892	1
7	125629567	AT	A	AT/A	AT/A	AT/A	A/A	AT/A	FRAME_SHIFT(HIGH	ata/	I37	117	Itpripl2	protein_coding	CODING	ENSMUST00000098092	1
7	138757986	GA	G	GA/GA	GA/G	GA/GA	GA/G	GA/GA	FRAME_SHIFT(HIGH	gct/	A172	266	Gm16477	protein_coding	CODING	ENSMUST00000085365	1
7	147109675	TC	T	T/T	T/T	T/T	T/T	T/T	FRAME_SHIFT(HIGH	tcc/	S999	1742	Kndc1	protein_coding	CODING	ENSMUST00000053445	17
7	148825726	A	ACC	A/A	A/ACC	A/A	A/A	A/A	FRAME_SHIFT(HIGH	ggt/ggGGt	G1571G?	2845	Muc6	protein_coding	CODING	ENSMUST00000171124	34
7	148825726	A	ACC	A/A	A/ACC	A/A	A/A	A/A	FRAME_SHIFT(HIGH	ggt/ggGGt	G1574G?	2848	Muc6	protein_coding	CODING	ENSMUST00000062451	32
7	148825730	ATG	A	ATG/ATG	ATG/A	ATG/ATG	ATG/ATG	ATG/ATG	FRAME_SHIFT(HIGH	accatg/	TM1569	2845	Muc6	protein_coding	CODING	ENSMUST00000171124	34
7	148825730	ATG	A	ATG/ATG	ATG/A	ATG/ATG	ATG/ATG	ATG/ATG	FRAME_SHIFT(HIGH	accatg/	TM1572	2848	Muc6	protein_coding	CODING	ENSMUST00000062451	32
7	150265058	ATG	A	ATG/ATG	ATG/ATG	ATG/ATG	ATG/ATG	ATG/A	FRAME_SHIFT(HIGH	cacatc/	HI850	1000	Trpm5	protein_coding	CODING	ENSMUST00000166861	18
7	150265058	ATG	A	ATG/ATG	ATG/ATG	ATG/ATG	ATG/ATG	ATG/A	FRAME_SHIFT(HIGH	cacatc/	HI850	1158	Trpm5	protein_coding	CODING	ENSMUST00000009390	18
8	3748356	CA	C	CA/CA	C/C	CA/C	CA/C	C/C	FRAME_SHIFT(HIGH	tgt/	C64	211	Cd209a	protein_coding	CODING	ENSMUST00000111031	3
8	3748356	CA	C	CA/CA	C/C	CA/C	CA/C	C/C	FRAME_SHIFT(HIGH	tgt/	C64	238	Cd209a	protein_coding	CODING	ENSMUST00000012847	3
8	4216296	C	CT	C/C	CT/CT	C/CT	C/CT	CT/CT	FRAME_SHIFT(HIGH	gcc/gccA	A84A?	1067	BC068157	protein_coding	CODING	ENSMUST00000070717	3
8	4216296	C	CT	C/C	CT/CT	C/CT	C/CT	CT/CT	FRAME_SHIFT(HIGH	gcc/gccA	A84A?	1098	BC068157	protein_coding	CODING	ENSMUST00000168386	3
8	4216297	G	GCTTTGCTGGTCTGTGGAAGAGCA	G/G	GCTTTGCTGGTCTGTGGAAGAGCA/GCTTTGCTGGTCTGTGGAAGAGCA	G/GCTTTGCTGGTCTGTGGAAGAGCA	G/GCTTTGCTGGTCTGTGGAAGAGCA	GCTTTGCTGGTCTGTGGAAGAGCA/GCTTTGCTGGTCTGTGGAAGAGCA	FRAME_SHIFT(HIGH	gcc/gcTGCTCTTCCACAGACCAGCAAAGc	A84AALPQTSK?	1067	BC068157	protein_coding	CODING	ENSMUST00000070717	3
8	4216297	G	GCTTTGCTGGTCTGTGGAAGAGCA	G/G	GCTTTGCTGGTCTGTGGAAGAGCA/GCTTTGCTGGTCTGTGGAAGAGCA	G/GCTTTGCTGGTCTGTGGAAGAGCA	G/GCTTTGCTGGTCTGTGGAAGAGCA	GCTTTGCTGGTCTGTGGAAGAGCA/GCTTTGCTGGTCTGTGGAAGAGCA	FRAME_SHIFT(HIGH	gcc/gcTGCTCTTCCACAGACCAGCAAAGc	A84AALPQTSK?	1098	BC068157	protein_coding	CODING	ENSMUST00000168386	3
8	4348560	C	CT	C/C	CT/CT	C/CT	C/CT	CT/CT	FRAME_SHIFT(HIGH	ttt/Tttt	F71F?	140	Ccl25	protein_coding	CODING	ENSMUST00000069762	3
8	4677561	TATTC	T	TATTC/TATTC	T/T	TATTC/T	TATTC/T	T/T	FRAME_SHIFT(HIGH	tga/	*142	141	Gm7461	protein_coding	CODING	ENSMUST00000058918	1
8	10926397	GGA	G	GGA/G	GGA/G	GGA/GGA	GGA/GGA	GGA/GGA	FRAME_SHIFT(HIGH	tcc/	S67	157	3930402G23Rik	protein_coding	CODING	ENSMUST00000040608	3
8	12429967	CGG	C,CG	C/CG	C/C	C/CG	C/CG	C/C	FRAME_SHIFT(HIGH	ccgggg/	PG13	216	Gm5607	protein_coding	CODING	ENSMUST00000080795	5
8	12429967	CGG	C,CG	C/CG	C/C	C/CG	C/CG	C/C	FRAME_SHIFT(HIGH	ggg/	G14	216	Gm5607	protein_coding	CODING	ENSMUST00000080795	5
8	19126353	A	AT,ATT	A/A	AT/ATT	A/AT	A/AT	AT/ATT	FRAME_SHIFT(HIGH	cat/caTTt	H20H?	81	Defb34	protein_coding	CODING	ENSMUST00000064475	2
8	19126353	A	AT,ATT	A/A	AT/ATT	A/AT	A/AT	AT/ATT	FRAME_SHIFT(HIGH	cat/caTt	H20H?	81	Defb34	protein_coding	CODING	ENSMUST00000064475	2
8	19295215	A	AT	A/A	A/AT	A/AT	A/A	A/AT	FRAME_SHIFT(HIGH	aaa/Taaa	K63*?	63	Defb3	protein_coding	CODING	ENSMUST00000033852	2
8	19295217	A	AT	A/A	A/AT	A/AT	A/A	A/AT	FRAME_SHIFT(HIGH	aaa/aaTa	K63N?	63	Defb3	protein_coding	CODING	ENSMUST00000033852	2
8	19497695	GA	G	GA/GA	GA/G	GA/GA	GA/G	GA/G	FRAME_SHIFT(HIGH	tga/	*72	71	Defb7	protein_coding	CODING	ENSMUST00000047851	2
8	22389544	CA	C	CA/CA	CA/C	CA/CA	CA/CA	CA/C	FRAME_SHIFT(HIGH	cca/	P35	93	Gm15292	protein_coding	CODING	ENSMUST00000098895	1
8	22389547	A	AG	A/A	A/AG	A/A	A/A	A/AG	FRAME_SHIFT(HIGH	gag/gaGg	E36E?	93	Gm15292	protein_coding	CODING	ENSMUST00000098895	1
8	22620569	GC	G	GC/GC	G/G	GC/GC	GC/GC	G/G	FRAME_SHIFT(HIGH	tgc/	C81	95	Defa20	protein_coding	CODING	ENSMUST00000084042	2
8	22620571	TCA	T	TCA/TCA	T/T	TCA/TCA	TCA/TCA	T/T	FRAME_SHIFT(HIGH	tca/	S82	95	Defa20	protein_coding	CODING	ENSMUST00000084042	2
8	26073335	CGGTCTGGAGACACCTGGGCCCCCTGGCGGTCTGGAGACACCTGGGCCCCCTGGT	C	CGGTCTGGAGACACCTGGGCCCCCTGGCGGTCTGGAGACACCTGGGCCCCCTGGT/CGGTCTGGAGACACCTGGGCCCCCTGGCGGTCTGGAGACACCTGGGCCCCCTGGT	C/C	CGGTCTGGAGACACCTGGGCCCCCTGGCGGTCTGGAGACACCTGGGCCCCCTGGT/C	C/C	C/C	FRAME_SHIFT(HIGH	ccacca/	PP791	845	Adam9	protein_coding	CODING	ENSMUST00000084035	20
8	26073335	CGGTCTGGAGACACCTGGGCCCCCTGGCGGTCTGGAGACACCTGGGCCCCCTGGT	C	CGGTCTGGAGACACCTGGGCCCCCTGGCGGTCTGGAGACACCTGGGCCCCCTGGT/CGGTCTGGAGACACCTGGGCCCCCTGGCGGTCTGGAGACACCTGGGCCCCCTGGT	C/C	CGGTCTGGAGACACCTGGGCCCCCTGGCGGTCTGGAGACACCTGGGCCCCCTGGT/C	C/C	C/C	FRAME_SHIFT(HIGH	ggggggcccaggtgtctccagacc/	GGPRCLQT784	841	Adam9	protein_coding	CODING	ENSMUST00000084032	21
8	27271295	TA	T	TA/T	TA/T	TA/T	TA/T	TA/T	FRAME_SHIFT(HIGH	aaa/	K18	179	Thap1	protein_coding	CODING	ENSMUST00000130231	3
8	27271295	TA	T	TA/T	TA/T	TA/T	TA/T	TA/T	FRAME_SHIFT(HIGH	aaa/	K41	210	Thap1	protein_coding	CODING	ENSMUST00000036807	2
8	27271328	CAG	C	CAG/C	CAG/C	CAG/C	CAG/C	CAG/C	FRAME_SHIFT(HIGH	agc/	S29	179	Thap1	protein_coding	CODING	ENSMUST00000130231	3
8	27271328	CAG	C	CAG/C	CAG/C	CAG/C	CAG/C	CAG/C	FRAME_SHIFT(HIGH	agc/	S52	210	Thap1	protein_coding	CODING	ENSMUST00000036807	2
8	27271331	CATCTGCTCGGA	C	CATCTGCTCGGA/C	CATCTGCTCGGA/C	CATCTGCTCGGA/C	CATCTGCTCGGA/C	CATCTGCTCGGA/C	FRAME_SHIFT(HIGH	atctgctcggag/	ICSE30	179	Thap1	protein_coding	CODING	ENSMUST00000130231	3
8	27271331	CATCTGCTCGGA	C	CATCTGCTCGGA/C	CATCTGCTCGGA/C	CATCTGCTCGGA/C	CATCTGCTCGGA/C	CATCTGCTCGGA/C	FRAME_SHIFT(HIGH	atctgctcggag/	ICSE53	210	Thap1	protein_coding	CODING	ENSMUST00000036807	2
8	27272953	C	CT	C/C	C/C	C/CT	C/C	C/CT	FRAME_SHIFT(HIGH	gct/Tgct	A106C?	210	Thap1	protein_coding	CODING	ENSMUST00000036807	3
8	27272953	C	CT	C/C	C/C	C/CT	C/C	C/CT	FRAME_SHIFT(HIGH	gct/Tgct	A83C?	179	Thap1	protein_coding	CODING	ENSMUST00000130231	4
8	27273075	TC	T	TC/T	TC/T	TC/T	TC/T	TC/T	FRAME_SHIFT(HIGH	atc/	I123	179	Thap1	protein_coding	CODING	ENSMUST00000130231	4
8	27273075	TC	T	TC/T	TC/T	TC/T	TC/T	TC/T	FRAME_SHIFT(HIGH	atc/	I146	210	Thap1	protein_coding	CODING	ENSMUST00000036807	3
8	27273159	T	TTGAAAAGCTCAAGACTGCCCAGCAG	T/TTGAAAAGCTCAAGACTGCCCAGCAG	T/TTGAAAAGCTCAAGACTGCCCAGCAG	T/T	T/T	T/T	FRAME_SHIFT(HIGH	ctc/ctTGAAAAGCTCAAGACTGCCCAGCAGc	L151LEKLKTAQQ?	179	Thap1	protein_coding	CODING	ENSMUST00000130231	4
8	27273159	T	TTGAAAAGCTCAAGACTGCCCAGCAG	T/TTGAAAAGCTCAAGACTGCCCAGCAG	T/TTGAAAAGCTCAAGACTGCCCAGCAG	T/T	T/T	T/T	FRAME_SHIFT(HIGH	ctc/ctTGAAAAGCTCAAGACTGCCCAGCAGc	L174LEKLKTAQQ?	210	Thap1	protein_coding	CODING	ENSMUST00000036807	3
8	27273161	G	GGTGCCGGC	G/GGTGCCGGC	G/GGTGCCGGC	G/G	G/G	G/G	FRAME_SHIFT(HIGH	gag/gGTGCCGGCag	E152GAG?	179	Thap1	protein_coding	CODING	ENSMUST00000130231	4
8	27273161	G	GGTGCCGGC	G/GGTGCCGGC	G/GGTGCCGGC	G/G	G/G	G/G	FRAME_SHIFT(HIGH	gag/gGTGCCGGCag	E175GAG?	210	Thap1	protein_coding	CODING	ENSMUST00000036807	3
8	34841232	CGGTG	C	CGGTG/CGGTG	C/C	C/C	C/C	C/C	FRAME_SHIFT(HIGH	caccga/	HR37	107	1700104B16Rik	protein_coding	CODING	ENSMUST00000079376	2
8	35168138	ATCATGGCTTGCGATCTCC	A	ATCATGGCTTGCGATCTCC/ATCATGGCTTGCGATCTCC	A/A	A/A	A/A	A/A	FRAME_SHIFT(HIGH	atgatt/	MI1	195	Dctn6	protein_coding	CODING	ENSMUST00000117243	3
8	36532273	TCA	T	TCA/TCA	TCA/T	TCA/TCA	TCA/T	TCA/T	FRAME_SHIFT(HIGH	aatgaa/	NE315	345	Eri1	protein_coding	CODING	ENSMUST00000033927	7
8	36532277	TG	T	TG/TG	TG/T	TG/TG	TG/T	TG/T	FRAME_SHIFT(HIGH	atc/	I314	345	Eri1	protein_coding	CODING	ENSMUST00000033927	7
8	36532281	TC	T	TC/TC	TC/T	TC/TC	TC/T	TC/T	FRAME_SHIFT(HIGH	cga/	R313	345	Eri1	protein_coding	CODING	ENSMUST00000033927	7
8	36545652	C	CA	C/CA	C/CA	C/CA	C/CA	C/CA	FRAME_SHIFT(HIGH	tgt/tTgt	C135L?	345	Eri1	protein_coding	CODING	ENSMUST00000033927	3
8	36545656	TA	T	TA/T	TA/T	TA/T	TA/T	TA/T	FRAME_SHIFT(HIGH	gct/	A133	345	Eri1	protein_coding	CODING	ENSMUST00000033927	3
8	41767049	CAG	C	CAG/CAG	C/C	C/C	C/C	C/C	FRAME_SHIFT(HIGH	gcagag/	AE734	761	Adam24	protein_coding	CODING	ENSMUST00000051614	2
8	41767058	G	GAC	G/G	GAC/GAC	GAC/GAC	GAC/GAC	GAC/GAC	FRAME_SHIFT(HIGH	aga/agACa	R737R?	761	Adam24	protein_coding	CODING	ENSMUST00000051614	2
8	41984274	C	CCT	C/C	CCT/CCT	CCT/CCT	CCT/CCT	CCT/CCT	FRAME_SHIFT(HIGH	ccc/cCTcc	P7P?	674	Slc7a2	protein_coding	CODING	ENSMUST00000118432	1
8	42169581	G	GGT	G/G	GGT/GGT	GGT/GGT	GGT/GGT	GGT/GGT	FRAME_SHIFT(HIGH	tcc/tccAC	S150S?	1210	Mtus1	protein_coding	CODING	ENSMUST00000059115	2
8	42169581	G	GGT	G/G	GGT/GGT	GGT/GGT	GGT/GGT	GGT/GGT	FRAME_SHIFT(HIGH	tcc/tccAC	S150S?	1210	Mtus1	protein_coding	CODING	ENSMUST00000118835	2
8	42169581	G	GGT	G/G	GGT/GGT	GGT/GGT	GGT/GGT	GGT/GGT	FRAME_SHIFT(HIGH	tcc/tccAC	S150S?	758	Mtus1	protein_coding	CODING	ENSMUST00000145860	2
8	42169583	GAA	G	GAA/GAA	G/G	G/G	G/G	G/G	FRAME_SHIFT(HIGH	gattcc/	DS149	1210	Mtus1	protein_coding	CODING	ENSMUST00000059115	2
8	42169583	GAA	G	GAA/GAA	G/G	G/G	G/G	G/G	FRAME_SHIFT(HIGH	gattcc/	DS149	1210	Mtus1	protein_coding	CODING	ENSMUST00000118835	2
8	42169583	GAA	G	GAA/GAA	G/G	G/G	G/G	G/G	FRAME_SHIFT(HIGH	gattcc/	DS149	758	Mtus1	protein_coding	CODING	ENSMUST00000145860	2
8	47020385	T	TCTCCG	T/T	TCTCCG/TCTCCG	T/TCTCCG	TCTCCG/TCTCCG	TCTCCG/TCTCCG	FRAME_SHIFT(HIGH	cca/CTCCGcca	P9LR?	848	Ccdc110	protein_coding	CODING	ENSMUST00000095326	2
8	72847367	CGAGTGAGT	C	CGAGTGAGT/CGAGTGAGT	C/C	CGAGTGAGT/C	CGAGTGAGT/CGAGTGAGT	C/C	FRAME_SHIFT(HIGH	gag/	E337	350	Lass1	protein_coding	CODING	ENSMUST00000140239	6
8	72847367	CGAGTGAGT	C	CGAGTGAGT/CGAGTGAGT	C/C	CGAGTGAGT/C	CGAGTGAGT/CGAGTGAGT	C/C	FRAME_SHIFT(HIGH	gag/	E337	350	Lass1	protein_coding	CODING	ENSMUST00000165819	6
8	73387799	T	TC	T/T	TC/TC	TC/TC	T/T	TC/TC	FRAME_SHIFT(HIGH	gtt/Cgtt	V109R?	178	A230052G05Rik	protein_coding	CODING	ENSMUST00000050921	1
8	73456043	C	CA	C/C	CA/CA	C/CA	C/C	CA/CA	FRAME_SHIFT(HIGH	aaa/Aaaa	K118K?	164	Gm10654	protein_coding	CODING	ENSMUST00000098653	1
8	73872810	ATGCTCCCCAGCAGCTCCCTGGAGGTTAGCCCAG	A	ATGCTCCCCAGCAGCTCCCTGGAGGTTAGCCCAG/ATGCTCCCCAGCAGCTCCCTGGAGGTTAGCCCAG	A/A	ATGCTCCCCAGCAGCTCCCTGGAGGTTAGCCCAG/A	ATGCTCCCCAGCAGCTCCCTGGAGGTTAGCCCAG/ATGCTCCCCAGCAGCTCCCTGGAGGTTAGCCCAG	A/A	FRAME_SHIFT(HIGH	agggttagcccagtg/	RVSPV1234	1961	Myo9b	protein_coding	CODING	ENSMUST00000071935	23
8	73872810	ATGCTCCCCAGCAGCTCCCTGGAGGTTAGCCCAG	A	ATGCTCCCCAGCAGCTCCCTGGAGGTTAGCCCAG/ATGCTCCCCAGCAGCTCCCTGGAGGTTAGCCCAG	A/A	ATGCTCCCCAGCAGCTCCCTGGAGGTTAGCCCAG/A	ATGCTCCCCAGCAGCTCCCTGGAGGTTAGCCCAG/ATGCTCCCCAGCAGCTCCCTGGAGGTTAGCCCAG	A/A	FRAME_SHIFT(HIGH	agggttagcccagtg/	RVSPV1264	2144	Myo9b	protein_coding	CODING	ENSMUST00000098648	24
8	74204043	CGACCCCATCCACCCCCCT	CCCCCATCCACCCCCCT,C	CGACCCCATCCACCCCCCT/CGACCCCATCCACCCCCCT	CCCCCATCCACCCCCCT/C	CGACCCCATCCACCCCCCT/C	CGACCCCATCCACCCCCCT/C	CCCCCATCCACCCCCCT/C	FRAME_SHIFT(HIGH	gac/	D381	1314	Jak3	protein_coding	CODING	ENSMUST00000046935	10
8	77524918	CT	C	CT/C	CT/CT	CT/C	CT/CT	CT/C	FRAME_SHIFT(HIGH	gct/	A210	594	Hmgxb4	protein_coding	CODING	ENSMUST00000041759	5
8	89249078	CAA	C	CAA/CAA	CAA/CAA	CAA/C	CAA/C	CAA/CAA	FRAME_SHIFT(HIGH	ctt/	L225	282	Siah1a	protein_coding	CODING	ENSMUST00000045296	2
8	91113683	TG	T	TG/T	TG/TG	TG/TG	TG/TG	TG/TG	FRAME_SHIFT(HIGH	tgg/	W119	367	Nkd1	protein_coding	CODING	ENSMUST00000169179	6
8	91113683	TG	T	TG/T	TG/TG	TG/TG	TG/TG	TG/TG	FRAME_SHIFT(HIGH	tgg/	W223	471	Nkd1	protein_coding	CODING	ENSMUST00000034086	8
8	97847627	CTG	C	CTG/CTG	C/C	CTG/C	CTG/CTG	C/C	FRAME_SHIFT(HIGH	cag/	Q35	106	Zfp319	protein_coding	CODING	ENSMUST00000098479	1
8	105188536	CAT	C	CAT/C	CAT/C	CAT/C	CAT/C	CAT/C	FRAME_SHIFT(HIGH	tat/	Y322	796	Cdh11	protein_coding	CODING	ENSMUST00000075190	7
8	105188648	C	CT	C/CT	C/CT	C/CT	C/CT	C/CT	FRAME_SHIFT(HIGH	gag/gaAg	E285E?	796	Cdh11	protein_coding	CODING	ENSMUST00000075190	7
8	106705933	TC	T	T/T	T/T	T/T	T/T	T/T	FRAME_SHIFT(HIGH	ctc/	L14	326	Bean1	protein_coding	CODING	ENSMUST00000171018	3
8	109585494	T	TTAGC	T/T	TTAGC/TTAGC	T/TTAGC	T/T	T/TTAGC	FRAME_SHIFT(HIGH	taa/taGCTAa	*240*L?	239	Tmed6	protein_coding	CODING	ENSMUST00000034393	4
8	114524088	A	ATC	A/A	A/ATC	A/ATC	A/ATC	A/ATC	FRAME_SHIFT(HIGH	atc/aGAtc	I264R?	595	Kars	protein_coding	CODING	ENSMUST00000034426	7
8	114524088	A	ATC	A/A	A/ATC	A/ATC	A/ATC	A/ATC	FRAME_SHIFT(HIGH	atc/aGAtc	I293R?	624	Kars	protein_coding	CODING	ENSMUST00000093120	8
8	114524088	A	ATC	A/A	A/ATC	A/ATC	A/ATC	A/ATC	FRAME_SHIFT(HIGH	atc/aGAtc	I293R?	624	Kars	protein_coding	CODING	ENSMUST00000164470	9
8	116657547	AG	A	A/A	AG/A	AG/A	AG/AG	A/A	FRAME_SHIFT(HIGH	agg/	R17	207	Nudt7	protein_coding	CODING	ENSMUST00000066514	1
8	119547837	C	CTT	C/CTT	C/CTT	C/CTT	C/CTT	C/CTT	FRAME_SHIFT(HIGH	cag/caAAg	Q1778Q?	2462	Pkd1l2	protein_coding	CODING	ENSMUST00000109093	31
8	119547837	C	CTT	C/CTT	C/CTT	C/CTT	C/CTT	C/CTT	FRAME_SHIFT(HIGH	cag/caAAg	Q88Q?	555	Pkd1l2	protein_coding	CODING	ENSMUST00000098375	31
8	119547840	AGC	A	AGC/A	AGC/A	AGC/A	AGC/A	AGC/A	FRAME_SHIFT(HIGH	gct/	A1777	2462	Pkd1l2	protein_coding	CODING	ENSMUST00000109093	31
8	119547840	AGC	A	AGC/A	AGC/A	AGC/A	AGC/A	AGC/A	FRAME_SHIFT(HIGH	gct/	A87	555	Pkd1l2	protein_coding	CODING	ENSMUST00000098375	31
8	127659366	AACCAGGCTCCCTTCCAGGTGGAGCC	A	A/A	AACCAGGCTCCCTTCCAGGTGGAGCC/A	AACCAGGCTCCCTTCCAGGTGGAGCC/AACCAGGCTCCCTTCCAGGTGGAGCC	AACCAGGCTCCCTTCCAGGTGGAGCC/AACCAGGCTCCCTTCCAGGTGGAGCC	A/A	FRAME_SHIFT(HIGH	aaccaggctcccttccaggtggagcca/	NQAPFQVEP526	850	Disc1	protein_coding	CODING	ENSMUST00000098311	7
8	127659366	AACCAGGCTCCCTTCCAGGTGGAGCC	A	A/A	AACCAGGCTCCCTTCCAGGTGGAGCC/A	AACCAGGCTCCCTTCCAGGTGGAGCC/AACCAGGCTCCCTTCCAGGTGGAGCC	AACCAGGCTCCCTTCCAGGTGGAGCC/AACCAGGCTCCCTTCCAGGTGGAGCC	A/A	FRAME_SHIFT(HIGH	aaccaggctcccttccaggtggagcca/	NQAPFQVEP526	850	Disc1	protein_coding	CODING	ENSMUST00000121953	7
8	127659366	AACCAGGCTCCCTTCCAGGTGGAGCC	A	A/A	AACCAGGCTCCCTTCCAGGTGGAGCC/A	AACCAGGCTCCCTTCCAGGTGGAGCC/AACCAGGCTCCCTTCCAGGTGGAGCC	AACCAGGCTCCCTTCCAGGTGGAGCC/AACCAGGCTCCCTTCCAGGTGGAGCC	A/A	FRAME_SHIFT(HIGH	aaccaggctcccttccaggtggagcca/	NQAPFQVEP528	789	Disc1	protein_coding	CODING	ENSMUST00000075730	6
8	127659366	AACCAGGCTCCCTTCCAGGTGGAGCC	A	A/A	AACCAGGCTCCCTTCCAGGTGGAGCC/A	AACCAGGCTCCCTTCCAGGTGGAGCC/AACCAGGCTCCCTTCCAGGTGGAGCC	AACCAGGCTCCCTTCCAGGTGGAGCC/AACCAGGCTCCCTTCCAGGTGGAGCC	A/A	FRAME_SHIFT(HIGH	aaccaggctcccttccaggtggagcca/	NQAPFQVEP528	789	Disc1	protein_coding	CODING	ENSMUST00000117658	6
8	127659366	AACCAGGCTCCCTTCCAGGTGGAGCC	A	A/A	AACCAGGCTCCCTTCCAGGTGGAGCC/A	AACCAGGCTCCCTTCCAGGTGGAGCC/AACCAGGCTCCCTTCCAGGTGGAGCC	AACCAGGCTCCCTTCCAGGTGGAGCC/AACCAGGCTCCCTTCCAGGTGGAGCC	A/A	FRAME_SHIFT(HIGH	aaccaggctcccttccaggtggagcca/	NQAPFQVEP528	852	Disc1	protein_coding	CODING	ENSMUST00000074562	6
8	127659366	AACCAGGCTCCCTTCCAGGTGGAGCC	A	A/A	AACCAGGCTCCCTTCCAGGTGGAGCC/A	AACCAGGCTCCCTTCCAGGTGGAGCC/AACCAGGCTCCCTTCCAGGTGGAGCC	AACCAGGCTCCCTTCCAGGTGGAGCC/AACCAGGCTCCCTTCCAGGTGGAGCC	A/A	FRAME_SHIFT(HIGH	aaccaggctcccttccaggtggagcca/	NQAPFQVEP528	852	Disc1	protein_coding	CODING	ENSMUST00000118942	6
9	3190635	G	GA	G/GA	G/G	G/GA	G/GA	G/GA	FRAME_SHIFT(HIGH	ttt/tttT	F12F?	137	4930433N12Rik	protein_coding	CODING	ENSMUST00000048921	4
9	38331609	TA	T	TA/T	TA/T	TA/T	TA/TA	TA/T	FRAME_SHIFT(HIGH	atg/	M98	311	Olfr911-ps1	protein_coding	CODING	ENSMUST00000074987	1
9	38331626	TC	T	TC/T	TC/T	TC/T	TC/TC	TC/T	FRAME_SHIFT(HIGH	ttc/	F103	311	Olfr911-ps1	protein_coding	CODING	ENSMUST00000074987	1
9	38402596	C	CAACTGGAATGAAATATGAGGACTTATTTCTAATGTGTGCTTTTTTCTTTGCT	CAACTGGAATGAAATATGAGGACTTATTTCTAATGTGTGCTTTTTTCTTTGCT/CAACTGGAATGAAATATGAGGACTTATTTCTAATGTGTGCTTTTTTCTTTGCT	CAACTGGAATGAAATATGAGGACTTATTTCTAATGTGTGCTTTTTTCTTTGCT/CAACTGGAATGAAATATGAGGACTTATTTCTAATGTGTGCTTTTTTCTTTGCT	CAACTGGAATGAAATATGAGGACTTATTTCTAATGTGTGCTTTTTTCTTTGCT/CAACTGGAATGAAATATGAGGACTTATTTCTAATGTGTGCTTTTTTCTTTGCT	C/C	CAACTGGAATGAAATATGAGGACTTATTTCTAATGTGTGCTTTTTTCTTTGCT/CAACTGGAATGAAATATGAGGACTTATTTCTAATGTGTGCTTTTTTCTTTGCT	FRAME_SHIFT(HIGH	tca/AACTGGAATGAAATATGAGGACTTATTTCTAATGTGTGCTTTTTTCTTTGCTtca	S264NWNEI*GLISNVCFFLCF?	312	Olfr913	protein_coding	CODING	ENSMUST00000081095	2
9	40792435	GTT	G	G/G	G/G	G/G	GTT/GTT	G/G	FRAME_SHIFT(HIGH	gaaact/	ET218	386	Crtam	protein_coding	CODING	ENSMUST00000034519	6
9	40792439	CTTGATCTGAA	C	C/C	C/C	C/C	CTTGATCTGAA/CTTGATCTGAA	C/C	FRAME_SHIFT(HIGH	gatcaa/	DQ216	386	Crtam	protein_coding	CODING	ENSMUST00000034519	6
9	44243294	C	CTT	CTT/CTT	CTT/CTT	CTT/CTT	C/C	CTT/CTT	FRAME_SHIFT(HIGH	cgt/cAAgt	R213Q?	223	Foxr1	protein_coding	CODING	ENSMUST00000098837	5
9	44915754	AG	A	A/A	A/A	A/A	AG/AG	A/A	FRAME_SHIFT(HIGH	ctc/	L112	135	Gm10684	protein_coding	CODING	ENSMUST00000098827	3
9	44915807	TG	T	T/T	T/T	T/T	TG/TG	T/T	FRAME_SHIFT(HIGH	cca/	P94	135	Gm10684	protein_coding	CODING	ENSMUST00000098827	3
9	45602206	ACTCTC	A	A/A	A/A	A/A	ACTCTC/ACTCTC	A/A	FRAME_SHIFT(HIGH	ggagag/	GE135	625	Cep164	protein_coding	CODING	ENSMUST00000132430	3
9	45602206	ACTCTC	A	A/A	A/A	A/A	ACTCTC/ACTCTC	A/A	FRAME_SHIFT(HIGH	ggagag/	GE357	1333	Cep164	protein_coding	CODING	ENSMUST00000117194	8
9	45602206	ACTCTC	A	A/A	A/A	A/A	ACTCTC/ACTCTC	A/A	FRAME_SHIFT(HIGH	ggagag/	GE357	1413	Cep164	protein_coding	CODING	ENSMUST00000114628	8
9	45602211	C	CAG	CAG/CAG	CAG/CAG	CAG/CAG	C/C	CAG/CAG	FRAME_SHIFT(HIGH	gga/gCTga	G135A?	625	Cep164	protein_coding	CODING	ENSMUST00000132430	3
9	45602211	C	CAG	CAG/CAG	CAG/CAG	CAG/CAG	C/C	CAG/CAG	FRAME_SHIFT(HIGH	gga/gCTga	G357A?	1333	Cep164	protein_coding	CODING	ENSMUST00000117194	8
9	45602211	C	CAG	CAG/CAG	CAG/CAG	CAG/CAG	C/C	CAG/CAG	FRAME_SHIFT(HIGH	gga/gCTga	G357A?	1413	Cep164	protein_coding	CODING	ENSMUST00000114628	8
9	51088487	A	AGT	AGT/AGT	AGT/AGT	AGT/AGT	A/A	AGT/AGT	FRAME_SHIFT(HIGH	cag/caGTg	Q29Q?	119	2010007H06Rik	protein_coding	CODING	ENSMUST00000050829	1
9	57090010	GCTCCTGTGTCTGTC	G	G/G	G/G	G/G	GCTCCTGTGTCTGTC/GCTCCTGTGTCTGTC	G/G	FRAME_SHIFT(HIGH	gctcctgtgtctgtc/	APVSV353	825	Trcg1	protein_coding	CODING	ENSMUST00000093837	3
9	57638302	ATTT	A,AT	A/AT	AT/AT	A/AT	ATTT/A	A/AT	FRAME_SHIFT(HIGH	aaaaat/	KN271	282	Arid3b	protein_coding	CODING	ENSMUST00000052570	4
9	58095042	C	CGTTTTATTCTGTCTTTTTAT	CGTTTTATTCTGTCTTTTTAT/CGTTTTATTCTGTCTTTTTAT	CGTTTTATTCTGTCTTTTTAT/CGTTTTATTCTGTCTTTTTAT	CGTTTTATTCTGTCTTTTTAT/CGTTTTATTCTGTCTTTTTAT	C/C	CGTTTTATTCTGTCTTTTTAT/CGTTTTATTCTGTCTTTTTAT	FRAME_SHIFT(HIGH	cag/caATAAAAAGACAGAATAAAACg	Q109Q*KDRIK?	577	Pml	protein_coding	CODING	ENSMUST00000126690	2
9	58095042	C	CGTTTTATTCTGTCTTTTTAT	CGTTTTATTCTGTCTTTTTAT/CGTTTTATTCTGTCTTTTTAT	CGTTTTATTCTGTCTTTTTAT/CGTTTTATTCTGTCTTTTTAT	CGTTTTATTCTGTCTTTTTAT/CGTTTTATTCTGTCTTTTTAT	C/C	CGTTTTATTCTGTCTTTTTAT/CGTTTTATTCTGTCTTTTTAT	FRAME_SHIFT(HIGH	cag/caATAAAAAGACAGAATAAAACg	Q118Q*KDRIK?	632	Pml	protein_coding	CODING	ENSMUST00000135310	2
9	58095042	C	CGTTTTATTCTGTCTTTTTAT	CGTTTTATTCTGTCTTTTTAT/CGTTTTATTCTGTCTTTTTAT	CGTTTTATTCTGTCTTTTTAT/CGTTTTATTCTGTCTTTTTAT	CGTTTTATTCTGTCTTTTTAT/CGTTTTATTCTGTCTTTTTAT	C/C	CGTTTTATTCTGTCTTTTTAT/CGTTTTATTCTGTCTTTTTAT	FRAME_SHIFT(HIGH	cag/caATAAAAAGACAGAATAAAACg	Q118Q*KDRIK?	641	Pml	protein_coding	CODING	ENSMUST00000153820	2
9	58095042	C	CGTTTTATTCTGTCTTTTTAT	CGTTTTATTCTGTCTTTTTAT/CGTTTTATTCTGTCTTTTTAT	CGTTTTATTCTGTCTTTTTAT/CGTTTTATTCTGTCTTTTTAT	CGTTTTATTCTGTCTTTTTAT/CGTTTTATTCTGTCTTTTTAT	C/C	CGTTTTATTCTGTCTTTTTAT/CGTTTTATTCTGTCTTTTTAT	FRAME_SHIFT(HIGH	cag/caATAAAAAGACAGAATAAAACg	Q118Q*KDRIK?	839	Pml	protein_coding	CODING	ENSMUST00000114136	2
9	58095042	C	CGTTTTATTCTGTCTTTTTAT	CGTTTTATTCTGTCTTTTTAT/CGTTTTATTCTGTCTTTTTAT	CGTTTTATTCTGTCTTTTTAT/CGTTTTATTCTGTCTTTTTAT	CGTTTTATTCTGTCTTTTTAT/CGTTTTATTCTGTCTTTTTAT	C/C	CGTTTTATTCTGTCTTTTTAT/CGTTTTATTCTGTCTTTTTAT	FRAME_SHIFT(HIGH	cag/caATAAAAAGACAGAATAAAACg	Q118Q*KDRIK?	885	Pml	protein_coding	CODING	ENSMUST00000085673	2
9	58095042	C	CGTTTTATTCTGTCTTTTTAT	CGTTTTATTCTGTCTTTTTAT/CGTTTTATTCTGTCTTTTTAT	CGTTTTATTCTGTCTTTTTAT/CGTTTTATTCTGTCTTTTTAT	CGTTTTATTCTGTCTTTTTAT/CGTTTTATTCTGTCTTTTTAT	C/C	CGTTTTATTCTGTCTTTTTAT/CGTTTTATTCTGTCTTTTTAT	FRAME_SHIFT(HIGH	cag/caATAAAAAGACAGAATAAAACg	Q78Q*KDRIK?	117	Pml	protein_coding	CODING	ENSMUST00000124982	2
9	58095042	C	CGTTTTATTCTGTCTTTTTAT	CGTTTTATTCTGTCTTTTTAT/CGTTTTATTCTGTCTTTTTAT	CGTTTTATTCTGTCTTTTTAT/CGTTTTATTCTGTCTTTTTAT	CGTTTTATTCTGTCTTTTTAT/CGTTTTATTCTGTCTTTTTAT	C/C	CGTTTTATTCTGTCTTTTTAT/CGTTTTATTCTGTCTTTTTAT	FRAME_SHIFT(HIGH	cag/caATAAAAAGACAGAATAAAACg	Q87Q*KDRIK?	808	Pml	protein_coding	CODING	ENSMUST00000041209	2
9	58993637	G	GC	GC/GC	GC/GC	GC/GC	G/G	GC/GC	FRAME_SHIFT(HIGH	ggc/ggGc	G127G?	178	Gm7589	protein_coding	CODING	ENSMUST00000085631	1
9	65127937	TG	T	T/T	T/T	T/T	TG/TG	T/T	FRAME_SHIFT(HIGH	atg/	M1169	1184	Cilp	protein_coding	CODING	ENSMUST00000094637	9
9	65127937	TG	T	T/T	T/T	T/T	TG/TG	T/T	FRAME_SHIFT(HIGH	atg/	M1169	1250	Cilp	protein_coding	CODING	ENSMUST00000048762	10
9	66646297	CA	C	C/C	C/C	C/C	CA/CA	C/C	FRAME_SHIFT(HIGH	tca/	S113	124	Gm10647	protein_coding	CODING	ENSMUST00000098612	1
9	69298662	AG	A,AGG	AG/AGG	AG/AGG	AG/AGG	AG/A	AG/AGG	FRAME_SHIFT(HIGH	ccc/ccCc	P64P?	271	Gm4978	protein_coding	CODING	ENSMUST00000071565	1
9	69298662	AG	A,AGG	AG/AGG	AG/AGG	AG/AGG	AG/A	AG/AGG	FRAME_SHIFT(HIGH	ccc/	P64	271	Gm4978	protein_coding	CODING	ENSMUST00000071565	1
9	71908781	AAG	A	AAG/A	AAG/AAG	AAG/A	AAG/AAG	AAG/AAG	FRAME_SHIFT(HIGH	aag/	K14	204	Rpl15-ps2	protein_coding	CODING	ENSMUST00000086799	1
9	71908784	CAGTCCGA	C	CAGTCCGA/CAGTCCGA	CAGTCCGA/CAGTCCGA	CAGTCCGA/CAGTCCGA	CAGTCCGA/CAGTCCGA	CAGTCCGA/CAGTCCGA	FRAME_SHIFT(HIGH	cagtccgac/	QSD15	204	Rpl15-ps2	protein_coding	CODING	ENSMUST00000086799	1
9	72320415	TTCTC	T	T/T	T/T	TTCTC/T	TTCTC/TTCTC	T/T	FRAME_SHIFT(HIGH	gagaga/	ER342	347	Tex9	protein_coding	CODING	ENSMUST00000163203	11
9	75236064	T	TCCCCA	T/T	T/T	T/T	T/T	T/T	FRAME_SHIFT(HIGH	gag/gTGGGGag	E653VG?	720	Mapk6	protein_coding	CODING	ENSMUST00000049355	6
9	75236064	T	TCCCCA	T/T	T/T	T/T	T/T	T/T	FRAME_SHIFT(HIGH	gag/gTGGGGag	E653VG?	720	Mapk6	protein_coding	CODING	ENSMUST00000168937	6
9	78326579	CTT	C	CTT/CTT	CTT/CTT	CTT/CTT	CTT/CTT	CTT/C	FRAME_SHIFT(HIGH	aaa/	K450	462	Eef1a1	protein_coding	CODING	ENSMUST00000042235	8
9	79603353	A	ATTAGT	ATTAGT/ATTAGT	ATTAGT/ATTAGT	A/ATTAGT	A/A	ATTAGT/ATTAGT	FRAME_SHIFT(HIGH	taa/taaACTAA	*84*T?	83	Cox7a2	protein_coding	CODING	ENSMUST00000034881	4
9	97079906	GC	G	G/G	GC/G	GC/G	GC/G	GC/G	FRAME_SHIFT(HIGH	ccg/	P104	266	Rpl7a-ps10	protein_coding	CODING	ENSMUST00000093797	1
9	98765436	GC	G	GC/GC	GC/GC	GC/G	GC/GC	.	FRAME_SHIFT(HIGH	agc/	S8	254	2410012M07Rik	protein_coding	CODING	ENSMUST00000167951	1
9	103257519	TC	T	TC/T	TC/TC	TC/T	TC/T	TC/T	FRAME_SHIFT(HIGH	cag/	Q273	281	Cdv3	protein_coding	CODING	ENSMUST00000035484	5
9	103257521	TG	T	TG/T	TG/TG	TG/T	TG/T	TG/T	FRAME_SHIFT(HIGH	cag/	Q273	281	Cdv3	protein_coding	CODING	ENSMUST00000035484	5
9	103267570	GCCC	GCTCCC,G	GCCC/GCTCCC	GCCC/GCTCCC	GCCC/G	GCCC/G	GCCC/G	FRAME_SHIFT(HIGH	ggc/gGAgc	G43G?	236	Cdv3	protein_coding	CODING	ENSMUST00000072249	1
9	103267570	GCCC	GCTCCC,G	GCCC/GCTCCC	GCCC/GCTCCC	GCCC/G	GCCC/G	GCCC/G	FRAME_SHIFT(HIGH	ggc/gGAgc	G43G?	281	Cdv3	protein_coding	CODING	ENSMUST00000035484	1
9	105836537	GA	G	G/G	G/G	G/G	G/G	G/G	FRAME_SHIFT(HIGH	ttt/	F704	2639	Col6a5	protein_coding	CODING	ENSMUST00000165165	6
9	106060000	C	CT	CT/CT	CT/CT	C/CT	C/CT	C/CT	FRAME_SHIFT(HIGH	aga/aAga	R66K?	125	Glyctk	protein_coding	CODING	ENSMUST00000162562	2
9	106060000	C	CT	CT/CT	CT/CT	C/CT	C/CT	C/CT	FRAME_SHIFT(HIGH	aga/aAga	R66K?	523	Glyctk	protein_coding	CODING	ENSMUST00000036382	1
9	106060000	C	CT	CT/CT	CT/CT	C/CT	C/CT	C/CT	FRAME_SHIFT(HIGH	aga/aAga	R66K?	523	Glyctk	protein_coding	CODING	ENSMUST00000112543	2
9	106060000	C	CT	CT/CT	CT/CT	C/CT	C/CT	C/CT	FRAME_SHIFT(HIGH	aga/aAga	R66K?	91	Glyctk	protein_coding	CODING	ENSMUST00000159809	2
9	107685086	GCTGT	G	G/G	G/G	GCTGT/G	GCTGT/G	GCTGT/G	FRAME_SHIFT(HIGH	acagca/	TA272	463	Rbm6	protein_coding	CODING	ENSMUST00000112323	12
9	107685086	GCTGT	G	G/G	G/G	GCTGT/G	GCTGT/G	GCTGT/G	FRAME_SHIFT(HIGH	acagca/	TA795	986	Rbm6	protein_coding	CODING	ENSMUST00000035201	17
9	107685092	C	CT	CT/CT	CT/CT	C/CT	C/CT	C/CT	FRAME_SHIFT(HIGH	cgc/cAgc	R271Q?	463	Rbm6	protein_coding	CODING	ENSMUST00000112323	12
9	107685092	C	CT	CT/CT	CT/CT	C/CT	C/CT	C/CT	FRAME_SHIFT(HIGH	cgc/cAgc	R794Q?	986	Rbm6	protein_coding	CODING	ENSMUST00000035201	17
9	110884181	TGATTCGGTTCACCA	T	T/T	T/T	TGATTCGGTTCACCA/T	TGATTCGGTTCACCA/T	TGATTCGGTTCACCA/T	FRAME_SHIFT(HIGH	tga/	*372	371	Lrrc2	protein_coding	CODING	ENSMUST00000035076	9
10	21787191	G	GA	G/GA	G/G	G/GA	GA/GA	GA/GA	FRAME_SHIFT(HIGH	gct/gTct	A232V?	495	4930444G20Rik	protein_coding	CODING	ENSMUST00000092672	1
10	21787194	TG	T	TG/T	TG/TG	TG/T	T/T	T/T	FRAME_SHIFT(HIGH	cag/	Q231	495	4930444G20Rik	protein_coding	CODING	ENSMUST00000092672	1
10	22007044	G	GAAAA	G/GAAAA	G/G	G/GAAAA	G/GAAAA	G/GAAAA	FRAME_SHIFT(HIGH	aaa/AAAAaaa	K238KK?	251	H60b	protein_coding	CODING	ENSMUST00000105522	5
10	22007044	G	GAAAA	G/GAAAA	G/G	G/GAAAA	G/GAAAA	G/GAAAA	FRAME_SHIFT(HIGH	aaa/AAAAaaa	K238KK?	251	H60b	protein_coding	CODING	ENSMUST00000131558	5
10	40323739	TG	T	TG/T	TG/TG	TG/T	T/T	T/T	FRAME_SHIFT(HIGH	ctg/	L646	649	Slc22a16	protein_coding	CODING	ENSMUST00000078314	8
10	40323739	TG	T	TG/T	TG/TG	TG/T	T/T	T/T	FRAME_SHIFT(HIGH	ctg/	L667	670	Slc22a16	protein_coding	CODING	ENSMUST00000019978	8
10	45067674	AG	A	AG/A	AG/A	AG/A	AG/A	AG/A	FRAME_SHIFT(HIGH	cag/	Q208	358	Bves	protein_coding	CODING	ENSMUST00000095715	5
10	45067676	ATGCACAAAGGCGAAAAATTCCAG	A	ATGCACAAAGGCGAAAAATTCCAG/A	ATGCACAAAGGCGAAAAATTCCAG/A	ATGCACAAAGGCGAAAAATTCCAG/A	ATGCACAAAGGCGAAAAATTCCAG/A	ATGCACAAAGGCGAAAAATTCCAG/A	FRAME_SHIFT(HIGH	atgcacaaaggcgaaaaattccag/	MHKGEKFQ209	358	Bves	protein_coding	CODING	ENSMUST00000095715	5
10	67559745	CCGGCGATCACCAGATCTAAATCCTCCAGG	C	CCGGCGATCACCAGATCTAAATCCTCCAGG/C	CCGGCGATCACCAGATCTAAATCCTCCAGG/CCGGCGATCACCAGATCTAAATCCTCCAGG	CCGGCGATCACCAGATCTAAATCCTCCAGG/C	CCGGCGATCACCAGATCTAAATCCTCCAGG/C	CCGGCGATCACCAGATCTAAATCCTCCAGG/C	FRAME_SHIFT(HIGH	agcctggaggatttagatctggtgatcgccggg/	SLEDLDLVIAG1015	1188	Arid5b	protein_coding	CODING	ENSMUST00000020106	10
10	67559745	CCGGCGATCACCAGATCTAAATCCTCCAGG	C	CCGGCGATCACCAGATCTAAATCCTCCAGG/C	CCGGCGATCACCAGATCTAAATCCTCCAGG/CCGGCGATCACCAGATCTAAATCCTCCAGG	CCGGCGATCACCAGATCTAAATCCTCCAGG/C	CCGGCGATCACCAGATCTAAATCCTCCAGG/C	CCGGCGATCACCAGATCTAAATCCTCCAGG/C	FRAME_SHIFT(HIGH	agcctggaggatttagatctggtgatcgccggg/	SLEDLDLVIAG772	945	Arid5b	protein_coding	CODING	ENSMUST00000165054	7
10	67560156	TGG	T	TGG/T	TGG/TGG	TGG/T	TGG/T	TGG/T	FRAME_SHIFT(HIGH	ctccac/	LH644	945	Arid5b	protein_coding	CODING	ENSMUST00000165054	7
10	67560156	TGG	T	TGG/T	TGG/TGG	TGG/T	TGG/T	TGG/T	FRAME_SHIFT(HIGH	ctccac/	LH887	1188	Arid5b	protein_coding	CODING	ENSMUST00000020106	10
10	67560465	CGATGA	C	CGATGA/C	CGATGA/CGATGA	CGATGA/C	CGATGA/C	CGATGA/C	FRAME_SHIFT(HIGH	gctcatcga/	AHR540	945	Arid5b	protein_coding	CODING	ENSMUST00000165054	7
10	67560465	CGATGA	C	CGATGA/C	CGATGA/CGATGA	CGATGA/C	CGATGA/C	CGATGA/C	FRAME_SHIFT(HIGH	gctcatcga/	AHR783	1188	Arid5b	protein_coding	CODING	ENSMUST00000020106	10
10	80641512	G	GC	G/GC	G/GC	G/GC	G/GC	G/GC	FRAME_SHIFT(HIGH	gcc/gCcc	A163A?	858	Eef2	protein_coding	CODING	ENSMUST00000047864	4
10	82115395	C	CTG	C/C	C/C	CTG/CTG	C/CTG	CTG/CTG	FRAME_SHIFT(HIGH	cca/ccaCA	P328P?	363	Glt8d2	protein_coding	CODING	ENSMUST00000065815	10
10	92524140	CTT	C	CTT/CTT	C/C	C/C	CTT/C	C/C	FRAME_SHIFT(HIGH	aaa/	K293	323	4930485B16Rik	protein_coding	CODING	ENSMUST00000105292	5
10	93507067	AT	A	AT/AT	A/A	A/A	AT/A	A/A	FRAME_SHIFT(HIGH	gat/	D346	1399	Fgd6	protein_coding	CODING	ENSMUST00000020208	2
10	93507070	ATT	A	ATT/ATT	A/A	A/A	ATT/A	A/A	FRAME_SHIFT(HIGH	tattgt/	YC347	1399	Fgd6	protein_coding	CODING	ENSMUST00000020208	2
10	93756566	A	AG	A/A	AG/AG	AG/AG	A/AG	AG/AG	FRAME_SHIFT(HIGH	tcc/tccC	S139S?	183	Gm4792	protein_coding	CODING	ENSMUST00000065826	3
10	100011508	TA	T	TA/TA	TA/TA	TA/TA	TA/TA	TA/T	FRAME_SHIFT(HIGH	aga/	R1832	2472	Cep290	protein_coding	CODING	ENSMUST00000099316	38
10	100011508	TA	T	TA/TA	TA/TA	TA/TA	TA/TA	TA/T	FRAME_SHIFT(HIGH	aga/	R1839	2479	Cep290	protein_coding	CODING	ENSMUST00000164751	39
10	100011508	TA	T	TA/TA	TA/TA	TA/TA	TA/TA	TA/T	FRAME_SHIFT(HIGH	aga/	R294	715	Cep290	protein_coding	CODING	ENSMUST00000020148	39
10	104807700	C	CTACTGCCTTGATGATAATGGACTGAACCTCT	C/C	C/C	C/C	C/C	C/C	FRAME_SHIFT(HIGH	tcg/tcAGAGGTTCAGTCCATTATCATCAAGGCAGTAg	S263SEVQSIIIKAV?	836	Tmtc2	protein_coding	CODING	ENSMUST00000061506	3
11	3046257	TCG	T	TCG/T	TCG/T	TCG/T	TCG/T	TCG/T	FRAME_SHIFT(HIGH	cga/	R232	715	Sfi1	protein_coding	CODING	ENSMUST00000093407	9
11	3046257	TCG	T	TCG/T	TCG/T	TCG/T	TCG/T	TCG/T	FRAME_SHIFT(HIGH	cga/	R379	1124	Sfi1	protein_coding	CODING	ENSMUST00000140846	12
11	3046257	TCG	T	TCG/T	TCG/T	TCG/T	TCG/T	TCG/T	FRAME_SHIFT(HIGH	cga/	R429	1174	Sfi1	protein_coding	CODING	ENSMUST00000153425	13
11	3046257	TCG	T	TCG/T	TCG/T	TCG/T	TCG/T	TCG/T	FRAME_SHIFT(HIGH	cga/	R429	1185	Sfi1	protein_coding	CODING	ENSMUST00000101649	14
11	3046257	TCG	T	TCG/T	TCG/T	TCG/T	TCG/T	TCG/T	FRAME_SHIFT(HIGH	cga/	R460	1184	Sfi1	protein_coding	CODING	ENSMUST00000066391	15
11	3046257	TCG	T	TCG/T	TCG/T	TCG/T	TCG/T	TCG/T	FRAME_SHIFT(HIGH	cga/	R460	1205	Sfi1	protein_coding	CODING	ENSMUST00000101655	14
11	3046257	TCG	T	TCG/T	TCG/T	TCG/T	TCG/T	TCG/T	FRAME_SHIFT(HIGH	cga/	R460	1216	Sfi1	protein_coding	CODING	ENSMUST00000081318	15
11	6368602	AG	A	AG/AG	AG/AG	AG/A	AG/A	AG/A	FRAME_SHIFT(HIGH	cct/	P90	123	Purb	protein_coding	CODING	ENSMUST00000059507	1
11	6505640	TGG	T	TGG/T	TGG/T	TGG/T	TGG/T	TGG/T	FRAME_SHIFT(HIGH	ccc/	P37	1504	Nacad	protein_coding	CODING	ENSMUST00000045713	1
11	20235489	GA	G	GA/GA	GA/G	GA/GA	GA/GA	GA/G	FRAME_SHIFT(HIGH	gtc/	V176	333	Gm12033	protein_coding	CODING	ENSMUST00000109588	1
11	23397840	GC	G	GC/GC	.	GC/GC	GC/GC	GC/G	FRAME_SHIFT(HIGH	ggc/	G5	198	Ahsa2	protein_coding	CODING	ENSMUST00000128559	1
11	23397840	GC	G	GC/GC	.	GC/GC	GC/GC	GC/G	FRAME_SHIFT(HIGH	ggc/	G5	199	Ahsa2	protein_coding	CODING	ENSMUST00000147157	1
11	23397840	GC	G	GC/GC	.	GC/GC	GC/GC	GC/G	FRAME_SHIFT(HIGH	ggc/	G5	331	Ahsa2	protein_coding	CODING	ENSMUST00000020529	1
11	26493725	GGAGGCCGCCCAGTGGCA	G	GGAGGCCGCCCAGTGGCA/G	GGAGGCCGCCCAGTGGCA/GGAGGCCGCCCAGTGGCA	GGAGGCCGCCCAGTGGCA/GGAGGCCGCCCAGTGGCA	GGAGGCCGCCCAGTGGCA/GGAGGCCGCCCAGTGGCA	G/G	FRAME_SHIFT(HIGH	gaggccgcccagtggcag/	EAAQWQ98	134	Gm6899	protein_coding	CODING	ENSMUST00000089614	1
11	51464620	C	CG	CG/CG	CG/CG	CG/CG	CG/CG	CG/CG	FRAME_SHIFT(HIGH	ggg/Gggg	G46G?	147	D930048N14Rik	protein_coding	CODING	ENSMUST00000117859	1
11	51464620	C	CG	CG/CG	CG/CG	CG/CG	CG/CG	CG/CG	FRAME_SHIFT(HIGH	ggg/Gggg	G46G?	225	D930048N14Rik	protein_coding	CODING	ENSMUST00000064493	1
11	55122472	TGTACCTCACCCCA	T	TGTACCTCACCCCA/T	TGTACCTCACCCCA/T	TGTACCTCACCCCA/TGTACCTCACCCCA	TGTACCTCACCCCA/TGTACCTCACCCCA	T/T	FRAME_SHIFT(HIGH	actggggaggtacat/	TGEVH214	226	Fat2	protein_coding	CODING	ENSMUST00000167793	1
11	55122472	TGTACCTCACCCCA	T	TGTACCTCACCCCA/T	TGTACCTCACCCCA/T	TGTACCTCACCCCA/TGTACCTCACCCCA	TGTACCTCACCCCA/TGTACCTCACCCCA	T/T	FRAME_SHIFT(HIGH	actggggaggtacat/	TGEVH216	226	Fat2	protein_coding	CODING	ENSMUST00000167793	2
11	58497532	CTG	C	CTG/C	CTG/C	CTG/CTG	CTG/CTG	C/C	FRAME_SHIFT(HIGH	tgc/	C53	306	Olfr320	protein_coding	CODING	ENSMUST00000082307	1
11	58497535	C	CAA	C/CAA	C/CAA	C/C	C/C	CAA/CAA	FRAME_SHIFT(HIGH	aga/AAaga	R54K?	306	Olfr320	protein_coding	CODING	ENSMUST00000082307	1
11	58571460	G	GC	G/GC	G/GC	G/G	G/G	G/GC	FRAME_SHIFT(HIGH	gtg/gCtg	V98A?	306	Olfr316	protein_coding	CODING	ENSMUST00000073005	1
11	58571462	GA	G	GA/G	GA/G	GA/GA	GA/GA	GA/G	FRAME_SHIFT(HIGH	atc/	I99	306	Olfr316	protein_coding	CODING	ENSMUST00000073005	1
11	58702962	G	GAA	G/GAA	G/GAA	G/G	G/G	GAA/GAA	FRAME_SHIFT(HIGH	tct/tTTct	S325F?	335	Zfp39	protein_coding	CODING	ENSMUST00000047989	2
11	58702998	GAA	G	GAA/G	GAA/G	GAA/GAA	GAA/GAA	G/G	FRAME_SHIFT(HIGH	atttca/	IS312	335	Zfp39	protein_coding	CODING	ENSMUST00000047989	2
11	58703002	TGAAAG	T	TGAAAG/T	TGAAAG/T	TGAAAG/TGAAAG	TGAAAG/TGAAAG	T/T	FRAME_SHIFT(HIGH	gctttc/	AF310	335	Zfp39	protein_coding	CODING	ENSMUST00000047989	2
11	58703009	AGTGTGTG	A	AGTGTGTG/A	AGTGTGTG/A	AGTGTGTG/AGTGTGTG	AGTGTGTG/AGTGTGTG	A/A	FRAME_SHIFT(HIGH	acacacact/	THT307	335	Zfp39	protein_coding	CODING	ENSMUST00000047989	2
11	58703019	T	TCATA	T/T	T/T	T/T	T/T	TCATA/TCATA	FRAME_SHIFT(HIGH	cac/cTATGac	H306L*?	335	Zfp39	protein_coding	CODING	ENSMUST00000047989	2
11	58867762	A	AT	A/AT	A/AT	A/A	A/A	AT/AT	FRAME_SHIFT(HIGH	ctg/cAtg	L1710H?	4167	Obscn	protein_coding	CODING	ENSMUST00000081658	49
11	58867762	A	AT	A/AT	A/AT	A/A	A/A	AT/AT	FRAME_SHIFT(HIGH	ctg/cAtg	L4643H?	7490	Obscn	protein_coding	CODING	ENSMUST00000052872	51
11	58867762	A	AT	A/AT	A/AT	A/A	A/A	AT/AT	FRAME_SHIFT(HIGH	ctg/cAtg	L4799H?	7643	Obscn	protein_coding	CODING	ENSMUST00000020732	53
11	58867764	GTT	G	GTT/G	GTT/G	GTT/GTT	GTT/GTT	G/G	FRAME_SHIFT(HIGH	aac/	N1709	4167	Obscn	protein_coding	CODING	ENSMUST00000081658	49
11	58867764	GTT	G	GTT/G	GTT/G	GTT/GTT	GTT/GTT	G/G	FRAME_SHIFT(HIGH	aac/	N4642	7490	Obscn	protein_coding	CODING	ENSMUST00000052872	51
11	58867764	GTT	G	GTT/G	GTT/G	GTT/GTT	GTT/GTT	G/G	FRAME_SHIFT(HIGH	aac/	N4798	7643	Obscn	protein_coding	CODING	ENSMUST00000020732	53
11	58867770	C	CA	C/CA	C/CA	C/C	C/C	CA/CA	FRAME_SHIFT(HIGH	gag/gaTg	E1707D?	4167	Obscn	protein_coding	CODING	ENSMUST00000081658	49
11	58867770	C	CA	C/CA	C/CA	C/C	C/C	CA/CA	FRAME_SHIFT(HIGH	gag/gaTg	E4640D?	7490	Obscn	protein_coding	CODING	ENSMUST00000052872	51
11	58867770	C	CA	C/CA	C/CA	C/C	C/C	CA/CA	FRAME_SHIFT(HIGH	gag/gaTg	E4796D?	7643	Obscn	protein_coding	CODING	ENSMUST00000020732	53
11	58868419	G	GTT	G/G	G/G	G/G	G/G	G/GTT	FRAME_SHIFT(HIGH	acc/aAAcc	T1607K?	4167	Obscn	protein_coding	CODING	ENSMUST00000081658	48
11	58868419	G	GTT	G/G	G/G	G/G	G/G	G/GTT	FRAME_SHIFT(HIGH	acc/aAAcc	T4155K?	8026	Obscn	protein_coding	CODING	ENSMUST00000047441	46
11	58868419	G	GTT	G/G	G/G	G/G	G/G	G/GTT	FRAME_SHIFT(HIGH	acc/aAAcc	T4540K?	7490	Obscn	protein_coding	CODING	ENSMUST00000052872	50
11	58868419	G	GTT	G/G	G/G	G/G	G/G	G/GTT	FRAME_SHIFT(HIGH	acc/aAAcc	T4696K?	7643	Obscn	protein_coding	CODING	ENSMUST00000020732	52
11	58868422	TTG	T	TTG/TTG	TTG/TTG	TTG/TTG	TTG/TTG	TTG/T	FRAME_SHIFT(HIGH	tccaag/	SK1605	4167	Obscn	protein_coding	CODING	ENSMUST00000081658	48
11	58868422	TTG	T	TTG/TTG	TTG/TTG	TTG/TTG	TTG/TTG	TTG/T	FRAME_SHIFT(HIGH	tccaag/	SK4153	8026	Obscn	protein_coding	CODING	ENSMUST00000047441	46
11	58868422	TTG	T	TTG/TTG	TTG/TTG	TTG/TTG	TTG/TTG	TTG/T	FRAME_SHIFT(HIGH	tccaag/	SK4538	7490	Obscn	protein_coding	CODING	ENSMUST00000052872	50
11	58868422	TTG	T	TTG/TTG	TTG/TTG	TTG/TTG	TTG/TTG	TTG/T	FRAME_SHIFT(HIGH	tccaag/	SK4694	7643	Obscn	protein_coding	CODING	ENSMUST00000020732	52
11	58868977	ACAGCC	A	ACAGCC/A	ACAGCC/A	ACAGCC/ACAGCC	ACAGCC/ACAGCC	A/A	FRAME_SHIFT(HIGH	ggggctgtg/	GAV1532	4167	Obscn	protein_coding	CODING	ENSMUST00000081658	47
11	58868977	ACAGCC	A	ACAGCC/A	ACAGCC/A	ACAGCC/ACAGCC	ACAGCC/ACAGCC	A/A	FRAME_SHIFT(HIGH	ggggctgtg/	GAV4465	7490	Obscn	protein_coding	CODING	ENSMUST00000052872	49
11	58868977	ACAGCC	A	ACAGCC/A	ACAGCC/A	ACAGCC/ACAGCC	ACAGCC/ACAGCC	A/A	FRAME_SHIFT(HIGH	ggggctgtg/	GAV4621	7643	Obscn	protein_coding	CODING	ENSMUST00000020732	51
11	58868982	C	CGGTTT	C/CGGTTT	C/CGGTTT	C/C	C/C	CGGTTT/CGGTTT	FRAME_SHIFT(HIGH	ggg/ggAAACCg	G1532GN?	4167	Obscn	protein_coding	CODING	ENSMUST00000081658	47
11	58868982	C	CGGTTT	C/CGGTTT	C/CGGTTT	C/C	C/C	CGGTTT/CGGTTT	FRAME_SHIFT(HIGH	ggg/ggAAACCg	G4465GN?	7490	Obscn	protein_coding	CODING	ENSMUST00000052872	49
11	58868982	C	CGGTTT	C/CGGTTT	C/CGGTTT	C/C	C/C	CGGTTT/CGGTTT	FRAME_SHIFT(HIGH	ggg/ggAAACCg	G4621GN?	7643	Obscn	protein_coding	CODING	ENSMUST00000020732	51
11	58875631	AC	A	AC/A	AC/A	AC/AC	AC/AC	A/A	FRAME_SHIFT(HIGH	gtg/	V1182	4167	Obscn	protein_coding	CODING	ENSMUST00000081658	43
11	58875631	AC	A	AC/A	AC/A	AC/AC	AC/AC	A/A	FRAME_SHIFT(HIGH	gtg/	V4115	7490	Obscn	protein_coding	CODING	ENSMUST00000052872	45
11	58875631	AC	A	AC/A	AC/A	AC/AC	AC/AC	A/A	FRAME_SHIFT(HIGH	gtg/	V4182	7643	Obscn	protein_coding	CODING	ENSMUST00000020732	46
11	58875635	G	GC	G/GC	G/GC	G/G	G/G	GC/GC	FRAME_SHIFT(HIGH	ggg/gggG	G1180G?	4167	Obscn	protein_coding	CODING	ENSMUST00000081658	43
11	58875635	G	GC	G/GC	G/GC	G/G	G/G	GC/GC	FRAME_SHIFT(HIGH	ggg/gggG	G4113G?	7490	Obscn	protein_coding	CODING	ENSMUST00000052872	45
11	58875635	G	GC	G/GC	G/GC	G/G	G/G	GC/GC	FRAME_SHIFT(HIGH	ggg/gggG	G4180G?	7643	Obscn	protein_coding	CODING	ENSMUST00000020732	46
11	58975005	C	CAG	C/CAG	C/CAG	C/C	C/C	CAG/CAG	FRAME_SHIFT(HIGH	tgt/tCTgt	C104S?	172	A230051G13Rik	protein_coding	CODING	ENSMUST00000069631	2
11	58975005	C	CAG	C/CAG	C/CAG	C/C	C/C	CAG/CAG	FRAME_SHIFT(HIGH	tgt/tCTgt	C166S?	214	A230051G13Rik	protein_coding	CODING	ENSMUST00000137433	2
11	67523145	AC	A	AC/AC	AC/A	AC/AC	AC/AC	A/A	FRAME_SHIFT(HIGH	gtc/	V460	512	Glp2r	protein_coding	CODING	ENSMUST00000051765	13
11	67523148	C	CG	C/C	C/CG	C/C	C/C	CG/CG	FRAME_SHIFT(HIGH	ggt/gCgt	G459A?	512	Glp2r	protein_coding	CODING	ENSMUST00000051765	13
11	69401022	C	CAGCTCCTA	C/C	C/C	C/CAGCTCCTA	C/C	C/C	FRAME_SHIFT(HIGH	gcc/gcAGCTCCTAc	A82AAP?	378	Trp53	protein_coding	CODING	ENSMUST00000108657	4
11	69401022	C	CAGCTCCTA	C/C	C/C	C/CAGCTCCTA	C/C	C/C	FRAME_SHIFT(HIGH	gcc/gcAGCTCCTAc	A82AAP?	387	Trp53	protein_coding	CODING	ENSMUST00000005371	4
11	69401022	C	CAGCTCCTA	C/C	C/C	C/CAGCTCCTA	C/C	C/C	FRAME_SHIFT(HIGH	gcc/gcAGCTCCTAc	A85AAP?	307	Trp53	protein_coding	CODING	ENSMUST00000163758	3
11	69401022	C	CAGCTCCTA	C/C	C/C	C/CAGCTCCTA	C/C	C/C	FRAME_SHIFT(HIGH	gcc/gcAGCTCCTAc	A85AAP?	381	Trp53	protein_coding	CODING	ENSMUST00000171247	4
11	69401022	C	CAGCTCCTA	C/C	C/C	C/CAGCTCCTA	C/C	C/C	FRAME_SHIFT(HIGH	gcc/gcAGCTCCTAc	A85AAP?	390	Trp53	protein_coding	CODING	ENSMUST00000108658	4
11	69401024	A	ACCGGCGGCCCCTGCACCAGCCCC	A/ACCGGCGGCCCCTGCACCAGCCCC	A/A	A/ACCGGCGGCCCCTGCACCAGCCCC	A/A	A/A	FRAME_SHIFT(HIGH	act/aCCGGCGGCCCCTGCACCAGCCCCct	T83TGGPCTSP?	378	Trp53	protein_coding	CODING	ENSMUST00000108657	4
11	69401024	A	ACCGGCGGCCCCTGCACCAGCCCC	A/ACCGGCGGCCCCTGCACCAGCCCC	A/A	A/ACCGGCGGCCCCTGCACCAGCCCC	A/A	A/A	FRAME_SHIFT(HIGH	act/aCCGGCGGCCCCTGCACCAGCCCCct	T83TGGPCTSP?	387	Trp53	protein_coding	CODING	ENSMUST00000005371	4
11	69401024	A	ACCGGCGGCCCCTGCACCAGCCCC	A/ACCGGCGGCCCCTGCACCAGCCCC	A/A	A/ACCGGCGGCCCCTGCACCAGCCCC	A/A	A/A	FRAME_SHIFT(HIGH	act/aCCGGCGGCCCCTGCACCAGCCCCct	T86TGGPCTSP?	307	Trp53	protein_coding	CODING	ENSMUST00000163758	3
11	69401024	A	ACCGGCGGCCCCTGCACCAGCCCC	A/ACCGGCGGCCCCTGCACCAGCCCC	A/A	A/ACCGGCGGCCCCTGCACCAGCCCC	A/A	A/A	FRAME_SHIFT(HIGH	act/aCCGGCGGCCCCTGCACCAGCCCCct	T86TGGPCTSP?	381	Trp53	protein_coding	CODING	ENSMUST00000171247	4
11	69401024	A	ACCGGCGGCCCCTGCACCAGCCCC	A/ACCGGCGGCCCCTGCACCAGCCCC	A/A	A/ACCGGCGGCCCCTGCACCAGCCCC	A/A	A/A	FRAME_SHIFT(HIGH	act/aCCGGCGGCCCCTGCACCAGCCCCct	T86TGGPCTSP?	390	Trp53	protein_coding	CODING	ENSMUST00000108658	4
11	69401028	CA	C	CA/C	CA/CA	CA/C	CA/CA	CA/CA	FRAME_SHIFT(HIGH	cca/	P84	378	Trp53	protein_coding	CODING	ENSMUST00000108657	4
11	69401028	CA	C	CA/C	CA/CA	CA/C	CA/CA	CA/CA	FRAME_SHIFT(HIGH	cca/	P84	387	Trp53	protein_coding	CODING	ENSMUST00000005371	4
11	69401028	CA	C	CA/C	CA/CA	CA/C	CA/CA	CA/CA	FRAME_SHIFT(HIGH	cca/	P87	307	Trp53	protein_coding	CODING	ENSMUST00000163758	3
11	69401028	CA	C	CA/C	CA/CA	CA/C	CA/CA	CA/CA	FRAME_SHIFT(HIGH	cca/	P87	381	Trp53	protein_coding	CODING	ENSMUST00000171247	4
11	69401028	CA	C	CA/C	CA/CA	CA/C	CA/CA	CA/CA	FRAME_SHIFT(HIGH	cca/	P87	390	Trp53	protein_coding	CODING	ENSMUST00000108658	4
11	69647551	G	GAT	G/G	G/GAT	G/G	G/G	G/GAT	FRAME_SHIFT(HIGH	gcc/gcATc	A130A?	320	Nlgn2	protein_coding	CODING	ENSMUST00000094069	1
11	69647551	G	GAT	G/G	G/GAT	G/G	G/G	G/GAT	FRAME_SHIFT(HIGH	gcc/gcATc	A130A?	836	Nlgn2	protein_coding	CODING	ENSMUST00000056484	1
11	69647551	G	GAT	G/G	G/GAT	G/G	G/G	G/GAT	FRAME_SHIFT(HIGH	gcc/gcATc	A130A?	836	Nlgn2	protein_coding	CODING	ENSMUST00000108634	2
11	69647551	G	GAT	G/G	G/GAT	G/G	G/G	G/GAT	FRAME_SHIFT(HIGH	gcc/gcATc	A70A?	260	Nlgn2	protein_coding	CODING	ENSMUST00000139893	1
11	69647552	GCC	G	GCC/GCC	GCC/GCC	GCC/GCC	GCC/GCC	GCC/G	FRAME_SHIFT(HIGH	gcggcc/	AA129	320	Nlgn2	protein_coding	CODING	ENSMUST00000094069	1
11	69647552	GCC	G	GCC/GCC	GCC/GCC	GCC/GCC	GCC/GCC	GCC/G	FRAME_SHIFT(HIGH	gcggcc/	AA129	836	Nlgn2	protein_coding	CODING	ENSMUST00000056484	1
11	69647552	GCC	G	GCC/GCC	GCC/GCC	GCC/GCC	GCC/GCC	GCC/G	FRAME_SHIFT(HIGH	gcggcc/	AA129	836	Nlgn2	protein_coding	CODING	ENSMUST00000108634	2
11	69647552	GCC	G	GCC/GCC	GCC/GCC	GCC/GCC	GCC/GCC	GCC/G	FRAME_SHIFT(HIGH	gcggcc/	AA69	260	Nlgn2	protein_coding	CODING	ENSMUST00000139893	1
11	69647575	CCACA	C	CCACA/CCACA	CCACA/CCACA	CCACA/CCACA	CCACA/CCACA	CCACA/C	FRAME_SHIFT(HIGH	gtgtgg/	VW121	320	Nlgn2	protein_coding	CODING	ENSMUST00000094069	1
11	69647575	CCACA	C	CCACA/CCACA	CCACA/CCACA	CCACA/CCACA	CCACA/CCACA	CCACA/C	FRAME_SHIFT(HIGH	gtgtgg/	VW121	836	Nlgn2	protein_coding	CODING	ENSMUST00000056484	1
11	69647575	CCACA	C	CCACA/CCACA	CCACA/CCACA	CCACA/CCACA	CCACA/CCACA	CCACA/C	FRAME_SHIFT(HIGH	gtgtgg/	VW121	836	Nlgn2	protein_coding	CODING	ENSMUST00000108634	2
11	69647575	CCACA	C	CCACA/CCACA	CCACA/CCACA	CCACA/CCACA	CCACA/CCACA	CCACA/C	FRAME_SHIFT(HIGH	gtgtgg/	VW61	260	Nlgn2	protein_coding	CODING	ENSMUST00000139893	1
11	69647586	GCA	G	GCA/GCA	GCA/GCA	GCA/GCA	GCA/GCA	GCA/G	FRAME_SHIFT(HIGH	atg/	M118	320	Nlgn2	protein_coding	CODING	ENSMUST00000094069	1
11	69647586	GCA	G	GCA/GCA	GCA/GCA	GCA/GCA	GCA/GCA	GCA/G	FRAME_SHIFT(HIGH	atg/	M118	836	Nlgn2	protein_coding	CODING	ENSMUST00000056484	1
11	69647586	GCA	G	GCA/GCA	GCA/GCA	GCA/GCA	GCA/GCA	GCA/G	FRAME_SHIFT(HIGH	atg/	M118	836	Nlgn2	protein_coding	CODING	ENSMUST00000108634	2
11	69647586	GCA	G	GCA/GCA	GCA/GCA	GCA/GCA	GCA/GCA	GCA/G	FRAME_SHIFT(HIGH	atg/	M58	260	Nlgn2	protein_coding	CODING	ENSMUST00000139893	1
11	69647591	AT	A	AT/AT	AT/A	AT/AT	AT/AT	AT/A	FRAME_SHIFT(HIGH	atc/	I117	320	Nlgn2	protein_coding	CODING	ENSMUST00000094069	1
11	69647591	AT	A	AT/AT	AT/A	AT/AT	AT/AT	AT/A	FRAME_SHIFT(HIGH	atc/	I117	836	Nlgn2	protein_coding	CODING	ENSMUST00000056484	1
11	69647591	AT	A	AT/AT	AT/A	AT/AT	AT/AT	AT/A	FRAME_SHIFT(HIGH	atc/	I117	836	Nlgn2	protein_coding	CODING	ENSMUST00000108634	2
11	69647591	AT	A	AT/AT	AT/A	AT/AT	AT/AT	AT/A	FRAME_SHIFT(HIGH	atc/	I57	260	Nlgn2	protein_coding	CODING	ENSMUST00000139893	1
11	70464322	C	CACAGGGA	C/C	C/CACAGGGA	C/C	C/C	CACAGGGA/CACAGGGA	FRAME_SHIFT(HIGH	ctt/cACAGGGAtt	L243HRD?	347	Rnf167	protein_coding	CODING	ENSMUST00000037534	8
11	70464323	TTC	T	TTC/TTC	TTC/T	TTC/TTC	TTC/TTC	T/T	FRAME_SHIFT(HIGH	cttcga/	LR243	347	Rnf167	protein_coding	CODING	ENSMUST00000037534	8
11	70905833	AATCCC	A	AATCCC/AATCCC	AATCCC/A	AATCCC/AATCCC	AATCCC/AATCCC	AATCCC/A	FRAME_SHIFT(HIGH	tgggat/	WD1150	1182	Nlrp1a	protein_coding	CODING	ENSMUST00000108518	13
11	70905833	AATCCC	A	AATCCC/AATCCC	AATCCC/A	AATCCC/AATCCC	AATCCC/AATCCC	AATCCC/A	FRAME_SHIFT(HIGH	tgggat/	WD1150	1182	Nlrp1a	protein_coding	CODING	ENSMUST00000168313	14
11	70905833	AATCCC	A	AATCCC/AATCCC	AATCCC/A	AATCCC/AATCCC	AATCCC/AATCCC	AATCCC/A	FRAME_SHIFT(HIGH	tgggat/	WD1268	1300	Nlrp1a	protein_coding	CODING	ENSMUST00000048514	14
11	70905833	AATCCC	A	AATCCC/AATCCC	AATCCC/A	AATCCC/AATCCC	AATCCC/AATCCC	AATCCC/A	FRAME_SHIFT(HIGH	tgggat/	WD1268	1300	Nlrp1a	protein_coding	CODING	ENSMUST00000108519	15
11	70905840	G	GCTTGA	G/G	G/GCTTGA	G/G	G/G	G/GCTTGA	FRAME_SHIFT(HIGH	agc/agTCAAGc	S1149SQ?	1182	Nlrp1a	protein_coding	CODING	ENSMUST00000108518	13
11	70905840	G	GCTTGA	G/G	G/GCTTGA	G/G	G/G	G/GCTTGA	FRAME_SHIFT(HIGH	agc/agTCAAGc	S1149SQ?	1182	Nlrp1a	protein_coding	CODING	ENSMUST00000168313	14
11	70905840	G	GCTTGA	G/G	G/GCTTGA	G/G	G/G	G/GCTTGA	FRAME_SHIFT(HIGH	agc/agTCAAGc	S1267SQ?	1300	Nlrp1a	protein_coding	CODING	ENSMUST00000048514	14
11	70905840	G	GCTTGA	G/G	G/GCTTGA	G/G	G/G	G/GCTTGA	FRAME_SHIFT(HIGH	agc/agTCAAGc	S1267SQ?	1300	Nlrp1a	protein_coding	CODING	ENSMUST00000108519	15
11	70921176	ACT	A	ACT/ACT	ACT/A	ACT/ACT	ACT/ACT	ACT/A	FRAME_SHIFT(HIGH	gag/	E798	1182	Nlrp1a	protein_coding	CODING	ENSMUST00000108518	7
11	70921176	ACT	A	ACT/ACT	ACT/A	ACT/ACT	ACT/ACT	ACT/A	FRAME_SHIFT(HIGH	gag/	E798	1182	Nlrp1a	protein_coding	CODING	ENSMUST00000168313	8
11	70921176	ACT	A	ACT/ACT	ACT/A	ACT/ACT	ACT/ACT	ACT/A	FRAME_SHIFT(HIGH	gag/	E899	1300	Nlrp1a	protein_coding	CODING	ENSMUST00000048514	9
11	70921176	ACT	A	ACT/ACT	ACT/A	ACT/ACT	ACT/ACT	ACT/A	FRAME_SHIFT(HIGH	gag/	E899	1300	Nlrp1a	protein_coding	CODING	ENSMUST00000108519	10
11	70921181	T	TAA	T/T	T/TAA	T/T	T/T	T/TAA	FRAME_SHIFT(HIGH	gat/gTTat	D797V?	1182	Nlrp1a	protein_coding	CODING	ENSMUST00000108518	7
11	70921181	T	TAA	T/T	T/TAA	T/T	T/T	T/TAA	FRAME_SHIFT(HIGH	gat/gTTat	D797V?	1182	Nlrp1a	protein_coding	CODING	ENSMUST00000168313	8
11	70921181	T	TAA	T/T	T/TAA	T/T	T/T	T/TAA	FRAME_SHIFT(HIGH	gat/gTTat	D898V?	1300	Nlrp1a	protein_coding	CODING	ENSMUST00000048514	9
11	70921181	T	TAA	T/T	T/TAA	T/T	T/T	T/TAA	FRAME_SHIFT(HIGH	gat/gTTat	D898V?	1300	Nlrp1a	protein_coding	CODING	ENSMUST00000108519	10
11	70927991	TC	T	TC/TC	TC/T	TC/TC	TC/TC	TC/TC	FRAME_SHIFT(HIGH	aga/	R633	1182	Nlrp1a	protein_coding	CODING	ENSMUST00000108518	3
11	70927991	TC	T	TC/TC	TC/T	TC/TC	TC/TC	TC/TC	FRAME_SHIFT(HIGH	aga/	R633	1182	Nlrp1a	protein_coding	CODING	ENSMUST00000168313	4
11	70927991	TC	T	TC/TC	TC/T	TC/TC	TC/TC	TC/TC	FRAME_SHIFT(HIGH	aga/	R633	1300	Nlrp1a	protein_coding	CODING	ENSMUST00000048514	3
11	70927991	TC	T	TC/TC	TC/T	TC/TC	TC/TC	TC/TC	FRAME_SHIFT(HIGH	aga/	R633	1300	Nlrp1a	protein_coding	CODING	ENSMUST00000108519	4
11	70927997	T	TG	T/T	T/TG	T/T	T/T	T/TG	FRAME_SHIFT(HIGH	tta/ttCa	L631F?	1182	Nlrp1a	protein_coding	CODING	ENSMUST00000108518	3
11	70927997	T	TG	T/T	T/TG	T/T	T/T	T/TG	FRAME_SHIFT(HIGH	tta/ttCa	L631F?	1182	Nlrp1a	protein_coding	CODING	ENSMUST00000168313	4
11	70927997	T	TG	T/T	T/TG	T/T	T/T	T/TG	FRAME_SHIFT(HIGH	tta/ttCa	L631F?	1300	Nlrp1a	protein_coding	CODING	ENSMUST00000048514	3
11	70927997	T	TG	T/T	T/TG	T/T	T/T	T/TG	FRAME_SHIFT(HIGH	tta/ttCa	L631F?	1300	Nlrp1a	protein_coding	CODING	ENSMUST00000108519	4
11	70936630	T	TG	T/T	T/TG	T/T	T/T	T/TG	FRAME_SHIFT(HIGH	cag/cCag	Q432P?	1182	Nlrp1a	protein_coding	CODING	ENSMUST00000108518	2
11	70936630	T	TG	T/T	T/TG	T/T	T/T	T/TG	FRAME_SHIFT(HIGH	cag/cCag	Q432P?	1182	Nlrp1a	protein_coding	CODING	ENSMUST00000168313	3
11	70936630	T	TG	T/T	T/TG	T/T	T/T	T/TG	FRAME_SHIFT(HIGH	cag/cCag	Q432P?	1300	Nlrp1a	protein_coding	CODING	ENSMUST00000048514	2
11	70936630	T	TG	T/T	T/TG	T/T	T/T	T/TG	FRAME_SHIFT(HIGH	cag/cCag	Q432P?	1300	Nlrp1a	protein_coding	CODING	ENSMUST00000108519	3
11	70936634	GA	G	GA/GA	GA/G	GA/GA	GA/GA	GA/G	FRAME_SHIFT(HIGH	tgt/	C430	1182	Nlrp1a	protein_coding	CODING	ENSMUST00000108518	2
11	70936634	GA	G	GA/GA	GA/G	GA/GA	GA/GA	GA/G	FRAME_SHIFT(HIGH	tgt/	C430	1182	Nlrp1a	protein_coding	CODING	ENSMUST00000168313	3
11	70936634	GA	G	GA/GA	GA/G	GA/GA	GA/GA	GA/G	FRAME_SHIFT(HIGH	tgt/	C430	1300	Nlrp1a	protein_coding	CODING	ENSMUST00000048514	2
11	70936634	GA	G	GA/GA	GA/G	GA/GA	GA/GA	GA/G	FRAME_SHIFT(HIGH	tgt/	C430	1300	Nlrp1a	protein_coding	CODING	ENSMUST00000108519	3
11	70937383	TCA	T	TCA/TCA	TCA/T	TCA/TCA	TCA/TCA	TCA/T	FRAME_SHIFT(HIGH	tatgag/	YE180	1182	Nlrp1a	protein_coding	CODING	ENSMUST00000108518	2
11	70937383	TCA	T	TCA/TCA	TCA/T	TCA/TCA	TCA/TCA	TCA/T	FRAME_SHIFT(HIGH	tatgag/	YE180	1182	Nlrp1a	protein_coding	CODING	ENSMUST00000168313	3
11	70937383	TCA	T	TCA/TCA	TCA/T	TCA/TCA	TCA/TCA	TCA/T	FRAME_SHIFT(HIGH	tatgag/	YE180	1300	Nlrp1a	protein_coding	CODING	ENSMUST00000048514	2
11	70937383	TCA	T	TCA/TCA	TCA/T	TCA/TCA	TCA/TCA	TCA/T	FRAME_SHIFT(HIGH	tatgag/	YE180	1300	Nlrp1a	protein_coding	CODING	ENSMUST00000108519	3
11	70937386	T	TGC	T/T	T/TGC	T/T	T/T	T/TGC	FRAME_SHIFT(HIGH	tat/tGCat	Y180C?	1182	Nlrp1a	protein_coding	CODING	ENSMUST00000108518	2
11	70937386	T	TGC	T/T	T/TGC	T/T	T/T	T/TGC	FRAME_SHIFT(HIGH	tat/tGCat	Y180C?	1182	Nlrp1a	protein_coding	CODING	ENSMUST00000168313	3
11	70937386	T	TGC	T/T	T/TGC	T/T	T/T	T/TGC	FRAME_SHIFT(HIGH	tat/tGCat	Y180C?	1300	Nlrp1a	protein_coding	CODING	ENSMUST00000048514	2
11	70937386	T	TGC	T/T	T/TGC	T/T	T/T	T/TGC	FRAME_SHIFT(HIGH	tat/tGCat	Y180C?	1300	Nlrp1a	protein_coding	CODING	ENSMUST00000108519	3
11	70937429	A	AAC	A/A	A/A	A/A	A/A	A/AAC	FRAME_SHIFT(HIGH	gac/gacGT	D165D?	1182	Nlrp1a	protein_coding	CODING	ENSMUST00000108518	2
11	70937429	A	AAC	A/A	A/A	A/A	A/A	A/AAC	FRAME_SHIFT(HIGH	gac/gacGT	D165D?	1182	Nlrp1a	protein_coding	CODING	ENSMUST00000168313	3
11	70937429	A	AAC	A/A	A/A	A/A	A/A	A/AAC	FRAME_SHIFT(HIGH	gac/gacGT	D165D?	1300	Nlrp1a	protein_coding	CODING	ENSMUST00000048514	2
11	70937429	A	AAC	A/A	A/A	A/A	A/A	A/AAC	FRAME_SHIFT(HIGH	gac/gacGT	D165D?	1300	Nlrp1a	protein_coding	CODING	ENSMUST00000108519	3
11	70937430	GTC	G	GTC/GTC	GTC/GTC	GTC/GTC	GTC/GTC	GTC/G	FRAME_SHIFT(HIGH	gac/	D165	1182	Nlrp1a	protein_coding	CODING	ENSMUST00000108518	2
11	70937430	GTC	G	GTC/GTC	GTC/GTC	GTC/GTC	GTC/GTC	GTC/G	FRAME_SHIFT(HIGH	gac/	D165	1182	Nlrp1a	protein_coding	CODING	ENSMUST00000168313	3
11	70937430	GTC	G	GTC/GTC	GTC/GTC	GTC/GTC	GTC/GTC	GTC/G	FRAME_SHIFT(HIGH	gac/	D165	1300	Nlrp1a	protein_coding	CODING	ENSMUST00000048514	2
11	70937430	GTC	G	GTC/GTC	GTC/GTC	GTC/GTC	GTC/GTC	GTC/G	FRAME_SHIFT(HIGH	gac/	D165	1300	Nlrp1a	protein_coding	CODING	ENSMUST00000108519	3
11	70994866	GT	G	GT/GT	GT/G	GT/GT	GT/GT	G/G	FRAME_SHIFT(HIGH	aca/	T502	1152	Nlrp1b	protein_coding	CODING	ENSMUST00000108514	1
11	70994866	GT	G	GT/GT	GT/G	GT/GT	GT/GT	G/G	FRAME_SHIFT(HIGH	aca/	T502	686	Nlrp1b	protein_coding	CODING	ENSMUST00000164990	1
11	70994866	GT	G	GT/GT	GT/G	GT/GT	GT/GT	G/G	FRAME_SHIFT(HIGH	aca/	T546	1230	Nlrp1b	protein_coding	CODING	ENSMUST00000171546	4
11	70994866	GT	G	GT/GT	GT/G	GT/GT	GT/GT	G/G	FRAME_SHIFT(HIGH	aca/	T551	1177	Nlrp1b	protein_coding	CODING	ENSMUST00000108515	2
11	70994866	GT	G	GT/GT	GT/G	GT/GT	GT/GT	G/G	FRAME_SHIFT(HIGH	aca/	T551	1177	Nlrp1b	protein_coding	CODING	ENSMUST00000168635	2
11	70994869	T	TC	T/T	T/TC	T/T	T/T	TC/TC	FRAME_SHIFT(HIGH	gac/gGac	D501G?	1152	Nlrp1b	protein_coding	CODING	ENSMUST00000108514	1
11	70994869	T	TC	T/T	T/TC	T/T	T/T	TC/TC	FRAME_SHIFT(HIGH	gac/gGac	D501G?	686	Nlrp1b	protein_coding	CODING	ENSMUST00000164990	1
11	70994869	T	TC	T/T	T/TC	T/T	T/T	TC/TC	FRAME_SHIFT(HIGH	gac/gGac	D545G?	1230	Nlrp1b	protein_coding	CODING	ENSMUST00000171546	4
11	70994869	T	TC	T/T	T/TC	T/T	T/T	TC/TC	FRAME_SHIFT(HIGH	gac/gGac	D550G?	1177	Nlrp1b	protein_coding	CODING	ENSMUST00000108515	2
11	70994869	T	TC	T/T	T/TC	T/T	T/T	TC/TC	FRAME_SHIFT(HIGH	gac/gGac	D550G?	1177	Nlrp1b	protein_coding	CODING	ENSMUST00000168635	2
11	70995656	CAA	C	CAA/CAA	CAA/C	CAA/CAA	CAA/CAA	C/C	FRAME_SHIFT(HIGH	ttt/	F238	1152	Nlrp1b	protein_coding	CODING	ENSMUST00000108514	1
11	70995656	CAA	C	CAA/CAA	CAA/C	CAA/CAA	CAA/CAA	C/C	FRAME_SHIFT(HIGH	ttt/	F238	686	Nlrp1b	protein_coding	CODING	ENSMUST00000164990	1
11	70995656	CAA	C	CAA/CAA	CAA/C	CAA/CAA	CAA/CAA	C/C	FRAME_SHIFT(HIGH	ttt/	F282	1230	Nlrp1b	protein_coding	CODING	ENSMUST00000171546	4
11	70995656	CAA	C	CAA/CAA	CAA/C	CAA/CAA	CAA/CAA	C/C	FRAME_SHIFT(HIGH	ttt/	F287	1177	Nlrp1b	protein_coding	CODING	ENSMUST00000108515	2
11	70995656	CAA	C	CAA/CAA	CAA/C	CAA/CAA	CAA/CAA	C/C	FRAME_SHIFT(HIGH	ttt/	F287	1177	Nlrp1b	protein_coding	CODING	ENSMUST00000168635	2
11	70995661	T	TCC	T/T	T/TCC	T/T	T/T	TCC/TCC	FRAME_SHIFT(HIGH	gat/gGGat	D237G?	1152	Nlrp1b	protein_coding	CODING	ENSMUST00000108514	1
11	70995661	T	TCC	T/T	T/TCC	T/T	T/T	TCC/TCC	FRAME_SHIFT(HIGH	gat/gGGat	D237G?	686	Nlrp1b	protein_coding	CODING	ENSMUST00000164990	1
11	70995661	T	TCC	T/T	T/TCC	T/T	T/T	TCC/TCC	FRAME_SHIFT(HIGH	gat/gGGat	D281G?	1230	Nlrp1b	protein_coding	CODING	ENSMUST00000171546	4
11	70995661	T	TCC	T/T	T/TCC	T/T	T/T	TCC/TCC	FRAME_SHIFT(HIGH	gat/gGGat	D286G?	1177	Nlrp1b	protein_coding	CODING	ENSMUST00000108515	2
11	70995661	T	TCC	T/T	T/TCC	T/T	T/T	TCC/TCC	FRAME_SHIFT(HIGH	gat/gGGat	D286G?	1177	Nlrp1b	protein_coding	CODING	ENSMUST00000168635	2
11	70996067	TC	T	TC/TC	TC/TC	TC/TC	TC/TC	TC/T	FRAME_SHIFT(HIGH	gtg/	V101	1152	Nlrp1b	protein_coding	CODING	ENSMUST00000108514	1
11	70996067	TC	T	TC/TC	TC/TC	TC/TC	TC/TC	TC/T	FRAME_SHIFT(HIGH	gtg/	V101	686	Nlrp1b	protein_coding	CODING	ENSMUST00000164990	1
11	70996067	TC	T	TC/TC	TC/TC	TC/TC	TC/TC	TC/T	FRAME_SHIFT(HIGH	gtg/	V145	1230	Nlrp1b	protein_coding	CODING	ENSMUST00000171546	4
11	70996067	TC	T	TC/TC	TC/TC	TC/TC	TC/TC	TC/T	FRAME_SHIFT(HIGH	gtg/	V150	1177	Nlrp1b	protein_coding	CODING	ENSMUST00000108515	2
11	70996067	TC	T	TC/TC	TC/TC	TC/TC	TC/TC	TC/T	FRAME_SHIFT(HIGH	gtg/	V150	1177	Nlrp1b	protein_coding	CODING	ENSMUST00000168635	2
11	71031067	TGG	T	TGG/TGG	TGG/TGG	TGG/TGG	TGG/TGG	T/T	FRAME_SHIFT(HIGH	acccag/	TQ369	1174	Nlrp1b	protein_coding	CODING	ENSMUST00000094046	2
11	71031067	TGG	T	TGG/TGG	TGG/TGG	TGG/TGG	TGG/TGG	T/T	FRAME_SHIFT(HIGH	acccag/	TQ369	1174	Nlrp1b	protein_coding	CODING	ENSMUST00000108516	3
11	71031070	G	GACTC	G/G	G/G	G/G	G/G	GACTC/GACTC	FRAME_SHIFT(HIGH	acc/aGAGTcc	T369RV?	1174	Nlrp1b	protein_coding	CODING	ENSMUST00000094046	2
11	71031070	G	GACTC	G/G	G/G	G/G	G/G	GACTC/GACTC	FRAME_SHIFT(HIGH	acc/aGAGTcc	T369RV?	1174	Nlrp1b	protein_coding	CODING	ENSMUST00000108516	3
11	71031074	TCA	T	TCA/TCA	TCA/TCA	TCA/TCA	TCA/TCA	T/T	FRAME_SHIFT(HIGH	atg/	M367	1174	Nlrp1b	protein_coding	CODING	ENSMUST00000094046	2
11	71031074	TCA	T	TCA/TCA	TCA/TCA	TCA/TCA	TCA/TCA	T/T	FRAME_SHIFT(HIGH	atg/	M367	1174	Nlrp1b	protein_coding	CODING	ENSMUST00000108516	3
11	71031149	G	GGT	G/G	G/G	G/G	G/G	G/GGT	FRAME_SHIFT(HIGH	gag/gagAC	E342E?	1174	Nlrp1b	protein_coding	CODING	ENSMUST00000094046	2
11	71031149	G	GGT	G/G	G/G	G/G	G/G	G/GGT	FRAME_SHIFT(HIGH	gag/gagAC	E342E?	1174	Nlrp1b	protein_coding	CODING	ENSMUST00000108516	3
11	71031160	TGC	T	TGC/TGC	TGC/T	TGC/TGC	TGC/TGC	TGC/T	FRAME_SHIFT(HIGH	gagcag/	EQ338	1174	Nlrp1b	protein_coding	CODING	ENSMUST00000094046	2
11	71031160	TGC	T	TGC/TGC	TGC/T	TGC/TGC	TGC/TGC	TGC/T	FRAME_SHIFT(HIGH	gagcag/	EQ338	1174	Nlrp1b	protein_coding	CODING	ENSMUST00000108516	3
11	71031250	A	ATC	A/A	A/A	A/A	A/A	A/ATC	FRAME_SHIFT(HIGH	ttg/tGAtg	L309*?	1174	Nlrp1b	protein_coding	CODING	ENSMUST00000094046	2
11	71031250	A	ATC	A/A	A/A	A/A	A/A	A/ATC	FRAME_SHIFT(HIGH	ttg/tGAtg	L309*?	1174	Nlrp1b	protein_coding	CODING	ENSMUST00000108516	3
11	71031413	C	CAT	C/C	C/CAT	C/C	C/C	CAT/CAT	FRAME_SHIFT(HIGH	ggg/gggAT	G254G?	1174	Nlrp1b	protein_coding	CODING	ENSMUST00000094046	2
11	71031413	C	CAT	C/C	C/CAT	C/C	C/C	CAT/CAT	FRAME_SHIFT(HIGH	ggg/gggAT	G254G?	1174	Nlrp1b	protein_coding	CODING	ENSMUST00000108516	3
11	71031415	CCA	C	CCA/CCA	CCA/C	CCA/CCA	CCA/CCA	CCA/C	FRAME_SHIFT(HIGH	cctggg/	PG253	1174	Nlrp1b	protein_coding	CODING	ENSMUST00000094046	2
11	71031415	CCA	C	CCA/CCA	CCA/C	CCA/CCA	CCA/CCA	CCA/C	FRAME_SHIFT(HIGH	cctggg/	PG253	1174	Nlrp1b	protein_coding	CODING	ENSMUST00000108516	3
11	71041864	C	CTA	C/C	C/C	C/C	C/C	CTA/CTA	FRAME_SHIFT(HIGH	gtg/gtgTA	V35V?	1174	Nlrp1b	protein_coding	CODING	ENSMUST00000094046	1
11	71041864	C	CTA	C/C	C/C	C/C	C/C	CTA/CTA	FRAME_SHIFT(HIGH	gtg/gtgTA	V35V?	1174	Nlrp1b	protein_coding	CODING	ENSMUST00000108516	2
11	71041866	ACCTC	A	ACCTC/ACCTC	ACCTC/ACCTC	ACCTC/ACCTC	ACCTC/ACCTC	A/A	FRAME_SHIFT(HIGH	gaggtg/	EV34	1174	Nlrp1b	protein_coding	CODING	ENSMUST00000094046	1
11	71041866	ACCTC	A	ACCTC/ACCTC	ACCTC/ACCTC	ACCTC/ACCTC	ACCTC/ACCTC	A/A	FRAME_SHIFT(HIGH	gaggtg/	EV34	1174	Nlrp1b	protein_coding	CODING	ENSMUST00000108516	2
11	71041872	T	TCA	T/T	T/T	T/T	T/T	TCA/TCA	FRAME_SHIFT(HIGH	aaa/aTGaa	K33M?	1174	Nlrp1b	protein_coding	CODING	ENSMUST00000094046	1
11	71041872	T	TCA	T/T	T/T	T/T	T/T	TCA/TCA	FRAME_SHIFT(HIGH	aaa/aTGaa	K33M?	1174	Nlrp1b	protein_coding	CODING	ENSMUST00000108516	2
11	71067305	G	GA	G/G	G/G	G/G	G/G	GA/GA	FRAME_SHIFT(HIGH	gac/gaTc	D740D?	917	Nlrp1c-ps	protein_coding	CODING	ENSMUST00000172905	7
11	71067306	T	TAA	T/T	T/T	T/T	T/T	TAA/TAA	FRAME_SHIFT(HIGH	gac/gTTac	D740V?	917	Nlrp1c-ps	protein_coding	CODING	ENSMUST00000172905	7
11	71074784	GCC	G	GCC/GCC	GCC/G	GCC/GCC	GCC/GCC	G/G	FRAME_SHIFT(HIGH	aaggcc/	KA597	917	Nlrp1c-ps	protein_coding	CODING	ENSMUST00000172905	3
11	71074787	T	TTG	T/T	T/TTG	T/T	T/T	TTG/TTG	FRAME_SHIFT(HIGH	aag/aCAag	K597T?	917	Nlrp1c-ps	protein_coding	CODING	ENSMUST00000172905	3
11	71074796	C	CTT	C/C	C/CTT	C/C	C/C	CTT/CTT	FRAME_SHIFT(HIGH	agt/aAAgt	S594K?	917	Nlrp1c-ps	protein_coding	CODING	ENSMUST00000172905	3
11	71074800	ATG	A	ATG/ATG	ATG/A	ATG/ATG	ATG/ATG	A/A	FRAME_SHIFT(HIGH	gca/	A592	917	Nlrp1c-ps	protein_coding	CODING	ENSMUST00000172905	3
11	71094110	C	CAT	C/C	C/CAT	C/C	C/C	CAT/CAT	FRAME_SHIFT(HIGH	ggg/gggAT	G199G?	917	Nlrp1c-ps	protein_coding	CODING	ENSMUST00000172905	2
11	71094112	CCA	C	CCA/CCA	CCA/C	CCA/CCA	CCA/CCA	C/C	FRAME_SHIFT(HIGH	cctggg/	PG198	917	Nlrp1c-ps	protein_coding	CODING	ENSMUST00000172905	2
11	71865462	TGA	T	TGA/TGA	TGA/T	TGA/TGA	TGA/TGA	TGA/TGA	FRAME_SHIFT(HIGH	atc/	I817	958	Pitpnm3	protein_coding	CODING	ENSMUST00000108508	18
11	71865462	TGA	T	TGA/TGA	TGA/T	TGA/TGA	TGA/TGA	TGA/TGA	FRAME_SHIFT(HIGH	atc/	I833	974	Pitpnm3	protein_coding	CODING	ENSMUST00000075258	19
11	71865465	TG	T	TG/TG	TG/T	TG/TG	TG/TG	TG/TG	FRAME_SHIFT(HIGH	ttc/	F816	958	Pitpnm3	protein_coding	CODING	ENSMUST00000108508	18
11	71865465	TG	T	TG/TG	TG/T	TG/TG	TG/TG	TG/TG	FRAME_SHIFT(HIGH	ttc/	F832	974	Pitpnm3	protein_coding	CODING	ENSMUST00000075258	19
11	72009214	AAAAGT	A	AAAAGT/AAAAGT	AAAAGT/A	AAAAGT/AAAAGT	AAAAGT/AAAAGT	A/A	FRAME_SHIFT(HIGH	ttacttttc/	LLF289	309	4933427D14Rik	protein_coding	CODING	ENSMUST00000108505	4
11	72009266	T	TCCCCAGC	T/T	T/TCCCCAGC	T/T	T/T	TCCCCAGC/TCCCCAGC	FRAME_SHIFT(HIGH	gga/ggaGCTGGGG	G273GAG?	309	4933427D14Rik	protein_coding	CODING	ENSMUST00000108505	4
11	78565129	C	CAA	C/C	C/CAA	C/CAA	C/C	C/CAA	FRAME_SHIFT(HIGH	ggg/ggTTg	G12G?	250	Fam58b	protein_coding	CODING	ENSMUST00000059468	1
11	78565130	CCG	C	CCG/CCG	CCG/C	CCG/C	CCG/CCG	CCG/C	FRAME_SHIFT(HIGH	agcggg/	SG11	250	Fam58b	protein_coding	CODING	ENSMUST00000059468	1
11	88548777	GCC	G	GCC/GCC	GCC/G	GCC/GCC	GCC/GCC	G/G	FRAME_SHIFT(HIGH	ggc/	G156	193	Msi2	protein_coding	CODING	ENSMUST00000093952	8
11	88548777	GCC	G	GCC/GCC	GCC/G	GCC/GCC	GCC/GCC	G/G	FRAME_SHIFT(HIGH	ggggcc/	GA156	158	Msi2	protein_coding	CODING	ENSMUST00000107908	7
11	102175195	G	GC	G/G	G/G	G/GC	G/GC	GC/GC	FRAME_SHIFT(HIGH	gct/gGct	A164G?	169	Ubtf	protein_coding	CODING	ENSMUST00000128016	4
11	102965420	A	AGACTG	A/A	A/AGACTG	A/AGACTG	A/AGACTG	AGACTG/AGACTG	FRAME_SHIFT(HIGH	agg/aGACTGgg	R73RL?	327	Acbd4	protein_coding	CODING	ENSMUST00000024492	5
11	102965420	A	AGACTG	A/A	A/AGACTG	A/AGACTG	A/AGACTG	AGACTG/AGACTG	FRAME_SHIFT(HIGH	ggc/GACTGggc	G33DW?	108	Acbd4	protein_coding	CODING	ENSMUST00000152971	3
11	102965420	A	AGACTG	A/A	A/AGACTG	A/AGACTG	A/AGACTG	AGACTG/AGACTG	FRAME_SHIFT(HIGH	ggc/GACTGggc	G33DW?	171	Acbd4	protein_coding	CODING	ENSMUST00000140372	5
11	102965420	A	AGACTG	A/A	A/AGACTG	A/AGACTG	A/AGACTG	AGACTG/AGACTG	FRAME_SHIFT(HIGH	ggc/GACTGggc	G33DW?	285	Acbd4	protein_coding	CODING	ENSMUST00000107039	4
11	102965420	A	AGACTG	A/A	A/AGACTG	A/AGACTG	A/AGACTG	AGACTG/AGACTG	FRAME_SHIFT(HIGH	ggc/GACTGggc	G33DW?	287	Acbd4	protein_coding	CODING	ENSMUST00000107040	4
11	102965420	A	AGACTG	A/A	A/AGACTG	A/AGACTG	A/AGACTG	AGACTG/AGACTG	FRAME_SHIFT(HIGH	ggc/GACTGggc	G33DW?	53	Acbd4	protein_coding	CODING	ENSMUST00000134884	5
11	109218295	GT	G	GT/GT	GT/G	GT/G	GT/G	G/G	FRAME_SHIFT(HIGH	aaa/	K166	172	Gm11696	protein_coding	CODING	ENSMUST00000070956	2
11	109279494	T	TG	T/T	T/TG	T/TG	T/TG	TG/TG	FRAME_SHIFT(HIGH	ttg/ttGg	L124L?	128	9930022D16Rik	protein_coding	CODING	ENSMUST00000055404	2
11	114817702	ACACCAGGATCCAGAAGTGGGGGCTGCTCAGAAGAGACCTGTAAGGGACAGAGTCACAGTAAGCT	A	ACACCAGGATCCAGAAGTGGGGGCTGCTCAGAAGAGACCTGTAAGGGACAGAGTCACAGTAAGCT/ACACCAGGATCCAGAAGTGGGGGCTGCTCAGAAGAGACCTGTAAGGGACAGAGTCACAGTAAGCT	A/A	ACACCAGGATCCAGAAGTGGGGGCTGCTCAGAAGAGACCTGTAAGGGACAGAGTCACAGTAAGCT/A	ACACCAGGATCCAGAAGTGGGGGCTGCTCAGAAGAGACCTGTAAGGGACAGAGTCACAGTAAGCT/ACACCAGGATCCAGAAGTGGGGGCTGCTCAGAAGAGACCTGTAAGGGACAGAGTCACAGTAAGCT	A/A	FRAME_SHIFT(HIGH	cggtctcttctgagcagcccccacttctggatcctggtg/	RSLLSSPHFWILV181	229	Cd300c	protein_coding	CODING	ENSMUST00000092466	4
11	114817702	ACACCAGGATCCAGAAGTGGGGGCTGCTCAGAAGAGACCTGTAAGGGACAGAGTCACAGTAAGCT	A	ACACCAGGATCCAGAAGTGGGGGCTGCTCAGAAGAGACCTGTAAGGGACAGAGTCACAGTAAGCT/ACACCAGGATCCAGAAGTGGGGGCTGCTCAGAAGAGACCTGTAAGGGACAGAGTCACAGTAAGCT	A/A	ACACCAGGATCCAGAAGTGGGGGCTGCTCAGAAGAGACCTGTAAGGGACAGAGTCACAGTAAGCT/A	ACACCAGGATCCAGAAGTGGGGGCTGCTCAGAAGAGACCTGTAAGGGACAGAGTCACAGTAAGCT/ACACCAGGATCCAGAAGTGGGGGCTGCTCAGAAGAGACCTGTAAGGGACAGAGTCACAGTAAGCT	A/A	FRAME_SHIFT(HIGH	cggtctcttctgagcagcccccacttctggatcctggtg/	RSLLSSPHFWILV181	229	Cd300c	protein_coding	CODING	ENSMUST00000106580	4
11	115795093	CTGG	C	CTGG/CTGG	CTGG/C	CTGG/C	CTGG/C	CTGG/CTGG	FRAME_SHIFT(HIGH	actgag/	TE35	308	Sap30bp	protein_coding	CODING	ENSMUST00000140991	1
12	3236683	AG	A	AG/A	AG/A	AG/AG	AG/AG	AG/A	FRAME_SHIFT(HIGH	agg/	R25	107	1700012B15Rik	protein_coding	CODING	ENSMUST00000049684	1
12	24729712	GACTGA	G	GACTGA/GACTGA	GACTGA/GACTGA	GACTGA/GACTGA	GACTGA/G	GACTGA/G	FRAME_SHIFT(HIGH	ttcagt/	FS106	155	9030624G23Rik	protein_coding	CODING	ENSMUST00000101538	4
12	25393785	ACTCT	A	ACTCT/ACTCT	ACTCT/ACTCT	ACTCT/ACTCT	ACTCT/A	ACTCT/A	FRAME_SHIFT(HIGH	ctctct/	LS22	224	Rrm2	protein_coding	CODING	ENSMUST00000153058	1
12	27845114	T	TCCGG	T/T	T/TCCGG	T/T	T/TCCGG	T/TCCGG	FRAME_SHIFT(HIGH	gga/ggCCGGa	G66GR?	162	Gm9866	protein_coding	CODING	ENSMUST00000063754	1
12	40762740	CT	C	CT/C	CT/C	CT/C	CT/C	CT/C	FRAME_SHIFT(HIGH	aag/	K198	200	Arl4a	protein_coding	CODING	ENSMUST00000101472	2
12	40762740	CT	C	CT/C	CT/C	CT/C	CT/C	CT/C	FRAME_SHIFT(HIGH	aag/	K198	200	Arl4a	protein_coding	CODING	ENSMUST00000146905	2
12	52398564	G	GA	G/GA	G/GA	G/GA	GA/GA	GA/GA	FRAME_SHIFT(HIGH	gaa/gAaa	E31E?	158	Gm9808	protein_coding	CODING	ENSMUST00000062226	1
12	68612189	C	CT	C/CT	C/C	C/CT	.	CT/CT	FRAME_SHIFT(HIGH	ctc/Tctc	L159S?	193	Rpl17-ps3	protein_coding	CODING	ENSMUST00000091931	1
12	70441970	CT	C	CT/CT	CT/CT	CT/C	CT/CT	CT/CT	FRAME_SHIFT(HIGH	aag/	K442	1064	Nemf	protein_coding	CODING	ENSMUST00000021368	14
12	71022222	AG	A	AG/A	AG/A	AG/A	A/A	A/A	FRAME_SHIFT(HIGH	ctc/	L86	339	Gm6316	protein_coding	CODING	ENSMUST00000082064	1
12	75417361	GGTGTGTGTGT	G	GGTGTGTGTGT/G	GGTGTGTGTGT/G	GGTGTGTGTGT/G	GGTGTGTGTGT/G	G/G	FRAME_SHIFT(HIGH	cacacacacacc/	HTHT4	39	Gm11042	protein_coding	CODING	ENSMUST00000110441	1
12	75417361	GGTGTGTGTGT	G	GGTGTGTGTGT/G	GGTGTGTGTGT/G	GGTGTGTGTGT/G	GGTGTGTGTGT/G	G/G	FRAME_SHIFT(HIGH	cacacacacacc/	HTHT4	40	Gm11042	protein_coding	CODING	ENSMUST00000163520	1
12	82881511	GC	G	GC/GC	GC/GC	GC/GC	GC/G	GC/GC	FRAME_SHIFT(HIGH	ggc/	G117	1077	Map3k9	protein_coding	CODING	ENSMUST00000035987	1
12	102137314	GC	G	GC/G	GC/G	GC/G	GC/G	G/G	FRAME_SHIFT(HIGH	ggg/	G100	129	Gm10431	protein_coding	CODING	ENSMUST00000101128	1
12	105091995	AC	A	AC/AC	AC/AC	AC/AC	AC/AC	AC/A	FRAME_SHIFT(HIGH	atg/	M377	413	Serpina1a	protein_coding	CODING	ENSMUST00000072876	6
12	105091995	AC	A	AC/AC	AC/AC	AC/AC	AC/AC	AC/A	FRAME_SHIFT(HIGH	atg/	M377	413	Serpina1a	protein_coding	CODING	ENSMUST00000085056	5
12	105091995	AC	A	AC/AC	AC/AC	AC/AC	AC/AC	AC/A	FRAME_SHIFT(HIGH	atg/	M377	413	Serpina1a	protein_coding	CODING	ENSMUST00000164454	5
12	105091998	T	TA	T/T	T/T	T/T	T/T	T/TA	FRAME_SHIFT(HIGH	cct/cctT	P376P?	413	Serpina1a	protein_coding	CODING	ENSMUST00000072876	6
12	105091998	T	TA	T/T	T/T	T/T	T/T	T/TA	FRAME_SHIFT(HIGH	cct/cctT	P376P?	413	Serpina1a	protein_coding	CODING	ENSMUST00000085056	5
12	105091998	T	TA	T/T	T/T	T/T	T/T	T/TA	FRAME_SHIFT(HIGH	cct/cctT	P376P?	413	Serpina1a	protein_coding	CODING	ENSMUST00000164454	5
12	105092004	C	CGG	C/C	C/C	C/C	C/C	C/CGG	FRAME_SHIFT(HIGH	atg/atgCC	M374M?	413	Serpina1a	protein_coding	CODING	ENSMUST00000072876	6
12	105092004	C	CGG	C/C	C/C	C/C	C/C	C/CGG	FRAME_SHIFT(HIGH	atg/atgCC	M374M?	413	Serpina1a	protein_coding	CODING	ENSMUST00000085056	5
12	105092004	C	CGG	C/C	C/C	C/C	C/C	C/CGG	FRAME_SHIFT(HIGH	atg/atgCC	M374M?	413	Serpina1a	protein_coding	CODING	ENSMUST00000164454	5
12	105092005	CAT	C	CAT/C	CAT/CAT	CAT/CAT	CAT/CAT	CAT/C	FRAME_SHIFT(HIGH	atg/	M374	413	Serpina1a	protein_coding	CODING	ENSMUST00000072876	6
12	105092005	CAT	C	CAT/C	CAT/CAT	CAT/CAT	CAT/CAT	CAT/C	FRAME_SHIFT(HIGH	atg/	M374	413	Serpina1a	protein_coding	CODING	ENSMUST00000085056	5
12	105092005	CAT	C	CAT/C	CAT/CAT	CAT/CAT	CAT/CAT	CAT/C	FRAME_SHIFT(HIGH	atg/	M374	413	Serpina1a	protein_coding	CODING	ENSMUST00000164454	5
12	105187488	TG	T	TG/TG	TG/TG	TG/TG	TG/TG	T/T	FRAME_SHIFT(HIGH	caa/	Q223	413	Serpina1e	protein_coding	CODING	ENSMUST00000085054	3
12	105187488	TG	T	TG/TG	TG/TG	TG/TG	TG/TG	T/T	FRAME_SHIFT(HIGH	caa/	Q223	413	Serpina1e	protein_coding	CODING	ENSMUST00000122229	3
12	105372407	GA	G	GA/G	GA/G	GA/G	GA/G	GA/G	FRAME_SHIFT(HIGH	gga/	G346	420	Serpina3b	protein_coding	CODING	ENSMUST00000085052	4
12	105372411	G	GCC	G/GCC	G/GCC	G/GCC	G/GCC	G/GCC	FRAME_SHIFT(HIGH	aag/CCaag	K348P?	420	Serpina3b	protein_coding	CODING	ENSMUST00000085052	4
12	105504793	GC	G	GC/G	GC/G	GC/G	GC/G	G/G	FRAME_SHIFT(HIGH	tgc/	C210	371	Serpina3i	protein_coding	CODING	ENSMUST00000101078	2
12	105504793	GC	G	GC/G	GC/G	GC/G	GC/G	G/G	FRAME_SHIFT(HIGH	tgc/	C249	408	Serpina3i	protein_coding	CODING	ENSMUST00000109958	4
12	114525673	GCGAAA	G	GCGAAA/G	GCGAAA/G	GCGAAA/G	GCGAAA/G	G/G	FRAME_SHIFT(HIGH	cttttcgcc/	LFA309	403	Ighg2c	protein_coding	CODING	ENSMUST00000103416	4
12	114525680	G	GTAGCT	G/GTAGCT	G/GTAGCT	G/GTAGCT	G/GTAGCT	GTAGCT/GTAGCT	FRAME_SHIFT(HIGH	agt/agtAGCTA	S308SS?	403	Ighg2c	protein_coding	CODING	ENSMUST00000103416	4
12	114525681	AC	A	AC/A	AC/A	AC/A	AC/A	A/A	FRAME_SHIFT(HIGH	agt/	S308	403	Ighg2c	protein_coding	CODING	ENSMUST00000103416	4
12	114525684	TCC	T	TCC/T	TCC/T	TCC/T	TCC/T	T/T	FRAME_SHIFT(HIGH	gga/	G307	403	Ighg2c	protein_coding	CODING	ENSMUST00000103416	4
12	114525692	C	CCA	C/CCA	C/CCA	C/CCA	C/CCA	CCA/CCA	FRAME_SHIFT(HIGH	tgg/tggTG	W304W?	403	Ighg2c	protein_coding	CODING	ENSMUST00000103416	4
12	114525700	C	CT	C/CT	C/CT	C/CT	C/CT	CT/CT	FRAME_SHIFT(HIGH	agc/aAgc	S302K?	403	Ighg2c	protein_coding	CODING	ENSMUST00000103416	4
12	114525809	C	CGT	C/CGT	C/CGT	C/CGT	C/CGT	CGT/CGT	FRAME_SHIFT(HIGH	gct/gctAC	A265A?	403	Ighg2c	protein_coding	CODING	ENSMUST00000103416	4
12	114525810	AGC	A	AGC/A	AGC/A	AGC/A	AGC/A	A/A	FRAME_SHIFT(HIGH	gct/	A265	403	Ighg2c	protein_coding	CODING	ENSMUST00000103416	4
12	114526515	TG	T	TG/T	TG/T	TG/T	TG/T	T/T	FRAME_SHIFT(HIGH	cag/	Q104	403	Ighg2c	protein_coding	CODING	ENSMUST00000103416	2
12	114526518	G	GA	G/GA	G/GA	G/GA	G/GA	GA/GA	FRAME_SHIFT(HIGH	aca/aTca	T103I?	403	Ighg2c	protein_coding	CODING	ENSMUST00000103416	2
12	114544629	TCTTC	T	TCTTC/T	TCTTC/T	TCTTC/TCTTC	TCTTC/TCTTC	TCTTC/T	FRAME_SHIFT(HIGH	ctgaag/	LK325	335	Ighg	IG_C_gene	CODING	ENSMUST00000103418	4
12	114544635	G	GTCGT	G/GTCGT	G/GTCGT	G/G	G/G	G/GTCGT	FRAME_SHIFT(HIGH	tac/tacACGA	Y324YT?	335	Ighg	IG_C_gene	CODING	ENSMUST00000103418	4
12	114974447	GTAAT	G	GTAAT/GTAAT	GTAAT/GTAAT	GTAAT/GTAAT	GTAAT/GTAAT	GTAAT/G	FRAME_SHIFT(HIGH	gattac/	DY74	115	Gm16886	IG_V_gene	CODING	ENSMUST00000103452	2
12	114974452	C	CT,T	C/T	C/T	C/T	C/T	CT/T	FRAME_SHIFT(HIGH	ggt/ggtA	G73G?	115	Gm16886	IG_V_gene	CODING	ENSMUST00000103452	2
12	115008062	TTC	T	TTC/TTC	TTC/TTC	TTC/TTC	TTC/T	TTC/T	FRAME_SHIFT(HIGH	aga/	R115	114	Gm16595	IG_V_gene	CODING	ENSMUST00000103454	2
12	115150274	T	TG	T/TG	T/TG	T/TG	T/TG	TG/TG	FRAME_SHIFT(HIGH	aga/agaC	R105R?	117	Gm16699	IG_V_gene	CODING	ENSMUST00000103462	2
12	115202598	GTC	G	GTC/G	GTC/G	GTC/G	GTC/G	G/G	FRAME_SHIFT(HIGH	ga/	?99	97	Gm16610	IG_V_gene	CODING	ENSMUST00000103478	1
12	115347342	G	GTCTC	G/GTCTC	G/GTCTC	G/GTCTC	G/GTCTC	G/GTCTC	FRAME_SHIFT(HIGH	tct/tGAGAct	S73*D?	115	Ighv9-2	IG_V_gene	CODING	ENSMUST00000103472	2
12	115347343	AGTAG	A	AGTAG/A	AGTAG/A	AGTAG/A	AGTAG/A	A/A	FRAME_SHIFT(HIGH	acctac/	TY71	115	Ighv9-2	IG_V_gene	CODING	ENSMUST00000103472	2
12	115379033	G	GTCTC	G/G	G/G	G/G	G/G	G/G	FRAME_SHIFT(HIGH	tct/tGAGAct	S74*D?	116	Ighv9-3	IG_V_gene	CODING	ENSMUST00000103473	2
12	115379034	AGTAG	TGTAG,A	AGTAG/TGTAG	AGTAG/TGTAG	AGTAG/TGTAG	AGTAG/TGTAG	TGTAG/TGTAG	FRAME_SHIFT(HIGH	acctac/	TY72	116	Ighv9-3	IG_V_gene	CODING	ENSMUST00000103473	2
12	115821865	AAT	A	AAT/A	AAT/A	AAT/AAT	AAT/A	AAT/A	FRAME_SHIFT(HIGH	acattc/	TF88	116	Ighv1-9	IG_V_gene	CODING	ENSMUST00000103498	2
12	115821869	T	TTG	T/TTG	T/TTG	T/T	T/TTG	T/TTG	FRAME_SHIFT(HIGH	gcc/gccCA	A87A?	116	Ighv1-9	IG_V_gene	CODING	ENSMUST00000103498	2
12	115854077	A	ACCGCAGAGTCTTCT	A/ACCGCAGAGTCTTCT	A/ACCGCAGAGTCTTCT	A/ACCGCAGAGTCTTCT	A/ACCGCAGAGTCTTCT	A/ACCGCAGAGTCTTCT	FRAME_SHIFT(HIGH	gtc/gAGAAGACTCTGCGGtc	V93EKTLR?	97	Ighv1-12	IG_V_gene	CODING	ENSMUST00000103500	1
12	115854347	TAA	T	TAA/T	TAA/TAA	TAA/T	TAA/TAA	TAA/T	FRAME_SHIFT(HIGH	gcttat/	AY2	97	Ighv1-12	IG_V_gene	CODING	ENSMUST00000103500	1
12	115854350	G	GCA	G/GCA	G/G	G/G	G/G	G/GCA	FRAME_SHIFT(HIGH	gct/gTGct	A2V?	97	Ighv1-12	IG_V_gene	CODING	ENSMUST00000103500	1
12	115962229	AT	A	AT/AT	AT/AT	AT/AT	AT/AT	AT/A	FRAME_SHIFT(HIGH	gat/	D34	115	Ighv1-20	IG_V_gene	CODING	ENSMUST00000103506	2
12	116067539	C	CTA	C/CTA	C/CTA	C/CTA	C/CTA	C/CTA	FRAME_SHIFT(HIGH	agc/aTAgc	S77I?	97	Gm16965	IG_V_gene	CODING	ENSMUST00000103511	1
12	116118521	G	GA	G/GA	G/GA	G/GA	G/GA	G/GA	FRAME_SHIFT(HIGH	agc/agTc	S4S?	115	Gm16715	IG_V_gene	CODING	ENSMUST00000103513	1
12	116134696	GC	G	GC/G	GC/G	GC/G	GC/G	GC/G	FRAME_SHIFT(HIGH	gct/	A34	115	Gm16716	IG_V_gene	CODING	ENSMUST00000103514	2
12	116152951	A	AAT	A/AAT	A/AAT	A/AAT	A/AAT	AAT/AAT	FRAME_SHIFT(HIGH	att/atATt	I70I?	116	Gm16964	IG_V_gene	CODING	ENSMUST00000103515	2
12	116152954	TAC	T	TAC/T	TAC/T	TAC/T	TAC/T	T/T	FRAME_SHIFT(HIGH	gta/	V69	116	Gm16964	IG_V_gene	CODING	ENSMUST00000103515	2
12	116175452	C	CAT	C/CAT	C/C	C/C	C/C	C/CAT	FRAME_SHIFT(HIGH	act/actAT	T55T?	97	Ighv1-42	IG_V_gene	CODING	ENSMUST00000103516	1
12	116175455	TGC	T	TGC/T	TGC/TGC	TGC/TGC	TGC/TGC	TGC/T	FRAME_SHIFT(HIGH	agc/	S54	97	Ighv1-42	IG_V_gene	CODING	ENSMUST00000103516	1
12	116396756	ATATT	A	ATATT/A	ATATT/A	ATATT/A	ATATT/A	ATATT/A	FRAME_SHIFT(HIGH	aatatt/	NI69	116	AB069917	IG_V_gene	CODING	ENSMUST00000103523	2
12	116396761	T	TCCCC	T/TCCCC	T/TCCCC	T/TCCCC	T/TCCCC	T/TCCCC	FRAME_SHIFT(HIGH	gga/ggGGGGa	G68GG?	116	AB069917	IG_V_gene	CODING	ENSMUST00000103523	2
12	116397017	C	CA	C/CA	C/CA	C/CA	C/CA	C/CA	FRAME_SHIFT(HIGH	ttg/ttTg	L10F?	116	AB069917	IG_V_gene	CODING	ENSMUST00000103523	1
12	116446495	GGT	G	GGT/GGT	GGT/GGT	GGT/GGT	GGT/G	GGT/G	FRAME_SHIFT(HIGH	acc/	T54	116	Gm16792	IG_V_gene	CODING	ENSMUST00000103526	2
12	116446709	C	CA	C/CA	C/CA	C/CA	C/CA	C/CA	FRAME_SHIFT(HIGH	ttg/ttTg	L10F?	116	Gm16792	IG_V_gene	CODING	ENSMUST00000103526	1
12	116831431	C	CA	C/CA	C/CA	C/CA	C/CA	C/CA	FRAME_SHIFT(HIGH	aat/aatT	N80N?	116	Gm16901	IG_V_gene	CODING	ENSMUST00000103537	2
12	117040972	TGTAG	T	TGTAG/T	TGTAG/T	TGTAG/T	TGTAG/T	TGTAG/T	FRAME_SHIFT(HIGH	aactac/	NY77	115	Gm16710	IG_V_gene	CODING	ENSMUST00000103543	2
12	117040977	T	TAACC	T/TAACC	T/TAACC	T/TAACC	T/TAACC	T/TAACC	FRAME_SHIFT(HIGH	aac/aGGTTac	N77RL?	115	Gm16710	IG_V_gene	CODING	ENSMUST00000103543	2
12	117072205	TGAGCAACATGTAG	T	TGAGCAACATGTAG/TGAGCAACATGTAG	TGAGCAACATGTAG/TGAGCAACATGTAG	TGAGCAACATGTAG/TGAGCAACATGTAG	TGAGCAACATGTAG/TGAGCAACATGTAG	TGAGCAACATGTAG/T	FRAME_SHIFT(HIGH	gcctacatgttgctc/	AYMLL98	116	Gm16811	IG_V_gene	CODING	ENSMUST00000103544	2
12	117072359	GTAGT	G	GTAGT/GTAGT	GTAGT/GTAGT	GTAGT/GTAGT	GTAGT/GTAGT	GTAGT/G	FRAME_SHIFT(HIGH	gactac/	DY50	116	Gm16811	IG_V_gene	CODING	ENSMUST00000103544	2
12	117072364	C	CT	C/C	C/C	C/C	C/C	CT/CT	FRAME_SHIFT(HIGH	act/actA	T49T?	116	Gm16811	IG_V_gene	CODING	ENSMUST00000103544	2
12	117100276	GTAGT	G	GTAGT/G	GTAGT/GTAGT	GTAGT/G	GTAGT/GTAGT	GTAGT/G	FRAME_SHIFT(HIGH	gactac/	DY31	97	Gm16746	IG_V_gene	CODING	ENSMUST00000170551	1
12	117100281	C	CT	C/CT	C/CT	C/CT	C/C	C/CT	FRAME_SHIFT(HIGH	act/actA	T30T?	97	Gm16746	IG_V_gene	CODING	ENSMUST00000170551	1
12	117150662	T	TC	T/T	T/T	T/T	T/TC	T/TC	FRAME_SHIFT(HIGH	gga/ggaG	G81G?	116	Gm16814	IG_V_gene	CODING	ENSMUST00000103547	2
12	117158691	GCT	G	GCT/G	GCT/G	GCT/G	GCT/G	G/G	FRAME_SHIFT(HIGH	agc/	S50	116	Gm16711	IG_V_gene	CODING	ENSMUST00000103548	2
12	117158694	T	TAGTCA,TCA	T/TCA	T/TCA	T/TCA	T/TCA	TAGTCA/TCA	FRAME_SHIFT(HIGH	aca/acTGACTa	T49TD?	116	Gm16711	IG_V_gene	CODING	ENSMUST00000103548	2
12	117158694	T	TAGTCA,TCA	T/TCA	T/TCA	T/TCA	T/TCA	TAGTCA/TCA	FRAME_SHIFT(HIGH	aca/acTGa	T49T?	116	Gm16711	IG_V_gene	CODING	ENSMUST00000103548	2
12	117202200	GGC	G	GGC/GGC	GGC/GGC	GGC/GGC	GGC/GGC	GGC/G	FRAME_SHIFT(HIGH	aagcct/	KP39	96	Ighv1-83	IG_V_gene	CODING	ENSMUST00000103550	1
12	117202203	T	C,TTC	T/T	T/TTC	T/C	T/T	C/TTC	FRAME_SHIFT(HIGH	aag/aGAag	K39R?	96	Ighv1-83	IG_V_gene	CODING	ENSMUST00000103550	1
12	117202216	AGT	A	AGT/A	AGT/AGT	AGT/AGT	AGT/AGT	AGT/A	FRAME_SHIFT(HIGH	cac/	H34	96	Ighv1-83	IG_V_gene	CODING	ENSMUST00000103550	1
12	117202225	A	AAC	A/AAC	A/A	A/A	A/A	A/AAC	FRAME_SHIFT(HIGH	tac/tacGT	Y31Y?	96	Ighv1-83	IG_V_gene	CODING	ENSMUST00000103550	1
13	12432682	TCG	T	TCG/TCG	TCG/TCG	TCG/TCG	TCG/T	TCG/TCG	FRAME_SHIFT(HIGH	cgcgac/	RD28	159	Actn2	protein_coding	CODING	ENSMUST00000110616	1
13	12432682	TCG	T	TCG/TCG	TCG/TCG	TCG/TCG	TCG/T	TCG/TCG	FRAME_SHIFT(HIGH	cgcgac/	RD28	894	Actn2	protein_coding	CODING	ENSMUST00000064204	1
13	12432682	TCG	T	TCG/TCG	TCG/TCG	TCG/TCG	TCG/T	TCG/TCG	FRAME_SHIFT(HIGH	cgcgac/	RD28	894	Actn2	protein_coding	CODING	ENSMUST00000168193	2
13	21647393	CCAAACCCTGTGAGCAAGCAGTTATAACCATCTTTATG	C	C/C	CCAAACCCTGTGAGCAAGCAGTTATAACCATCTTTATG/CCAAACCCTGTGAGCAAGCAGTTATAACCATCTTTATG	C/C	CCAAACCCTGTGAGCAAGCAGTTATAACCATCTTTATG/C	CCAAACCCTGTGAGCAAGCAGTTATAACCATCTTTATG/C	FRAME_SHIFT(HIGH	cataaagatggttataactgcttgctcacagggtttggc/	HKDGYNCLLTGFG154	326	Olfr1535	protein_coding	CODING	ENSMUST00000068163	1
13	21766192	A	AG	AG/AG	.	.	.	A/AG	FRAME_SHIFT(HIGH	ctt/cCtt	L207P?	313	Olfr1360	protein_coding	CODING	ENSMUST00000077843	1
13	21766195	A	AG	AG/AG	.	AG/AG	.	A/AG	FRAME_SHIFT(HIGH	ttt/tCtt	F206S?	313	Olfr1360	protein_coding	CODING	ENSMUST00000077843	1
13	21766198	AGC	A	A/A	.	A/A	.	AGC/A	FRAME_SHIFT(HIGH	gtgctg/	VL204	313	Olfr1360	protein_coding	CODING	ENSMUST00000077843	1
13	21766214	A	ATTGTT	ATTGTT/ATTGTT	.	ATTGTT/ATTGTT	.	A/ATTGTT	FRAME_SHIFT(HIGH	ctg/ctgAACAA	L199LN?	313	Olfr1360	protein_coding	CODING	ENSMUST00000077843	1
13	21766216	AG	A	A/A	.	A/A	.	AG/A	FRAME_SHIFT(HIGH	ctg/	L199	313	Olfr1360	protein_coding	CODING	ENSMUST00000077843	1
13	21766219	TCTGC	T	T/T	.	T/T	.	T/T	FRAME_SHIFT(HIGH	gcagag/	AE197	313	Olfr1360	protein_coding	CODING	ENSMUST00000077843	1
13	21766293	TTC	T	T/T	TTC/TTC	T/T	T/T	TTC/T	FRAME_SHIFT(HIGH	gaa/	E173	313	Olfr1360	protein_coding	CODING	ENSMUST00000077843	1
13	21766296	C	CTA	CTA/CTA	C/C	CTA/CTA	CTA/CTA	C/CTA	FRAME_SHIFT(HIGH	aag/aaTAg	K172N?	313	Olfr1360	protein_coding	CODING	ENSMUST00000077843	1
13	38114200	C	CT	CT/CT	C/CT	CT/CT	C/CT	C/CT	FRAME_SHIFT(HIGH	tca/tcaA	S512S?	515	Cage1	protein_coding	CODING	ENSMUST00000089840	4
13	48682290	ACTTCAGAAGT	A	ACTTCAGAAGT/A	ACTTCAGAAGT/ACTTCAGAAGT	ACTTCAGAAGT/A	ACTTCAGAAGT/A	ACTTCAGAAGT/A	FRAME_SHIFT(HIGH	cgacttctgaag/	RLLK280	747	Ptpdc1	protein_coding	CODING	ENSMUST00000035824	7
13	48682290	ACTTCAGAAGT	A	ACTTCAGAAGT/A	ACTTCAGAAGT/ACTTCAGAAGT	ACTTCAGAAGT/A	ACTTCAGAAGT/A	ACTTCAGAAGT/A	FRAME_SHIFT(HIGH	cgacttctgaag/	RLLK341	808	Ptpdc1	protein_coding	CODING	ENSMUST00000166560	8
13	48685730	TGCTCTCCAGGGCGCTGCAG	T	TGCTCTCCAGGGCGCTGCAG/T	TGCTCTCCAGGGCGCTGCAG/TGCTCTCCAGGGCGCTGCAG	TGCTCTCCAGGGCGCTGCAG/T	TGCTCTCCAGGGCGCTGCAG/T	TGCTCTCCAGGGCGCTGCAG/TGCTCTCCAGGGCGCTGCAG	FRAME_SHIFT(HIGH	ctgcagcgccctggagagcat/	LQRPGEH121	747	Ptpdc1	protein_coding	CODING	ENSMUST00000035824	5
13	48685730	TGCTCTCCAGGGCGCTGCAG	T	TGCTCTCCAGGGCGCTGCAG/T	TGCTCTCCAGGGCGCTGCAG/TGCTCTCCAGGGCGCTGCAG	TGCTCTCCAGGGCGCTGCAG/T	TGCTCTCCAGGGCGCTGCAG/T	TGCTCTCCAGGGCGCTGCAG/TGCTCTCCAGGGCGCTGCAG	FRAME_SHIFT(HIGH	ctgcagcgccctggagagcat/	LQRPGEH182	808	Ptpdc1	protein_coding	CODING	ENSMUST00000166560	6
13	48685773	G	GACCGAGGA	G/GACCGAGGA	G/G	G/GACCGAGGA	G/GACCGAGGA	G/GACCGAGGA	FRAME_SHIFT(HIGH	ggt/ggtTCCTCGGT	G112GSS?	747	Ptpdc1	protein_coding	CODING	ENSMUST00000035824	5
13	48685773	G	GACCGAGGA	G/GACCGAGGA	G/G	G/GACCGAGGA	G/GACCGAGGA	G/GACCGAGGA	FRAME_SHIFT(HIGH	ggt/ggtTCCTCGGT	G173GSS?	808	Ptpdc1	protein_coding	CODING	ENSMUST00000166560	6
13	63920938	GAC	G	GAC/GAC	GAC/GAC	GAC/GAC	GAC/G	GAC/GAC	FRAME_SHIFT(HIGH	gac/	D15	1537	0610007P08Rik	protein_coding	CODING	ENSMUST00000039944	2
13	63920938	GAC	G	GAC/GAC	GAC/GAC	GAC/GAC	GAC/G	GAC/GAC	FRAME_SHIFT(HIGH	gac/	D15	581	0610007P08Rik	protein_coding	CODING	ENSMUST00000143449	2
13	63920938	GAC	G	GAC/GAC	GAC/GAC	GAC/GAC	GAC/G	GAC/GAC	FRAME_SHIFT(HIGH	gac/	D15	699	0610007P08Rik	protein_coding	CODING	ENSMUST00000067821	2
13	65278912	TTC	T	TTC/TTC	TTC/T	TTC/TTC	TTC/TTC	TTC/TTC	FRAME_SHIFT(HIGH	aagaaa/	KK925	959	Nlrp4f	protein_coding	CODING	ENSMUST00000081507	11
13	65278916	T	TCA	T/TCA	T/T	T/TCA	T/TCA	T/T	FRAME_SHIFT(HIGH	aaa/aaaTG	K924K?	959	Nlrp4f	protein_coding	CODING	ENSMUST00000081507	11
13	65278921	A	T,ATTTCT	A/T	A/ATTTCT	A/T	A/T	A/ATTTCT	FRAME_SHIFT(HIGH	gtg/gAGAAAtg	V923EK?	959	Nlrp4f	protein_coding	CODING	ENSMUST00000081507	11
13	65278985	G	GA	G/GA	G/GA	G/GA	G/GA	G/GA	FRAME_SHIFT(HIGH	ttt/tttT	F901F?	959	Nlrp4f	protein_coding	CODING	ENSMUST00000081507	11
13	65291659	AGC	A	AGC/A	AGC/A	AGC/A	AGC/A	AGC/A	FRAME_SHIFT(HIGH	gtgctc/	VL679	937	Nlrp4f	protein_coding	CODING	ENSMUST00000037372	5
13	65291659	AGC	A	AGC/A	AGC/A	AGC/A	AGC/A	AGC/A	FRAME_SHIFT(HIGH	gtgctc/	VL679	959	Nlrp4f	protein_coding	CODING	ENSMUST00000081507	6
13	65291662	A	ATG	A/ATG	A/ATG	A/ATG	A/ATG	A/ATG	FRAME_SHIFT(HIGH	gtg/gCAtg	V679A?	937	Nlrp4f	protein_coding	CODING	ENSMUST00000037372	5
13	65291662	A	ATG	A/ATG	A/ATG	A/ATG	A/ATG	A/ATG	FRAME_SHIFT(HIGH	gtg/gCAtg	V679A?	959	Nlrp4f	protein_coding	CODING	ENSMUST00000081507	6
13	67153286	G	GAC	GAC/GAC	G/GAC	G/GAC	G/G	G/GAC	FRAME_SHIFT(HIGH	gag/gagGT	E23E?	705	Zfp712	protein_coding	CODING	ENSMUST00000167565	2
13	67153288	TCC	T	T/T	TCC/T	TCC/T	TCC/TCC	TCC/T	FRAME_SHIFT(HIGH	ctggag/	LE22	705	Zfp712	protein_coding	CODING	ENSMUST00000167565	2
13	67397270	AAT	A	A/A	AAT/A	AAT/A	AAT/AAT	AAT/A	FRAME_SHIFT(HIGH	acattg/	TL34	643	Zfp457	protein_coding	CODING	ENSMUST00000068871	2
13	67397270	AAT	A	A/A	AAT/A	AAT/A	AAT/AAT	AAT/A	FRAME_SHIFT(HIGH	acattg/	TL34	647	Zfp457	protein_coding	CODING	ENSMUST00000049705	2
13	67397273	G	GCA	GCA/GCA	G/GCA	G/GCA	G/G	G/GCA	FRAME_SHIFT(HIGH	aca/aTGca	T34M?	643	Zfp457	protein_coding	CODING	ENSMUST00000068871	2
13	67397273	G	GCA	GCA/GCA	G/GCA	G/GCA	G/G	G/GCA	FRAME_SHIFT(HIGH	aca/aTGca	T34M?	647	Zfp457	protein_coding	CODING	ENSMUST00000049705	2
13	67811881	GAC	G	GAC/G	GAC/G	GAC/G	GAC/GAC	GAC/G	FRAME_SHIFT(HIGH	ggt/	G20	387	Zfp71-rs1	protein_coding	CODING	ENSMUST00000127979	3
13	67811881	GAC	G	GAC/G	GAC/G	GAC/G	GAC/GAC	GAC/G	FRAME_SHIFT(HIGH	ggt/	G23	390	Zfp71-rs1	protein_coding	CODING	ENSMUST00000073157	2
13	67811881	GAC	G	GAC/G	GAC/G	GAC/G	GAC/GAC	GAC/G	FRAME_SHIFT(HIGH	ggt/	G33	286	Zfp71-rs1	protein_coding	CODING	ENSMUST00000130891	2
13	67811885	T	TCC	T/TCC	T/TCC	T/TCC	T/T	T/TCC	FRAME_SHIFT(HIGH	cta/ctGGa	L19L?	387	Zfp71-rs1	protein_coding	CODING	ENSMUST00000127979	3
13	67811885	T	TCC	T/TCC	T/TCC	T/TCC	T/T	T/TCC	FRAME_SHIFT(HIGH	cta/ctGGa	L22L?	390	Zfp71-rs1	protein_coding	CODING	ENSMUST00000073157	2
13	67811885	T	TCC	T/TCC	T/TCC	T/TCC	T/T	T/TCC	FRAME_SHIFT(HIGH	cta/ctGGa	L32L?	286	Zfp71-rs1	protein_coding	CODING	ENSMUST00000130891	2
13	69682779	TGTTGGGGTAGCGCCCC	T	T/T	TGTTGGGGTAGCGCCCC/T	TGTTGGGGTAGCGCCCC/T	TGTTGGGGTAGCGCCCC/TGTTGGGGTAGCGCCCC	TGTTGGGGTAGCGCCCC/T	FRAME_SHIFT(HIGH	acggggcgctaccccaac/	TGRYPN21	146	A530095I07Rik	protein_coding	CODING	ENSMUST00000070942	1
13	69733788	GCTTACCCCTGGGTATTTTGTATCCAGTT	G	GCTTACCCCTGGGTATTTTGTATCCAGTT/G	GCTTACCCCTGGGTATTTTGTATCCAGTT/G	GCTTACCCCTGGGTATTTTGTATCCAGTT/G	GCTTACCCCTGGGTATTTTGTATCCAGTT/GCTTACCCCTGGGTATTTTGTATCCAGTT	GCTTACCCCTGGGTATTTTGTATCCAGTT/G	FRAME_SHIFT(HIGH	gaaactggatacaaaatacccagggga/	ETGYKIPRG176	255	Srd5a1	protein_coding	CODING	ENSMUST00000091514	3
13	76115331	TATATCACCCCTTTCAAGGCTC	T	T/T	TATATCACCCCTTTCAAGGCTC/T	TATATCACCCCTTTCAAGGCTC/T	TATATCACCCCTTTCAAGGCTC/TATATCACCCCTTTCAAGGCTC	TATATCACCCCTTTCAAGGCTC/T	FRAME_SHIFT(HIGH	caggctcag/	QAQ127	142	Spata9	protein_coding	CODING	ENSMUST00000022080	4
13	93866845	C	CT	CT/CT	C/CT	C/CT	C/C	C/CT	FRAME_SHIFT(HIGH	ggg/ggAg	G563G?	3676	Cmya5	protein_coding	CODING	ENSMUST00000062122	2
13	93866846	C	CAGGCGCATGCTCCTCCTCTCTGTGGACTATGGGCT	CAGGCGCATGCTCCTCCTCTCTGTGGACTATGGGCT/CAGGCGCATGCTCCTCCTCTCTGTGGACTATGGGCT	C/CAGGCGCATGCTCCTCCTCTCTGTGGACTATGGGCT	C/CAGGCGCATGCTCCTCCTCTCTGTGGACTATGGGCT	C/C	C/CAGGCGCATGCTCCTCCTCTCTGTGGACTATGGGCT	FRAME_SHIFT(HIGH	ggg/gAGCCCATAGTCCACAGAGAGGAGGAGCATGCGCCTgg	G563EPIVHREEEHAP?	3676	Cmya5	protein_coding	CODING	ENSMUST00000062122	2
13	96283928	T	TGG	TGG/TGG	T/TGG	T/TGG	T/T	T/TGG	FRAME_SHIFT(HIGH	aag/aagCC	K133K?	399	F2rl1	protein_coding	CODING	ENSMUST00000022185	2
13	96283929	CTT	C	C/C	CTT/C	CTT/C	CTT/CTT	CTT/C	FRAME_SHIFT(HIGH	aag/	K133	399	F2rl1	protein_coding	CODING	ENSMUST00000022185	2
13	108842848	GCATTCATTGACTTTGTCATTCATTGACTTTGT	G	G/G	GCATTCATTGACTTTGTCATTCATTGACTTTGT/GCATTCATTGACTTTGTCATTCATTGACTTTGT	GCATTCATTGACTTTGTCATTCATTGACTTTGT/G	GCATTCATTGACTTTGTCATTCATTGACTTTGT/G	G/G	FRAME_SHIFT(HIGH	agtcaatga/	SQ*167	168	Ndufaf2	protein_coding	CODING	ENSMUST00000022206	5
13	120167768	AAAAC	A	A/A	AAAAC/AAAAC	AAAAC/A	AAAAC/A	A/A	FRAME_SHIFT(HIGH	gttttt/	VF499	1092	Nnt	protein_coding	CODING	ENSMUST00000109205	18
13	120167768	AAAAC	A	A/A	AAAAC/AAAAC	AAAAC/A	AAAAC/A	A/A	FRAME_SHIFT(HIGH	gttttt/	VF499	1092	Nnt	protein_coding	CODING	ENSMUST00000109206	18
13	120167943	CT	C	C/C	CT/CT	CT/C	CT/C	C/C	FRAME_SHIFT(HIGH	gag/	E479	1092	Nnt	protein_coding	CODING	ENSMUST00000109205	17
13	120167943	CT	C	C/C	CT/CT	CT/C	CT/C	C/C	FRAME_SHIFT(HIGH	gag/	E479	1092	Nnt	protein_coding	CODING	ENSMUST00000109206	17
13	120277002	C	CCTGCCGT	CCTGCCGT/CCTGCCGT	C/C	C/CCTGCCGT	C/CCTGCCGT	CCTGCCGT/CCTGCCGT	FRAME_SHIFT(HIGH	ggc/gACGGCAGgc	G5DGR?	118	3110070M22Rik	protein_coding	CODING	ENSMUST00000099148	1
14	3195645	CTGTTGCCTCTCATCCCTAATAACCA	C	CTGTTGCCTCTCATCCCTAATAACCA/CTGTTGCCTCTCATCCCTAATAACCA	CTGTTGCCTCTCATCCCTAATAACCA/CTGTTGCCTCTCATCCCTAATAACCA	CTGTTGCCTCTCATCCCTAATAACCA/C	CTGTTGCCTCTCATCCCTAATAACCA/C	CTGTTGCCTCTCATCCCTAATAACCA/C	FRAME_SHIFT(HIGH	tgttgcctctcatccctaataaccatg/	CCLSSLITM240	263	Gm5795	protein_coding	CODING	ENSMUST00000171150	5
14	6075858	AC	A	AC/AC	AC/AC	AC/A	AC/A	AC/A	FRAME_SHIFT(HIGH	cag/	Q129	186	Gm3248	protein_coding	CODING	ENSMUST00000163885	5
14	7569305	CTG	C	CTG/CTG	CTG/CTG	CTG/C	CTG/C	CTG/C	FRAME_SHIFT(HIGH	cacaga/	HR156	172	Gm3636	protein_coding	CODING	ENSMUST00000170465	5
14	7569305	CTG	C	CTG/CTG	CTG/CTG	CTG/C	CTG/C	CTG/C	FRAME_SHIFT(HIGH	cacaga/	HR211	227	Gm3636	protein_coding	CODING	ENSMUST00000163850	5
14	7954975	CT	C	CT/CT	CT/CT	CT/C	CT/C	CT/C	FRAME_SHIFT(HIGH	aag/	K168	205	Gm6676	protein_coding	CODING	ENSMUST00000166493	4
14	7954975	CT	C	CT/CT	CT/CT	CT/C	CT/C	CT/C	FRAME_SHIFT(HIGH	aag/	K176	211	Gm6676	protein_coding	CODING	ENSMUST00000096158	4
14	12060387	CG	C	CG/CG	CG/CG	CG/C	CG/C	CG/C	FRAME_SHIFT(HIGH	cgg/	R108	146	Rpl21-ps4	protein_coding	CODING	ENSMUST00000080237	1
14	14503423	TGCACA	T	TGCACA/TGCACA	TGCACA/TGCACA	TGCACA/T	TGCACA/T	TGCACA/T	FRAME_SHIFT(HIGH	atgcacagc/	MHS5	147	Sntn	protein_coding	CODING	ENSMUST00000061045	1
14	19047653	T	TA	T/TA	T/T	T/TA	T/TA	T/TA	FRAME_SHIFT(HIGH	tat/tTat	Y291L?	576	Nr1d2	protein_coding	CODING	ENSMUST00000090543	5
14	35081517	TC	T	TC/T	TC/TC	TC/T	TC/T	TC/TC	FRAME_SHIFT(HIGH	gac/	D206	891	Fam35a	protein_coding	CODING	ENSMUST00000111917	4
14	35081517	TC	T	TC/T	TC/TC	TC/T	TC/T	TC/TC	FRAME_SHIFT(HIGH	gac/	D206	897	Fam35a	protein_coding	CODING	ENSMUST00000035262	4
14	35081519	A	AGGAG	A/AGGAG	A/A	A/AGGAG	A/AGGAG	A/A	FRAME_SHIFT(HIGH	tct/tcCTCCt	S205SS?	891	Fam35a	protein_coding	CODING	ENSMUST00000111917	4
14	35081519	A	AGGAG	A/AGGAG	A/A	A/AGGAG	A/AGGAG	A/A	FRAME_SHIFT(HIGH	tct/tcCTCCt	S205SS?	897	Fam35a	protein_coding	CODING	ENSMUST00000035262	4
14	35147476	A	AGGTAAAACAGTGTG	A/AGGTAAAACAGTGTG	A/A	A/AGGTAAAACAGTGTG	A/AGGTAAAACAGTGTG	A/A	FRAME_SHIFT(HIGH	cag/caGGTAAAACAGTGTGg	Q307QVKQC?	558	Glud1	protein_coding	CODING	ENSMUST00000022322	6
14	35147476	A	AGGTAAAACAGTGTG	A/AGGTAAAACAGTGTG	A/A	A/AGGTAAAACAGTGTG	A/AGGTAAAACAGTGTG	A/A	FRAME_SHIFT(HIGH	cag/caGGTAAAACAGTGTGg	Q8QVKQC?	142	Glud1	protein_coding	CODING	ENSMUST00000163955	1
14	35325169	AT	A	AT/A	AT/AT	AT/A	AT/A	AT/AT	FRAME_SHIFT(HIGH	atg/	M117	137	9230112D13Rik	protein_coding	CODING	ENSMUST00000022325	3
14	35405975	A	AG	A/AG	A/A	A/AG	A/AG	A/A	FRAME_SHIFT(HIGH	ctt/cCtt	L509P?	521	Opn4	protein_coding	CODING	ENSMUST00000022331	9
14	36903975	ACT	A	ACT/A	ACT/ACT	ACT/A	ACT/A	ACT/ACT	FRAME_SHIFT(HIGH	gag/	E9	158	Gm7853	protein_coding	CODING	ENSMUST00000100708	1
14	36908229	GAA	G	GAA/G	GAA/GAA	GAA/G	GAA/G	GAA/GAA	FRAME_SHIFT(HIGH	gaa/	E17	218	4930474N05Rik	protein_coding	CODING	ENSMUST00000055320	1
14	48799042	T	TA	T/TA	T/T	TA/TA	T/T	T/TA	FRAME_SHIFT(HIGH	tta/ttAa	L129L?	139	Peli2	protein_coding	CODING	ENSMUST00000111739	3
14	48799042	T	TA	T/TA	T/T	TA/TA	T/T	T/TA	FRAME_SHIFT(HIGH	tta/ttAa	L145L?	155	Peli2	protein_coding	CODING	ENSMUST00000169369	3
14	48799053	AT	A	AT/A	AT/AT	A/A	AT/AT	AT/A	FRAME_SHIFT(HIGH	att/	I133	139	Peli2	protein_coding	CODING	ENSMUST00000111739	3
14	48799053	AT	A	AT/A	AT/AT	A/A	AT/AT	AT/A	FRAME_SHIFT(HIGH	att/	I149	155	Peli2	protein_coding	CODING	ENSMUST00000169369	3
14	51033799	TG	T	TG/TG	TG/TG	TG/T	TG/TG	TG/TG	FRAME_SHIFT(HIGH	gtg/	V194	311	Olfr738	protein_coding	CODING	ENSMUST00000058972	1
14	51033804	GAAATT	G	GAAATT/GAAATT	GAAATT/GAAATT	GAAATT/G	GAAATT/GAAATT	GAAATT/GAAATT	FRAME_SHIFT(HIGH	agaaattct/	RNS195	311	Olfr738	protein_coding	CODING	ENSMUST00000058972	1
14	52033894	TTA	T	TTA/TTA	TTA/T	TTA/T	TTA/T	TTA/T	FRAME_SHIFT(HIGH	tttaaa/	FK284	803	Vmn2r88	protein_coding	CODING	ENSMUST00000159674	3
14	52033894	TTA	T	TTA/TTA	TTA/T	TTA/T	TTA/T	TTA/T	FRAME_SHIFT(HIGH	tttaaa/	FK305	412	Vmn2r88	protein_coding	CODING	ENSMUST00000163019	3
14	52033894	TTA	T	TTA/TTA	TTA/T	TTA/T	TTA/T	TTA/T	FRAME_SHIFT(HIGH	tttaaa/	FK330	436	Vmn2r88	protein_coding	CODING	ENSMUST00000022438	3
14	52425266	G	GGTAGGATAAT	G/GGTAGGATAAT	G/G	GGTAGGATAAT/GGTAGGATAAT	G/G	G/GGTAGGATAAT	FRAME_SHIFT(HIGH	gtg/GTAGGATAATgtg	V246VG*C?	465	AY358078	protein_coding	CODING	ENSMUST00000053821	6
14	52445601	AGTGG	A	AGTGG/AGTGG	AGTGG/A	AGTGG/AGTGG	AGTGG/AGTGG	AGTGG/A	FRAME_SHIFT(HIGH	aagtgg/	KW343	465	AY358078	protein_coding	CODING	ENSMUST00000053821	9
14	52445606	G	GCC	G/G	G/GCC	G/G	G/G	G/GCC	FRAME_SHIFT(HIGH	ggg/gCCgg	G345A?	465	AY358078	protein_coding	CODING	ENSMUST00000053821	9
14	52694691	TC	T	TC/T	TC/TC	T/T	TC/TC	TC/T	FRAME_SHIFT(HIGH	tga/	*335	334	Hnrnpc	protein_coding	CODING	ENSMUST00000075799	9
14	53364336	T	TC	T/T	T/T	T/TC	T/T	T/T	FRAME_SHIFT(HIGH	ttt/ttCt	F53F?	111	Trav7d-3	IG_V_gene	CODING	ENSMUST00000103576	2
14	53364338	GC	G	GC/GC	GC/GC	GC/G	GC/GC	GC/GC	FRAME_SHIFT(HIGH	gca/	A54	111	Trav7d-3	IG_V_gene	CODING	ENSMUST00000103576	2
14	54063335	T	TC	T/TC	T/T	TC/TC	T/T	T/TC	FRAME_SHIFT(HIGH	ttt/ttCt	F53F?	111	Gm13946	IG_V_gene	CODING	ENSMUST00000103639	2
14	54063337	GC	G	GC/G	GC/GC	G/G	GC/GC	GC/G	FRAME_SHIFT(HIGH	gca/	A54	111	Gm13946	IG_V_gene	CODING	ENSMUST00000103639	2
14	54089454	G	GA	G/G	G/G	GA/GA	G/G	G/G	FRAME_SHIFT(HIGH	ttg/Attg	L9I?	108	Gm13950	IG_V_gene	CODING	ENSMUST00000103643	1
14	54089455	T	TGGTGTCAC	T/T	T/T	TGGTGTCAC/TGGTGTCAC	T/T	T/T	FRAME_SHIFT(HIGH	ttg/tGGTGTCACtg	L9WCH?	108	Gm13950	IG_V_gene	CODING	ENSMUST00000103643	1
14	54803499	TTCCA	T	TTCCA/T	TTCCA/TTCCA	T/T	TTCCA/TTCCA	TTCCA/T	FRAME_SHIFT(HIGH	tccatg/	SM18	20	Gm16664	IG_J_gene	CODING	ENSMUST00000103706	1
14	54803505	G	GT	G/GT	G/G	GT/GT	G/G	G/GT	FRAME_SHIFT(HIGH	tct/Ttct	S20F?	20	Gm16664	IG_J_gene	CODING	ENSMUST00000103706	1
14	67488108	G	GT	G/G	G/G	G/GT	G/G	G/GT	FRAME_SHIFT(HIGH	tgt/tgTt	C119C?	175	Gm5464	protein_coding	CODING	ENSMUST00000100453	1
14	69200083	C	CCT	CCT/CCT	C/C	CCT/CCT	C/CCT	C/CCT	FRAME_SHIFT(HIGH	cgg/cgAGg	R7R?	467	Adamdec1	protein_coding	CODING	ENSMUST00000022641	1
14	69200087	GAA	G	G/G	GAA/GAA	G/G	GAA/G	GAA/G	FRAME_SHIFT(HIGH	acttct/	TS5	467	Adamdec1	protein_coding	CODING	ENSMUST00000022641	1
14	69776981	TC	T	T/T	TC/TC	T/T	TC/T	TC/T	FRAME_SHIFT(HIGH	ttc/	F24	221	Rps2-ps5	protein_coding	CODING	ENSMUST00000166546	1
14	70175986	G	GAGCA	GAGCA/GAGCA	G/G	GAGCA/GAGCA	G/GAGCA	G/GAGCA	FRAME_SHIFT(HIGH	gga/ggAGCAa	G186GA?	381	Tnfrsf10b	protein_coding	CODING	ENSMUST00000022663	5
14	70175989	TC	T	T/T	TC/TC	T/T	TC/T	TC/T	FRAME_SHIFT(HIGH	ctc/	L187	381	Tnfrsf10b	protein_coding	CODING	ENSMUST00000022663	5
14	79613286	A	AC	AC/AC	A/A	AC/AC	A/AC	A/AC	FRAME_SHIFT(HIGH	ggt/ggGt	G293G?	567	Zfp957	protein_coding	CODING	ENSMUST00000040802	2
14	79613286	A	AC	AC/AC	A/A	AC/AC	A/AC	A/AC	FRAME_SHIFT(HIGH	ggt/ggGt	G293G?	567	Zfp957	protein_coding	CODING	ENSMUST00000161649	3
14	79973136	A	AC	A/AC	A/A	A/AC	A/AC	A/AC	FRAME_SHIFT(HIGH	agt/aCgt	S285T?	575	Elf1	protein_coding	CODING	ENSMUST00000088767	7
14	79973136	A	AC	A/AC	A/A	A/AC	A/AC	A/AC	FRAME_SHIFT(HIGH	agt/aCgt	S322T?	612	Elf1	protein_coding	CODING	ENSMUST00000040131	8
14	79973136	A	AC	A/AC	A/A	A/AC	A/AC	A/AC	FRAME_SHIFT(HIGH	agt/aCgt	S322T?	612	Elf1	protein_coding	CODING	ENSMUST00000110835	8
14	79973138	TC	T	TC/T	TC/TC	TC/T	TC/T	TC/T	FRAME_SHIFT(HIGH	cgg/	R286	575	Elf1	protein_coding	CODING	ENSMUST00000088767	7
14	79973138	TC	T	TC/T	TC/TC	TC/T	TC/T	TC/T	FRAME_SHIFT(HIGH	cgg/	R323	612	Elf1	protein_coding	CODING	ENSMUST00000040131	8
14	79973138	TC	T	TC/T	TC/TC	TC/T	TC/T	TC/T	FRAME_SHIFT(HIGH	cgg/	R323	612	Elf1	protein_coding	CODING	ENSMUST00000110835	8
14	105516183	G	GA	G/G	G/G	G/G	G/G	G/GA	FRAME_SHIFT(HIGH	tca/tTca	S990F?	1001	Rbm26	protein_coding	CODING	ENSMUST00000163499	21
14	118633832	GA	G	G/G	GA/G	GA/GA	GA/G	G/G	FRAME_SHIFT(HIGH	ttt/	F402	416	Sox21	protein_coding	CODING	ENSMUST00000071156	2
14	122434144	ATCGACTGGAG	A	A/A	ATCGACTGGAG/A	ATCGACTGGAG/ATCGACTGGAG	ATCGACTGGAG/A	A/A	FRAME_SHIFT(HIGH	aatcgactggag/	NRLE79	97	Timm8a2	protein_coding	CODING	ENSMUST00000045976	1
16	4940474	GAATTC	G	G/G	G/G	G/G	G/G	G/G	FRAME_SHIFT(HIGH	gaa/	E181	237	Nudt16l1	protein_coding	CODING	ENSMUST00000115846	4
16	10790941	TG	T	TG/TG	TG/T	TG/TG	TG/TG	TG/TG	FRAME_SHIFT(HIGH	cca/	P14	101	Prm3	protein_coding	CODING	ENSMUST00000050864	1
16	10790945	C	CTGTT	C/C	C/CTGTT	C/C	C/C	C/C	FRAME_SHIFT(HIGH	ggc/gAACAgc	G13EQ?	101	Prm3	protein_coding	CODING	ENSMUST00000050864	1
16	32755838	A	AGG	A/AGG	A/AGG	A/AGG	A/AGG	A/AGG	FRAME_SHIFT(HIGH	ata/GGata	I1876G?	3470	Muc4	protein_coding	CODING	ENSMUST00000096106	4
16	32755839	AT	A	AT/A	AT/A	AT/A	AT/A	AT/A	FRAME_SHIFT(HIGH	ata/	I1876	3470	Muc4	protein_coding	CODING	ENSMUST00000096106	4
16	32755842	GT	G	GT/G	GT/G	GT/G	GT/G	GT/G	FRAME_SHIFT(HIGH	gtg/	V1877	3470	Muc4	protein_coding	CODING	ENSMUST00000096106	4
16	33497428	TA	T	TA/T	TA/T	TA/T	TA/T	TA/T	FRAME_SHIFT(HIGH	cta/	L280	287	Zfp148	protein_coding	CODING	ENSMUST00000089675	2
16	33497428	TA	T	TA/T	TA/T	TA/T	TA/T	TA/T	FRAME_SHIFT(HIGH	taa/	*795	794	Zfp148	protein_coding	CODING	ENSMUST00000089677	9
16	33497428	TA	T	TA/T	TA/T	TA/T	TA/T	TA/T	FRAME_SHIFT(HIGH	taa/	*795	794	Zfp148	protein_coding	CODING	ENSMUST00000165418	9
16	45730038	CG	C	CG/CG	CG/CG	CG/C	C/C	CG/C	FRAME_SHIFT(HIGH	acc/	T290	292	Abhd10	protein_coding	CODING	ENSMUST00000036411	6
16	58823954	T	TA	T/T	T/T	T/T	T/TA	T/TA	FRAME_SHIFT(HIGH	tat/tatT	Y193Y?	308	Olfr175-ps1	protein_coding	CODING	ENSMUST00000079955	2
16	64478128	CT	C	CT/CT	CT/CT	CT/CT	CT/CT	CT/CT	FRAME_SHIFT(HIGH	aag/	K122	276	Csnka2ip	protein_coding	CODING	ENSMUST00000089279	1
16	88869502	A	AAAGCC	A/A	A/A	A/A	A/AAAGCC	A/A	FRAME_SHIFT(HIGH	tat/taGGCTTt	Y47*A?	87	Krtap16-2	protein_coding	CODING	ENSMUST00000081334	1
16	88869503	T	TCCGA	T/T	T/T	T/T	T/TCCGA	T/T	FRAME_SHIFT(HIGH	tat/tTCGGat	Y47FG?	87	Krtap16-2	protein_coding	CODING	ENSMUST00000081334	1
16	88878031	C	CCA	C/C	C/C	C/C	C/CCA	C/C	FRAME_SHIFT(HIGH	aga/aTGga	R66M?	87	Krtap16-5	protein_coding	CODING	ENSMUST00000075284	1
16	88878032	TGA	T	TGA/TGA	TGA/TGA	TGA/TGA	TGA/T	TGA/TGA	FRAME_SHIFT(HIGH	ttc/	F65	87	Krtap16-5	protein_coding	CODING	ENSMUST00000075284	1
16	90720135	GAC	G	GAC/GAC	GAC/GAC	GAC/GAC	GAC/G	GAC/GAC	FRAME_SHIFT(HIGH	gtc/	V207	217	2610039C10Rik	protein_coding	CODING	ENSMUST00000023703	6
16	93610352	GACCAAAAGCC	G	GACCAAAAGCC/G	GACCAAAAGCC/GACCAAAAGCC	GACCAAAAGCC/GACCAAAAGCC	GACCAAAAGCC/G	GACCAAAAGCC/GACCAAAAGCC	FRAME_SHIFT(HIGH	ggaccaaaagcc/	GPKA237	277	Cbr1	protein_coding	CODING	ENSMUST00000039659	3
17	7109261	TC	T	TC/TC	TC/TC	TC/T	TC/T	TC/TC	FRAME_SHIFT(HIGH	gac/	D528	534	Rsph3b	protein_coding	CODING	ENSMUST00000024572	9
17	7109261	TC	T	TC/TC	TC/TC	TC/T	TC/T	TC/TC	FRAME_SHIFT(HIGH	gga/	G511	516	Rsph3b	protein_coding	CODING	ENSMUST00000115754	9
17	7161030	ATC	A	ATC/A	ATC/ATC	ATC/A	ATC/A	ATC/ATC	FRAME_SHIFT(HIGH	gat/	D205	505	Tagap1	protein_coding	CODING	ENSMUST00000063683	4
17	8126088	CGA	C	CGA/C	CGA/CGA	CGA/CGA	CGA/CGA	CGA/CGA	FRAME_SHIFT(HIGH	gat/	D414	714	Tagap	protein_coding	CODING	ENSMUST00000036370	10
17	11133709	A	AT	A/AT	A/AT	A/AT	A/AT	A/A	FRAME_SHIFT(HIGH	ttc/Tttc	F64F?	102	Park2	protein_coding	CODING	ENSMUST00000097413	3
17	20721375	A	ATACT	A/ATACT	A/ATACT	A/ATACT	A/ATACT	A/A	FRAME_SHIFT(HIGH	tat/taAGTAt	Y82*V?	858	Vmn2r110	protein_coding	CODING	ENSMUST00000169559	2
17	22477872	C	CAT	C/CAT	C/CAT	C/CAT	C/CAT	C/C	FRAME_SHIFT(HIGH	tgt/tATgt	C111Y?	142	Zfp944	protein_coding	CODING	ENSMUST00000041281	7
17	22480659	G	GTT	G/GTT	G/GTT	G/GTT	G/GTT	G/G	FRAME_SHIFT(HIGH	act/aAAct	T31K?	142	Zfp944	protein_coding	CODING	ENSMUST00000041281	5
17	23428147	AT	A	AT/AT	AT/A	AT/AT	AT/AT	AT/A	FRAME_SHIFT(HIGH	aat/	N775	856	Vmn2r114	protein_coding	CODING	ENSMUST00000168033	6
17	23428527	TG	T	TG/T	TG/T	TG/T	TG/T	TG/TG	FRAME_SHIFT(HIGH	gcc/	A648	856	Vmn2r114	protein_coding	CODING	ENSMUST00000168033	6
17	23448073	TC	T	TC/TC	TC/TC	TC/T	TC/T	TC/TC	FRAME_SHIFT(HIGH	gaa/	E109	856	Vmn2r114	protein_coding	CODING	ENSMUST00000168033	2
17	23448157	GA	G	GA/G	GA/G	GA/G	GA/G	GA/G	FRAME_SHIFT(HIGH	tcc/	S81	856	Vmn2r114	protein_coding	CODING	ENSMUST00000168033	2
17	23497093	TA	T	TA/T	TA/T	TA/T	TA/T	TA/T	FRAME_SHIFT(HIGH	taa/	*858	857	Vmn2r115	protein_coding	CODING	ENSMUST00000168175	6
17	23538582	TA	T	TA/TA	TA/TA	TA/TA	TA/T	TA/T	FRAME_SHIFT(HIGH	aat/	N775	856	Vmn2r116	protein_coding	CODING	ENSMUST00000164856	6
17	23614467	TC	T	TC/TC	TC/TC	TC/T	TC/T	TC/T	FRAME_SHIFT(HIGH	gac/	D311	857	Vmn2r117	protein_coding	CODING	ENSMUST00000171996	3
17	23614694	AT	A	AT/A	AT/A	AT/A	AT/A	AT/A	FRAME_SHIFT(HIGH	aat/	N235	857	Vmn2r117	protein_coding	CODING	ENSMUST00000171996	3
17	23616432	AG	A	AG/A	AG/A	AG/A	AG/A	AG/A	FRAME_SHIFT(HIGH	acc/	T44	857	Vmn2r117	protein_coding	CODING	ENSMUST00000171996	1
17	23616480	TC	T	TC/T	TC/T	TC/T	TC/T	TC/T	FRAME_SHIFT(HIGH	aag/	K28	857	Vmn2r117	protein_coding	CODING	ENSMUST00000171996	1
17	23965858	CG	C	CG/CG	CG/CG	CG/C	CG/C	CG/CG	FRAME_SHIFT(HIGH	atc/	I30	118	Tceb2	protein_coding	CODING	ENSMUST00000069579	1
17	23965873	CG	C	CG/C	CG/CG	CG/C	CG/C	CG/CG	FRAME_SHIFT(HIGH	ttc/	F25	118	Tceb2	protein_coding	CODING	ENSMUST00000069579	1
17	24550518	GGACC	G	GGACC/G	GGACC/G	GGACC/G	GGACC/G	GGACC/GGACC	FRAME_SHIFT(HIGH	tcggtc/	SV16	94	D330041H03Rik	protein_coding	CODING	ENSMUST00000084725	1
17	25372248	T	TC	T/TC	T/TC	T/TC	T/TC	T/T	FRAME_SHIFT(HIGH	gag/gGag	E196G?	340	Gnptg	protein_coding	CODING	ENSMUST00000115154	8
17	25467847	GAT	G	GAT/G	GAT/G	GAT/G	GAT/G	GAT/GAT	FRAME_SHIFT(HIGH	gat/	D7	28	Gm8123	protein_coding	CODING	ENSMUST00000115132	1
17	27061735	C	CTCTGCTCCATTTGGCTCATCAGAACCGGGCTGTGGCCCGCACTGCCCAGAAT	C/C	C/CTCTGCTCCATTTGGCTCATCAGAACCGGGCTGTGGCCCGCACTGCCCAGAAT	C/CTCTGCTCCATTTGGCTCATCAGAACCGGGCTGTGGCCCGCACTGCCCAGAAT	C/CTCTGCTCCATTTGGCTCATCAGAACCGGGCTGTGGCCCGCACTGCCCAGAAT	C/C	FRAME_SHIFT(HIGH	gca/gcTCTGCTCCATTTGGCTCATCAGAACCGGGCTGTGGCCCGCACTGCCCAGAATa	A494ALLHLAHQNRAVARTAQN?	497	Kifc5b	protein_coding	CODING	ENSMUST00000088099	6
17	29515997	T	TCTGA	T/TCTGA	TCTGA/TCTGA	T/TCTGA	T/TCTGA	T/TCTGA	FRAME_SHIFT(HIGH	tct/tCTGAct	S654SD?	655	Fgd2	protein_coding	CODING	ENSMUST00000024810	16
17	31635977	TCA	T	TCA/TCA	TCA/TCA	TCA/TCA	TCA/TCA	TCA/TCA	FRAME_SHIFT(HIGH	cgtgat/	RD312	413	Wdr4	protein_coding	CODING	ENSMUST00000024837	9
17	31635977	TCA	T	TCA/TCA	TCA/TCA	TCA/TCA	TCA/TCA	TCA/TCA	FRAME_SHIFT(HIGH	cgtgat/	RD355	456	Wdr4	protein_coding	CODING	ENSMUST00000171171	9
17	34021697	C	CAA	C/C	C/CAA	C/CAA	C/CAA	C/C	FRAME_SHIFT(HIGH	cga/cTTga	R156L?	611	Kifc1	protein_coding	CODING	ENSMUST00000114361	6
17	34021697	C	CAA	C/C	C/CAA	C/CAA	C/CAA	C/C	FRAME_SHIFT(HIGH	cga/cTTga	R156L?	631	Kifc1	protein_coding	CODING	ENSMUST00000114364	6
17	34021697	C	CAA	C/C	C/CAA	C/CAA	C/CAA	C/C	FRAME_SHIFT(HIGH	cga/cTTga	R181L?	217	Kifc1	protein_coding	CODING	ENSMUST00000173386	5
17	34021697	C	CAA	C/C	C/CAA	C/CAA	C/CAA	C/C	FRAME_SHIFT(HIGH	cga/cTTga	R199L?	674	Kifc1	protein_coding	CODING	ENSMUST00000173492	6
17	34021698	GGC	G	GGC/GGC	GGC/G	GGC/G	GGC/G	GGC/GGC	FRAME_SHIFT(HIGH	agc/	S155	611	Kifc1	protein_coding	CODING	ENSMUST00000114361	6
17	34021698	GGC	G	GGC/GGC	GGC/G	GGC/G	GGC/G	GGC/GGC	FRAME_SHIFT(HIGH	agc/	S155	631	Kifc1	protein_coding	CODING	ENSMUST00000114364	6
17	34021698	GGC	G	GGC/GGC	GGC/G	GGC/G	GGC/G	GGC/GGC	FRAME_SHIFT(HIGH	agc/	S180	217	Kifc1	protein_coding	CODING	ENSMUST00000173386	5
17	34021698	GGC	G	GGC/GGC	GGC/G	GGC/G	GGC/G	GGC/GGC	FRAME_SHIFT(HIGH	agc/	S198	674	Kifc1	protein_coding	CODING	ENSMUST00000173492	6
17	34136240	C	CAA	C/CAA	C/CAA	C/C	C/C	C/C	FRAME_SHIFT(HIGH	aac/aacTT	N195N?	360	H2-K1	protein_coding	CODING	ENSMUST00000172912	3
17	34136240	C	CAA	C/CAA	C/CAA	C/C	C/C	C/C	FRAME_SHIFT(HIGH	aac/aacTT	N195N?	369	H2-K1	protein_coding	CODING	ENSMUST00000025181	3
17	34136240	C	CAA	C/CAA	C/CAA	C/C	C/C	C/C	FRAME_SHIFT(HIGH	aac/aacTT	N215N?	288	H2-K1	protein_coding	CODING	ENSMUST00000173075	3
17	34136241	GTT	G	GTT/G	GTT/G	GTT/GTT	GTT/GTT	GTT/GTT	FRAME_SHIFT(HIGH	aac/	N195	360	H2-K1	protein_coding	CODING	ENSMUST00000172912	3
17	34136241	GTT	G	GTT/G	GTT/G	GTT/GTT	GTT/GTT	GTT/GTT	FRAME_SHIFT(HIGH	aac/	N195	369	H2-K1	protein_coding	CODING	ENSMUST00000025181	3
17	34136241	GTT	G	GTT/G	GTT/G	GTT/GTT	GTT/GTT	GTT/GTT	FRAME_SHIFT(HIGH	aac/	N215	288	H2-K1	protein_coding	CODING	ENSMUST00000173075	3
17	34136273	ACG	A	ACG/A	ACG/A	ACG/A	ACG/A	ACG/A	FRAME_SHIFT(HIGH	acg/	T184	360	H2-K1	protein_coding	CODING	ENSMUST00000172912	3
17	34136273	ACG	A	ACG/A	ACG/A	ACG/A	ACG/A	ACG/A	FRAME_SHIFT(HIGH	acg/	T184	369	H2-K1	protein_coding	CODING	ENSMUST00000025181	3
17	34136273	ACG	A	ACG/A	ACG/A	ACG/A	ACG/A	ACG/A	FRAME_SHIFT(HIGH	acg/	T204	288	H2-K1	protein_coding	CODING	ENSMUST00000173075	3
17	34136276	T	TAC	T/TAC	T/TAC	T/TAC	T/TAC	T/TAC	FRAME_SHIFT(HIGH	ggc/ggcGT	G183G?	360	H2-K1	protein_coding	CODING	ENSMUST00000172912	3
17	34136276	T	TAC	T/TAC	T/TAC	T/TAC	T/TAC	T/TAC	FRAME_SHIFT(HIGH	ggc/ggcGT	G183G?	369	H2-K1	protein_coding	CODING	ENSMUST00000025181	3
17	34136276	T	TAC	T/TAC	T/TAC	T/TAC	T/TAC	T/TAC	FRAME_SHIFT(HIGH	ggc/ggcGT	G203G?	288	H2-K1	protein_coding	CODING	ENSMUST00000173075	3
17	34136876	ACTTC	A	ACTTC/A	ACTTC/A	ACTTC/ACTTC	ACTTC/A	ACTTC/A	FRAME_SHIFT(HIGH	gaagtc/	EV45	277	H2-K1	protein_coding	CODING	ENSMUST00000046131	2
17	34136876	ACTTC	A	ACTTC/A	ACTTC/A	ACTTC/ACTTC	ACTTC/A	ACTTC/A	FRAME_SHIFT(HIGH	gaagtc/	EV45	360	H2-K1	protein_coding	CODING	ENSMUST00000172912	2
17	34136876	ACTTC	A	ACTTC/A	ACTTC/A	ACTTC/ACTTC	ACTTC/A	ACTTC/A	FRAME_SHIFT(HIGH	gaagtc/	EV45	369	H2-K1	protein_coding	CODING	ENSMUST00000025181	2
17	34136876	ACTTC	A	ACTTC/A	ACTTC/A	ACTTC/ACTTC	ACTTC/A	ACTTC/A	FRAME_SHIFT(HIGH	gaagtc/	EV65	288	H2-K1	protein_coding	CODING	ENSMUST00000173075	2
17	35691916	C	CA	CA/CA	CA/CA	C/CA	C/CA	C/CA	FRAME_SHIFT(HIGH	ggc/Aggc	G133R?	561	Cdsn	protein_coding	CODING	ENSMUST00000044804	2
17	35691917	G	GCTCTCAGACAGGAAGTAGTA	GCTCTCAGACAGGAAGTAGTA/GCTCTCAGACAGGAAGTAGTA	GCTCTCAGACAGGAAGTAGTA/GCTCTCAGACAGGAAGTAGTA	G/GCTCTCAGACAGGAAGTAGTA	G/GCTCTCAGACAGGAAGTAGTA	G/GCTCTCAGACAGGAAGTAGTA	FRAME_SHIFT(HIGH	ggc/gCTCTCAGACAGGAAGTAGTAgc	G133ALRQEVV?	561	Cdsn	protein_coding	CODING	ENSMUST00000044804	2
17	36029972	T	TCCCAACCCAGG	TCCCAACCCAGG/TCCCAACCCAGG	TCCCAACCCAGG/TCCCAACCCAGG	T/TCCCAACCCAGG	T/TCCCAACCCAGG	T/TCCCAACCCAGG	FRAME_SHIFT(HIGH	ggg/gggCCTGGGTTGGG	G104GPGL?	108	2310061I04Rik	protein_coding	CODING	ENSMUST00000154670	3
17	36167528	TG	T	TG/T	TG/T	TG/TG	TG/T	TG/T	FRAME_SHIFT(HIGH	cac/	H332	357	H2-T23	protein_coding	CODING	ENSMUST00000102678	5
17	36168010	TA	T	TA/T	TA/T	TA/T	TA/T	TA/T	FRAME_SHIFT(HIGH	cct/	P213	357	H2-T23	protein_coding	CODING	ENSMUST00000102678	4
17	36217235	GA	G	GA/G	GA/G	GA/G	GA/G	GA/G	FRAME_SHIFT(HIGH	tca/	S254	257	H2-Bl	protein_coding	CODING	ENSMUST00000174067	5
17	36217235	GA	G	GA/G	GA/G	GA/G	GA/G	GA/G	FRAME_SHIFT(HIGH	tca/	S72	75	H2-Bl	protein_coding	CODING	ENSMUST00000172819	3
17	36217235	GA	G	GA/G	GA/G	GA/G	GA/G	GA/G	FRAME_SHIFT(HIGH	tca/	S86	89	H2-Bl	protein_coding	CODING	ENSMUST00000173674	4
17	36257227	GTTTCCCACTGT	G	GTTTCCCACTGT/G	GTTTCCCACTGT/G	GTTTCCCACTGT/G	GTTTCCCACTGT/G	GTTTCCCACTGT/G	FRAME_SHIFT(HIGH	acagtgggaaac/	TVGN160	379	H2-T10	protein_coding	CODING	ENSMUST00000074201	4
17	36301922	C	CTT	CTT/CTT	CTT/CTT	C/CTT	C/CTT	C/CTT	FRAME_SHIFT(HIGH	agc/aAAgc	S365K?	368	Gm8909	protein_coding	CODING	ENSMUST00000040467	7
17	36301922	C	CTT	CTT/CTT	CTT/CTT	C/CTT	C/CTT	C/CTT	FRAME_SHIFT(HIGH	agc/aAAgc	S365K?	368	RP23-108F2.6	protein_coding	CODING	ENSMUST00000174771	7
17	36301922	C	CTT	CTT/CTT	CTT/CTT	C/CTT	C/CTT	C/CTT	FRAME_SHIFT(HIGH	agc/aAAgc	S393K?	396	Gm8909	protein_coding	CODING	ENSMUST00000173353	7
17	36301922	C	CTT	CTT/CTT	CTT/CTT	C/CTT	C/CTT	C/CTT	FRAME_SHIFT(HIGH	agg/aAAgg	R393K?	393	Gm8909	protein_coding	CODING	ENSMUST00000097335	7
17	36304434	C	CAT	CAT/CAT	CAT/CAT	C/C	C/CAT	C/CAT	FRAME_SHIFT(HIGH	tgc/tATgc	C189Y?	368	Gm8909	protein_coding	CODING	ENSMUST00000040467	3
17	36304434	C	CAT	CAT/CAT	CAT/CAT	C/C	C/CAT	C/CAT	FRAME_SHIFT(HIGH	tgc/tATgc	C189Y?	368	RP23-108F2.6	protein_coding	CODING	ENSMUST00000174771	3
17	36304434	C	CAT	CAT/CAT	CAT/CAT	C/C	C/CAT	C/CAT	FRAME_SHIFT(HIGH	tgc/tATgc	C217Y?	269	RP23-108F2.6	protein_coding	CODING	ENSMUST00000173440	3
17	36304434	C	CAT	CAT/CAT	CAT/CAT	C/C	C/CAT	C/CAT	FRAME_SHIFT(HIGH	tgc/tATgc	C217Y?	393	Gm8909	protein_coding	CODING	ENSMUST00000097335	3
17	36304434	C	CAT	CAT/CAT	CAT/CAT	C/C	C/CAT	C/CAT	FRAME_SHIFT(HIGH	tgc/tATgc	C217Y?	396	Gm8909	protein_coding	CODING	ENSMUST00000173353	3
17	36304436	CGG	C	C/C	C/C	CGG/CGG	CGG/C	CGG/C	FRAME_SHIFT(HIGH	ccg/	P188	368	Gm8909	protein_coding	CODING	ENSMUST00000040467	3
17	36304436	CGG	C	C/C	C/C	CGG/CGG	CGG/C	CGG/C	FRAME_SHIFT(HIGH	ccg/	P188	368	RP23-108F2.6	protein_coding	CODING	ENSMUST00000174771	3
17	36304436	CGG	C	C/C	C/C	CGG/CGG	CGG/C	CGG/C	FRAME_SHIFT(HIGH	ccg/	P216	269	RP23-108F2.6	protein_coding	CODING	ENSMUST00000173440	3
17	36304436	CGG	C	C/C	C/C	CGG/CGG	CGG/C	CGG/C	FRAME_SHIFT(HIGH	ccg/	P216	393	Gm8909	protein_coding	CODING	ENSMUST00000097335	3
17	36304436	CGG	C	C/C	C/C	CGG/CGG	CGG/C	CGG/C	FRAME_SHIFT(HIGH	ccg/	P216	396	Gm8909	protein_coding	CODING	ENSMUST00000173353	3
17	36305005	TC	T	TC/T	TC/T	TC/T	TC/T	TC/T	FRAME_SHIFT(HIGH	gag/	E71	368	Gm8909	protein_coding	CODING	ENSMUST00000040467	2
17	36305005	TC	T	TC/T	TC/T	TC/T	TC/T	TC/T	FRAME_SHIFT(HIGH	gag/	E71	368	RP23-108F2.6	protein_coding	CODING	ENSMUST00000174771	2
17	36305005	TC	T	TC/T	TC/T	TC/T	TC/T	TC/T	FRAME_SHIFT(HIGH	gag/	E99	269	RP23-108F2.6	protein_coding	CODING	ENSMUST00000173440	2
17	36305005	TC	T	TC/T	TC/T	TC/T	TC/T	TC/T	FRAME_SHIFT(HIGH	gag/	E99	393	Gm8909	protein_coding	CODING	ENSMUST00000097335	2
17	36305005	TC	T	TC/T	TC/T	TC/T	TC/T	TC/T	FRAME_SHIFT(HIGH	gag/	E99	396	Gm8909	protein_coding	CODING	ENSMUST00000173353	2
17	36305006	C	CG	C/CG	C/CG	C/C	C/CG	C/CG	FRAME_SHIFT(HIGH	atg/atgC	M70M?	368	Gm8909	protein_coding	CODING	ENSMUST00000040467	2
17	36305006	C	CG	C/CG	C/CG	C/C	C/CG	C/CG	FRAME_SHIFT(HIGH	atg/atgC	M70M?	368	RP23-108F2.6	protein_coding	CODING	ENSMUST00000174771	2
17	36305006	C	CG	C/CG	C/CG	C/C	C/CG	C/CG	FRAME_SHIFT(HIGH	atg/atgC	M98M?	269	RP23-108F2.6	protein_coding	CODING	ENSMUST00000173440	2
17	36305006	C	CG	C/CG	C/CG	C/C	C/CG	C/CG	FRAME_SHIFT(HIGH	atg/atgC	M98M?	393	Gm8909	protein_coding	CODING	ENSMUST00000097335	2
17	36305006	C	CG	C/CG	C/CG	C/C	C/CG	C/CG	FRAME_SHIFT(HIGH	atg/atgC	M98M?	396	Gm8909	protein_coding	CODING	ENSMUST00000173353	2
17	36305009	TC	TAC,T	TAC/T	TAC/T	TC/TAC	TC/TAC	TC/TAC	FRAME_SHIFT(HIGH	agg/aggT	R69R?	368	Gm8909	protein_coding	CODING	ENSMUST00000040467	2
17	36305009	TC	TAC,T	TAC/T	TAC/T	TC/TAC	TC/TAC	TC/TAC	FRAME_SHIFT(HIGH	agg/aggT	R69R?	368	RP23-108F2.6	protein_coding	CODING	ENSMUST00000174771	2
17	36305009	TC	TAC,T	TAC/T	TAC/T	TC/TAC	TC/TAC	TC/TAC	FRAME_SHIFT(HIGH	agg/aggT	R97R?	269	RP23-108F2.6	protein_coding	CODING	ENSMUST00000173440	2
17	36305009	TC	TAC,T	TAC/T	TAC/T	TC/TAC	TC/TAC	TC/TAC	FRAME_SHIFT(HIGH	agg/aggT	R97R?	393	Gm8909	protein_coding	CODING	ENSMUST00000097335	2
17	36305009	TC	TAC,T	TAC/T	TAC/T	TC/TAC	TC/TAC	TC/TAC	FRAME_SHIFT(HIGH	agg/aggT	R97R?	396	Gm8909	protein_coding	CODING	ENSMUST00000173353	2
17	36305009	TC	TAC,T	TAC/T	TAC/T	TC/TAC	TC/TAC	TC/TAC	FRAME_SHIFT(HIGH	agg/	R69	368	Gm8909	protein_coding	CODING	ENSMUST00000040467	2
17	36305009	TC	TAC,T	TAC/T	TAC/T	TC/TAC	TC/TAC	TC/TAC	FRAME_SHIFT(HIGH	agg/	R69	368	RP23-108F2.6	protein_coding	CODING	ENSMUST00000174771	2
17	36305009	TC	TAC,T	TAC/T	TAC/T	TC/TAC	TC/TAC	TC/TAC	FRAME_SHIFT(HIGH	agg/	R97	269	RP23-108F2.6	protein_coding	CODING	ENSMUST00000173440	2
17	36305009	TC	TAC,T	TAC/T	TAC/T	TC/TAC	TC/TAC	TC/TAC	FRAME_SHIFT(HIGH	agg/	R97	393	Gm8909	protein_coding	CODING	ENSMUST00000097335	2
17	36305009	TC	TAC,T	TAC/T	TAC/T	TC/TAC	TC/TAC	TC/TAC	FRAME_SHIFT(HIGH	agg/	R97	396	Gm8909	protein_coding	CODING	ENSMUST00000173353	2
17	43767018	TG	T	TG/TG	TG/TG	TG/TG	TG/TG	TG/T	FRAME_SHIFT(HIGH	cca/	P29	1941	Tdrd6	protein_coding	CODING	ENSMUST00000166046	1
17	43767018	TG	T	TG/TG	TG/TG	TG/TG	TG/TG	TG/T	FRAME_SHIFT(HIGH	cca/	P29	2134	Tdrd6	protein_coding	CODING	ENSMUST00000045717	1
17	43767018	TG	T	TG/TG	TG/TG	TG/TG	TG/TG	TG/T	FRAME_SHIFT(HIGH	cca/	P29	2135	Tdrd6	protein_coding	CODING	ENSMUST00000168073	1
17	45544909	T	TTTTTA	T/T	T/TTTTTA	T/TTTTTA	T/TTTTTA	T/TTTTTA	FRAME_SHIFT(HIGH	aaa/aaaTAAAA	K576K*?	802	Cdc5l	protein_coding	CODING	ENSMUST00000024727	13
17	45544912	TG	T	TG/T	TG/T	TG/T	TG/TG	TG/T	FRAME_SHIFT(HIGH	atc/	I575	802	Cdc5l	protein_coding	CODING	ENSMUST00000024727	13
17	47490865	AC	A	A/A	A/A	A/A	A/A	A/A	FRAME_SHIFT(HIGH	acc/	T1110	1225	Trerf1	protein_coding	CODING	ENSMUST00000077951	18
17	48598953	CT	C	CT/CT	CT/CT	CT/CT	CT/CT	CT/C	FRAME_SHIFT(HIGH	cct/	P10	518	Unc5cl	protein_coding	CODING	ENSMUST00000074574	2
17	73682842	G	GA	G/GA	G/G	G/GA	G/GA	G/GA	FRAME_SHIFT(HIGH	ccc/cTcc	P408L?	665	Capn13	protein_coding	CODING	ENSMUST00000095208	12
17	73682843	G	GTC	G/GTC	G/G	G/GTC	G/GTC	G/GTC	FRAME_SHIFT(HIGH	gtg/gtgGA	V407V?	665	Capn13	protein_coding	CODING	ENSMUST00000095208	12
17	75748234	TC	T	TC/T	TC/T	TC/T	TC/T	TC/T	FRAME_SHIFT(HIGH	ctc/	L968	979	Ltbp1	protein_coding	CODING	ENSMUST00000135447	21
17	83902064	A	ATGGGC	A/ATGGGC	A/A	ATGGGC/ATGGGC	A/ATGGGC	A/ATGGGC	FRAME_SHIFT(HIGH	ttc/tGCCCAtc	F72CP?	111	Cox7a2l	protein_coding	CODING	ENSMUST00000025095	3
17	83902064	A	ATGGGC	A/ATGGGC	A/A	ATGGGC/ATGGGC	A/ATGGGC	A/ATGGGC	FRAME_SHIFT(HIGH	ttc/tGCCCAtc	F95CP?	134	Cox7a2l	protein_coding	CODING	ENSMUST00000167741	4
17	83902065	A	AC	A/AC	A/A	AC/AC	A/AC	A/AC	FRAME_SHIFT(HIGH	ggt/ggtG	G71G?	111	Cox7a2l	protein_coding	CODING	ENSMUST00000025095	3
17	83902065	A	AC	A/AC	A/A	AC/AC	A/AC	A/AC	FRAME_SHIFT(HIGH	ggt/ggtG	G94G?	134	Cox7a2l	protein_coding	CODING	ENSMUST00000167741	4
17	88862103	GC	G	GC/GC	GC/G	GC/G	GC/G	GC/G	FRAME_SHIFT(HIGH	gct/	A13	102	Foxn2	protein_coding	CODING	ENSMUST00000155640	3
17	88862103	GC	G	GC/GC	GC/G	GC/G	GC/G	GC/G	FRAME_SHIFT(HIGH	gct/	A13	429	Foxn2	protein_coding	CODING	ENSMUST00000112238	2
17	88862105	TGAGACCCCGGGAGC	T	TGAGACCCCGGGAGC/TGAGACCCCGGGAGC	TGAGACCCCGGGAGC/T	TGAGACCCCGGGAGC/T	TGAGACCCCGGGAGC/T	TGAGACCCCGGGAGC/T	FRAME_SHIFT(HIGH	gagaccccgggagct/	ETPGA14	102	Foxn2	protein_coding	CODING	ENSMUST00000155640	3
17	88862105	TGAGACCCCGGGAGC	T	TGAGACCCCGGGAGC/TGAGACCCCGGGAGC	TGAGACCCCGGGAGC/T	TGAGACCCCGGGAGC/T	TGAGACCCCGGGAGC/T	TGAGACCCCGGGAGC/T	FRAME_SHIFT(HIGH	gagaccccgggagct/	ETPGA14	429	Foxn2	protein_coding	CODING	ENSMUST00000112238	2
17	88862379	G	GAA	G/G	G/GAA	G/GAA	G/GAA	G/GAA	FRAME_SHIFT(HIGH	gaa/gAAaa	E105E?	429	Foxn2	protein_coding	CODING	ENSMUST00000112238	2
17	88862407	CGTACTCCT	C	CGTACTCCT/CGTACTCCT	CGTACTCCT/C	CGTACTCCT/C	CGTACTCCT/C	CGTACTCCT/C	FRAME_SHIFT(HIGH	ccgtactccttt/	PYSF114	429	Foxn2	protein_coding	CODING	ENSMUST00000112238	2
17	95146924	T	TA	T/T	T/TA	T/T	T/TA	T/T	FRAME_SHIFT(HIGH	ttt/tttT	F141F?	263	Mettl4	protein_coding	CODING	ENSMUST00000171734	2
18	23707640	A	AAGGCGCC	AAGGCGCC/AAGGCGCC	AAGGCGCC/AAGGCGCC	A/AAGGCGCC	A/AAGGCGCC	A/AAGGCGCC	FRAME_SHIFT(HIGH	aag/aAGGCGCCag	K59KAP?	84	Dtna	protein_coding	CODING	ENSMUST00000053770	5
18	37502856	A	ACC	A/ACC	A/ACC	A/ACC	A/ACC	A/A	FRAME_SHIFT(HIGH	aca/aCCca	T464T?	829	Pcdhb7	protein_coding	CODING	ENSMUST00000053037	1
18	37502858	ATG	A	ATG/A	ATG/A	ATG/A	ATG/A	ATG/ATG	FRAME_SHIFT(HIGH	tgg/	W465	829	Pcdhb7	protein_coding	CODING	ENSMUST00000053037	1
18	38404682	CGGTAGGTGCGCCCA	C	CGGTAGGTGCGCCCA/CGGTAGGTGCGCCCA	CGGTAGGTGCGCCCA/C	CGGTAGGTGCGCCCA/C	CGGTAGGTGCGCCCA/C	CGGTAGGTGCGCCCA/C	FRAME_SHIFT(HIGH	ggtaggtgcgcccag/	GRCAQ68	184	Gm10268	protein_coding	CODING	ENSMUST00000085340	1
18	38404905	TC	T	TC/T	TC/T	TC/T	TC/T	TC/TC	FRAME_SHIFT(HIGH	tcc/	S142	184	Gm10268	protein_coding	CODING	ENSMUST00000085340	1
18	40416979	T	TA	TA/TA	T/TA	T/TA	T/TA	T/T	FRAME_SHIFT(HIGH	att/atAt	I117I?	140	2900055J20Rik	protein_coding	CODING	ENSMUST00000096572	1
18	46450408	CT	C	CT/CT	CT/CT	CT/C	CT/C	CT/CT	FRAME_SHIFT(HIGH	aaa/	K305	525	Ccdc112	protein_coding	CODING	ENSMUST00000072835	6
18	49858025	GT	G	GT/G	GT/G	GT/G	GT/G	GT/G	FRAME_SHIFT(HIGH	aaa/	K189	202	Dtwd2	protein_coding	CODING	ENSMUST00000163590	4
18	49858025	GT	G	GT/G	GT/G	GT/G	GT/G	GT/G	FRAME_SHIFT(HIGH	aaa/	K285	298	Dtwd2	protein_coding	CODING	ENSMUST00000025383	6
18	49883464	C	CACCTCGCCCTTCACTGACACAGCGGCCA	C/CACCTCGCCCTTCACTGACACAGCGGCCA	C/CACCTCGCCCTTCACTGACACAGCGGCCA	C/CACCTCGCCCTTCACTGACACAGCGGCCA	C/CACCTCGCCCTTCACTGACACAGCGGCCA	C/CACCTCGCCCTTCACTGACACAGCGGCCA	FRAME_SHIFT(HIGH	gat/gatTGGCCGCTGTGTCAGTGAAGGGCGAGGT	D136DWPLCQ*RAR?	298	Dtwd2	protein_coding	CODING	ENSMUST00000025383	4
18	49915127	CG	C	CG/CG	CG/C	CG/C	CG/CG	CG/C	FRAME_SHIFT(HIGH	gcg/	A22	202	Dtwd2	protein_coding	CODING	ENSMUST00000163590	1
18	49915127	CG	C	CG/CG	CG/C	CG/C	CG/CG	CG/C	FRAME_SHIFT(HIGH	gcg/	A22	298	Dtwd2	protein_coding	CODING	ENSMUST00000025383	1
18	50206458	AACACACACAC	A	AACACACACAC/A	AACACACACAC/A	AACACACACAC/A	AACACACACAC/A	AACACACACAC/AACACACACAC	FRAME_SHIFT(HIGH	caacacacacac/	QHTH22	122	Tnfaip8	protein_coding	CODING	ENSMUST00000087655	2
18	60429638	G	GT	G/GT	G/GT	G/GT	G/GT	G/GT	FRAME_SHIFT(HIGH	aac/aacA	N345N?	417	Gm4841	protein_coding	CODING	ENSMUST00000090260	2
18	60430522	T	TCCCCC,TCCCCCC	T/TCCCCC	T/TCCCCCC	T/TCCCCC	T/TCCCCC	T/TCCCCCC	FRAME_SHIFT(HIGH	gac/gGGGGGac	D51GG?	417	Gm4841	protein_coding	CODING	ENSMUST00000090260	2
18	70400624	A	AC	A/AC	AC/AC	A/AC	A/AC	A/AC	FRAME_SHIFT(HIGH	ata/ataG	I161I?	161	2310002L13Rik	protein_coding	CODING	ENSMUST00000025390	3
19	20863869	CT	C	CT/C	CT/C	CT/C	CT/C	CT/C	FRAME_SHIFT(HIGH	aag/	K274	279	Tmc1	protein_coding	CODING	ENSMUST00000025658	6
19	25580448	CG	C	CG/CG	CG/CG	CG/CG	CG/CG	CG/CG	FRAME_SHIFT(HIGH	ggg/	G36	257	Dmrt1	protein_coding	CODING	ENSMUST00000087525	1
19	25580448	CG	C	CG/CG	CG/CG	CG/CG	CG/CG	CG/CG	FRAME_SHIFT(HIGH	ggg/	G36	257	Dmrt1	protein_coding	CODING	ENSMUST00000170387	1
19	25580448	CG	C	CG/CG	CG/CG	CG/CG	CG/CG	CG/CG	FRAME_SHIFT(HIGH	ggg/	G36	374	Dmrt1	protein_coding	CODING	ENSMUST00000025755	1
19	30313911	A	ATG	A/ATG	A/ATG	A/ATG	ATG/ATG	A/ATG	FRAME_SHIFT(HIGH	aac/aaTGc	N211N?	244	Mbl2	protein_coding	CODING	ENSMUST00000025797	6
19	30313913	ACG	A	ACG/A	ACG/A	ACG/A	A/A	ACG/A	FRAME_SHIFT(HIGH	acg/	T212	244	Mbl2	protein_coding	CODING	ENSMUST00000025797	6
19	40114753	A	AAC	A/A	A/A	A/A	A/AAC	A/A	FRAME_SHIFT(HIGH	ttt/tGTtt	F407C?	490	Cyp2c54	protein_coding	CODING	ENSMUST00000048959	8
19	40114756	TTC	T	TTC/TTC	TTC/TTC	TTC/TTC	TTC/T	TTC/TTC	FRAME_SHIFT(HIGH	gagaag/	EK405	490	Cyp2c54	protein_coding	CODING	ENSMUST00000048959	8
19	47713457	AG	A	AG/AG	AG/A	AG/AG	AG/AG	AG/AG	FRAME_SHIFT(HIGH	gag/	E1147	1202	Slk	protein_coding	CODING	ENSMUST00000026043	17
19	47713457	AG	A	AG/AG	AG/A	AG/AG	AG/AG	AG/AG	FRAME_SHIFT(HIGH	gag/	E1178	1233	Slk	protein_coding	CODING	ENSMUST00000051691	18
X	34335775	TG	T	TG/TG	TG/TG	TG/TG	TG/TG	TG/T	FRAME_SHIFT(HIGH	gtg/	V17	298	Slc25a5	protein_coding	CODING	ENSMUST00000016463	1
X	105938455	GAC	G	GAC/GAC	GAC/GAC	GAC/G	GAC/GAC	GAC/GAC	FRAME_SHIFT(HIGH	gtgtcc/	VS1766	1799	Brwd3	protein_coding	CODING	ENSMUST00000150434	41
X	133549824	TACATGGCTCCCACAGCAGGTACAGCGGC	T	TACATGGCTCCCACAGCAGGTACAGCGGC/TACATGGCTCCCACAGCAGGTACAGCGGC	T/T	TACATGGCTCCCACAGCAGGTACAGCGGC/TACATGGCTCCCACAGCAGGTACAGCGGC	TACATGGCTCCCACAGCAGGTACAGCGGC/TACATGGCTCCCACAGCAGGTACAGCGGC	TACATGGCTCCCACAGCAGGTACAGCGGC/TACATGGCTCCCACAGCAGGTACAGCGGC	FRAME_SHIFT(HIGH	gtgccgctgtacctgctgtgggagccatgt/	VPLYLLWEPC11	346	Mcart6	protein_coding	CODING	ENSMUST00000113069	6
X	133549824	TACATGGCTCCCACAGCAGGTACAGCGGC	T	TACATGGCTCCCACAGCAGGTACAGCGGC/TACATGGCTCCCACAGCAGGTACAGCGGC	T/T	TACATGGCTCCCACAGCAGGTACAGCGGC/TACATGGCTCCCACAGCAGGTACAGCGGC	TACATGGCTCCCACAGCAGGTACAGCGGC/TACATGGCTCCCACAGCAGGTACAGCGGC	TACATGGCTCCCACAGCAGGTACAGCGGC/TACATGGCTCCCACAGCAGGTACAGCGGC	FRAME_SHIFT(HIGH	gtgccgctgtacctgctgtgggagccatgt/	VPLYLLWEPC11	346	Mcart6	protein_coding	CODING	ENSMUST00000113070	5
X	133549824	TACATGGCTCCCACAGCAGGTACAGCGGC	T	TACATGGCTCCCACAGCAGGTACAGCGGC/TACATGGCTCCCACAGCAGGTACAGCGGC	T/T	TACATGGCTCCCACAGCAGGTACAGCGGC/TACATGGCTCCCACAGCAGGTACAGCGGC	TACATGGCTCCCACAGCAGGTACAGCGGC/TACATGGCTCCCACAGCAGGTACAGCGGC	TACATGGCTCCCACAGCAGGTACAGCGGC/TACATGGCTCCCACAGCAGGTACAGCGGC	FRAME_SHIFT(HIGH	gtgccgctgtacctgctgtgggagccatgt/	VPLYLLWEPC11	346	Mcart6	protein_coding	CODING	ENSMUST00000167892	1
X	138103597	TG	T	TG/TG	TG/TG	TG/TG	TG/TG	TG/TG	FRAME_SHIFT(HIGH	gga/	G1324	1691	Col4a5	protein_coding	CODING	ENSMUST00000112930	46
X	138103597	TG	T	TG/TG	TG/TG	TG/TG	TG/TG	TG/TG	FRAME_SHIFT(HIGH	gga/	G1324	1691	Col4a5	protein_coding	CODING	ENSMUST00000112931	45
X	138103597	TG	T	TG/TG	TG/TG	TG/TG	TG/TG	TG/TG	FRAME_SHIFT(HIGH	gga/	G218	585	Col4a5	protein_coding	CODING	ENSMUST00000087358	12
X	138103597	TG	T	TG/TG	TG/TG	TG/TG	TG/TG	TG/TG	FRAME_SHIFT(HIGH	gga/	G432	799	Col4a5	protein_coding	CODING	ENSMUST00000130732	13
X	138103597	TG	T	TG/TG	TG/TG	TG/TG	TG/TG	TG/TG	FRAME_SHIFT(HIGH	gga/	G586	953	Col4a5	protein_coding	CODING	ENSMUST00000033630	44
X	138156423	CAG	C	CAG/CAG	CAG/C	CAG/CAG	CAG/CAG	CAG/CAG	FRAME_SHIFT(HIGH	tct/	S1106	1216	Irs4	protein_coding	CODING	ENSMUST00000067841	1
X	147019858	AG	A	AG/A	AG/AG	AG/AG	AG/AG	.	FRAME_SHIFT(HIGH	ctg/	L151	246	Apex2	protein_coding	CODING	ENSMUST00000112719	4
X	147019858	AG	A	AG/A	AG/AG	AG/AG	AG/AG	.	FRAME_SHIFT(HIGH	ctg/	L151	260	Apex2	protein_coding	CODING	ENSMUST00000112725	5
X	147019858	AG	A	AG/A	AG/AG	AG/AG	AG/AG	.	FRAME_SHIFT(HIGH	ctg/	L151	266	Apex2	protein_coding	CODING	ENSMUST00000112727	4
X	147019858	AG	A	AG/A	AG/AG	AG/AG	AG/AG	.	FRAME_SHIFT(HIGH	ctg/	L151	516	Apex2	protein_coding	CODING	ENSMUST00000026303	4
X	147019858	AG	A	AG/A	AG/AG	AG/AG	AG/AG	.	FRAME_SHIFT(HIGH	ctg/	L151	516	Apex2	protein_coding	CODING	ENSMUST00000112720	5
X	147019858	AG	A	AG/A	AG/AG	AG/AG	AG/AG	.	FRAME_SHIFT(HIGH	ctg/	L158	523	Apex2	protein_coding	CODING	ENSMUST00000112721	4
X	147019858	AG	A	AG/A	AG/AG	AG/AG	AG/AG	.	FRAME_SHIFT(HIGH	ctg/	L159	263	Apex2	protein_coding	CODING	ENSMUST00000140207	4
X	160861576	T	TAA	TAA/TAA	TAA/TAA	TAA/TAA	TAA/TAA	T/T	FRAME_SHIFT(HIGH	aaa/AAaaa	K10K?	264	Piga	protein_coding	CODING	ENSMUST00000073093	1

## Sheet: SPLICE_SITE_ACCEPTOR(HIGH
Chromosome	Position	Reference	Alteration	PML-/-HBsAgtg/0 (9-Mon)	PML-/- (6-Mon)	PML-/-HBsAgtg/0 (3-Mon)	HBsAgtg/0 (6-Mon)	PML-/-HBsAgtg/0 (6-Mon)	Effect ( Effect_Impact	Amino_Acid_length	Gene_Name	Transcript_BioType	Gene_Coding	Transcript_ID	Exon_Rank
1	75189163	CG	C	C/C	C/C	C/C	C/C	C/C	SPLICE_SITE_ACCEPTOR(HIGH	.	Ankzf1	retained_intron	NON_CODING	ENSMUST00000073236	2
1	75189163	CG	C	C/C	C/C	C/C	C/C	C/C	SPLICE_SITE_ACCEPTOR(HIGH	.	Ankzf1	retained_intron	NON_CODING	ENSMUST00000127625	2
1	85087765	C	T	C/T	C/T	C/T	C/T	C/T	SPLICE_SITE_ACCEPTOR(HIGH	211	A530032D15Rik	protein_coding	CODING	ENSMUST00000069485	5
1	85087765	C	T	C/T	C/T	C/T	C/T	C/T	SPLICE_SITE_ACCEPTOR(HIGH	211	A530032D15Rik	protein_coding	CODING	ENSMUST00000160792	5
1	85087765	C	T	C/T	C/T	C/T	C/T	C/T	SPLICE_SITE_ACCEPTOR(HIGH	215	A530032D15Rik	protein_coding	CODING	ENSMUST00000161724	5
1	85279302	A	G	A/G	A/G	A/G	A/G	A/G	SPLICE_SITE_ACCEPTOR(HIGH	.	Gm16026	transcribed_unprocessed_pseudogene	NON_CODING	ENSMUST00000113394	4
1	85279302	A	G	A/G	A/G	A/G	A/G	A/G	SPLICE_SITE_ACCEPTOR(HIGH	.	Gm16026	transcribed_unprocessed_pseudogene	NON_CODING	ENSMUST00000159695	5
1	87492685	C	T	C/T	C/T	C/T	C/T	C/T	SPLICE_SITE_ACCEPTOR(HIGH	445	Sp110	protein_coding	CODING	ENSMUST00000093508	2
1	87492685	C	T	C/T	C/T	C/T	C/T	C/T	SPLICE_SITE_ACCEPTOR(HIGH	.	Sp110	processed_transcript	CODING	ENSMUST00000143363	2
1	87492685	C	T	C/T	C/T	C/T	C/T	C/T	SPLICE_SITE_ACCEPTOR(HIGH	.	Sp110	processed_transcript	CODING	ENSMUST00000151690	3
1	87492685	C	T	C/T	C/T	C/T	C/T	C/T	SPLICE_SITE_ACCEPTOR(HIGH	.	Sp110	processed_transcript	CODING	ENSMUST00000152399	2
1	87492685	C	T	C/T	C/T	C/T	C/T	C/T	SPLICE_SITE_ACCEPTOR(HIGH	.	Sp110	retained_intron	CODING	ENSMUST00000131950	2
1	87497699	TACCCTGAACAG	T	TACCCTGAACAG/T	TACCCTGAACAG/T	TACCCTGAACAG/T	TACCCTGAACAG/T	TACCCTGAACAG/T	SPLICE_SITE_ACCEPTOR(HIGH	.	Sp140	nonsense_mediated_decay	CODING	ENSMUST00000113385	2
1	90114701	G	C	G/G	G/G	G/G	G/C	G/C	SPLICE_SITE_ACCEPTOR(HIGH	528	Ugt1a9	protein_coding	CODING	ENSMUST00000073772	5
1	90114701	G	C	G/G	G/G	G/G	G/C	G/C	SPLICE_SITE_ACCEPTOR(HIGH	529	Ugt1a5	protein_coding	CODING	ENSMUST00000097659	5
1	90114701	G	C	G/G	G/G	G/G	G/C	G/C	SPLICE_SITE_ACCEPTOR(HIGH	530	Ugt1a10	protein_coding	CODING	ENSMUST00000113142	5
1	90114701	G	C	G/G	G/G	G/G	G/C	G/C	SPLICE_SITE_ACCEPTOR(HIGH	530	Ugt1a8	protein_coding	CODING	ENSMUST00000113139	5
1	90114701	G	C	G/G	G/G	G/G	G/C	G/C	SPLICE_SITE_ACCEPTOR(HIGH	531	Ugt1a6a	protein_coding	CODING	ENSMUST00000014263	5
1	90114701	G	C	G/G	G/G	G/G	G/C	G/C	SPLICE_SITE_ACCEPTOR(HIGH	531	Ugt1a6a	protein_coding	CODING	ENSMUST00000113134	6
1	90114701	G	C	G/G	G/G	G/G	G/C	G/C	SPLICE_SITE_ACCEPTOR(HIGH	531	Ugt1a6a	protein_coding	CODING	ENSMUST00000113135	6
1	90114701	G	C	G/G	G/G	G/G	G/C	G/C	SPLICE_SITE_ACCEPTOR(HIGH	531	Ugt1a6a	protein_coding	CODING	ENSMUST00000169501	7
1	90114701	G	C	G/G	G/G	G/G	G/C	G/C	SPLICE_SITE_ACCEPTOR(HIGH	531	Ugt1a6b	protein_coding	CODING	ENSMUST00000113137	5
1	90114701	G	C	G/G	G/G	G/G	G/C	G/C	SPLICE_SITE_ACCEPTOR(HIGH	531	Ugt1a6b	protein_coding	CODING	ENSMUST00000113138	6
1	90114701	G	C	G/G	G/G	G/G	G/C	G/C	SPLICE_SITE_ACCEPTOR(HIGH	531	Ugt1a7c	protein_coding	CODING	ENSMUST00000058237	5
1	90114701	G	C	G/G	G/G	G/G	G/C	G/C	SPLICE_SITE_ACCEPTOR(HIGH	533	Ugt1a2	protein_coding	CODING	ENSMUST00000049289	5
1	90114701	G	C	G/G	G/G	G/G	G/C	G/C	SPLICE_SITE_ACCEPTOR(HIGH	535	Ugt1a1	protein_coding	CODING	ENSMUST00000073049	5
1	90114701	G	C	G/G	G/G	G/G	G/C	G/C	SPLICE_SITE_ACCEPTOR(HIGH	.	Ugt1a7c	nonsense_mediated_decay	CODING	ENSMUST00000126203	4
1	90162853	TCTGGGAGGGCTTGCTCCGGGGGCAGTGTGTCCTGTTCTTGTGCAGCCCCTG	T	TCTGGGAGGGCTTGCTCCGGGGGCAGTGTGTCCTGTTCTTGTGCAGCCCCTG/TCTGGGAGGGCTTGCTCCGGGGGCAGTGTGTCCTGTTCTTGTGCAGCCCCTG	TCTGGGAGGGCTTGCTCCGGGGGCAGTGTGTCCTGTTCTTGTGCAGCCCCTG/T	TCTGGGAGGGCTTGCTCCGGGGGCAGTGTGTCCTGTTCTTGTGCAGCCCCTG/T	TCTGGGAGGGCTTGCTCCGGGGGCAGTGTGTCCTGTTCTTGTGCAGCCCCTG/T	TCTGGGAGGGCTTGCTCCGGGGGCAGTGTGTCCTGTTCTTGTGCAGCCCCTG/T	SPLICE_SITE_ACCEPTOR(HIGH	650	Hjurp	protein_coding	CODING	ENSMUST00000168927	9
1	92672455	GGGACTGCTGGCTTAGCAGGGACTGGCTTAGCAGCAGCTGGCTGAGGAGGGGCTGGCTGAGCA	G	G/G	GGGACTGCTGGCTTAGCAGGGACTGGCTTAGCAGCAGCTGGCTGAGGAGGGGCTGGCTGAGCA/G	GGGACTGCTGGCTTAGCAGGGACTGGCTTAGCAGCAGCTGGCTGAGGAGGGGCTGGCTGAGCA/G	GGGACTGCTGGCTTAGCAGGGACTGGCTTAGCAGCAGCTGGCTGAGGAGGGGCTGGCTGAGCA/GGGACTGCTGGCTTAGCAGGGACTGGCTTAGCAGCAGCTGGCTGAGGAGGGGCTGGCTGAGCA	G/G	SPLICE_SITE_ACCEPTOR(HIGH	2657	Col6a3	protein_coding	CODING	ENSMUST00000056925	37
1	92672455	GGGACTGCTGGCTTAGCAGGGACTGGCTTAGCAGCAGCTGGCTGAGGAGGGGCTGGCTGAGCA	G	G/G	GGGACTGCTGGCTTAGCAGGGACTGGCTTAGCAGCAGCTGGCTGAGGAGGGGCTGGCTGAGCA/G	GGGACTGCTGGCTTAGCAGGGACTGGCTTAGCAGCAGCTGGCTGAGGAGGGGCTGGCTGAGCA/G	GGGACTGCTGGCTTAGCAGGGACTGGCTTAGCAGCAGCTGGCTGAGGAGGGGCTGGCTGAGCA/GGGACTGCTGGCTTAGCAGGGACTGGCTTAGCAGCAGCTGGCTGAGGAGGGGCTGGCTGAGCA	G/G	SPLICE_SITE_ACCEPTOR(HIGH	616	Col6a3	protein_coding	CODING	ENSMUST00000165484	4
1	92678721	G	A	A/A	G/A	G/A	G/G	A/A	SPLICE_SITE_ACCEPTOR(HIGH	2657	Col6a3	protein_coding	CODING	ENSMUST00000056925	32
1	173215517	G	A	A/A	G/A	G/A	G/G	A/A	SPLICE_SITE_ACCEPTOR(HIGH	569	Usp21	protein_coding	CODING	ENSMUST00000111306	4
1	173445715	G	A	G/A	G/A	G/A	G/G	G/A	SPLICE_SITE_ACCEPTOR(HIGH	106	Gm9765	protein_coding	CODING	ENSMUST00000043170	2
1	178191652	C	A	A/A	C/A	C/A	C/C	A/A	SPLICE_SITE_ACCEPTOR(HIGH	67	Pld5	protein_coding	CODING	ENSMUST00000111166	2
2	73688774	T	TTTTTTTAATGTCATCTTCGGAAGCCTTCTTGAATTCATTTTCAAATGGACTTGCCAA	T/TTTTTTTAATGTCATCTTCGGAAGCCTTCTTGAATTCATTTTCAAATGGACTTGCCAA	T/TTTTTTTAATGTCATCTTCGGAAGCCTTCTTGAATTCATTTTCAAATGGACTTGCCAA	T/TTTTTTTAATGTCATCTTCGGAAGCCTTCTTGAATTCATTTTCAAATGGACTTGCCAA	T/TTTTTTTAATGTCATCTTCGGAAGCCTTCTTGAATTCATTTTCAAATGGACTTGCCAA	T/TTTTTTTAATGTCATCTTCGGAAGCCTTCTTGAATTCATTTTCAAATGGACTTGCCAA	SPLICE_SITE_ACCEPTOR(HIGH	206	Atf2	protein_coding	CODING	ENSMUST00000136958	8
2	73688774	T	TTTTTTTAATGTCATCTTCGGAAGCCTTCTTGAATTCATTTTCAAATGGACTTGCCAA	T/TTTTTTTAATGTCATCTTCGGAAGCCTTCTTGAATTCATTTTCAAATGGACTTGCCAA	T/TTTTTTTAATGTCATCTTCGGAAGCCTTCTTGAATTCATTTTCAAATGGACTTGCCAA	T/TTTTTTTAATGTCATCTTCGGAAGCCTTCTTGAATTCATTTTCAAATGGACTTGCCAA	T/TTTTTTTAATGTCATCTTCGGAAGCCTTCTTGAATTCATTTTCAAATGGACTTGCCAA	T/TTTTTTTAATGTCATCTTCGGAAGCCTTCTTGAATTCATTTTCAAATGGACTTGCCAA	SPLICE_SITE_ACCEPTOR(HIGH	227	Atf2	protein_coding	CODING	ENSMUST00000128531	6
2	73688774	T	TTTTTTTAATGTCATCTTCGGAAGCCTTCTTGAATTCATTTTCAAATGGACTTGCCAA	T/TTTTTTTAATGTCATCTTCGGAAGCCTTCTTGAATTCATTTTCAAATGGACTTGCCAA	T/TTTTTTTAATGTCATCTTCGGAAGCCTTCTTGAATTCATTTTCAAATGGACTTGCCAA	T/TTTTTTTAATGTCATCTTCGGAAGCCTTCTTGAATTCATTTTCAAATGGACTTGCCAA	T/TTTTTTTAATGTCATCTTCGGAAGCCTTCTTGAATTCATTTTCAAATGGACTTGCCAA	T/TTTTTTTAATGTCATCTTCGGAAGCCTTCTTGAATTCATTTTCAAATGGACTTGCCAA	SPLICE_SITE_ACCEPTOR(HIGH	240	Atf2	protein_coding	CODING	ENSMUST00000100007	6
2	73688774	T	TTTTTTTAATGTCATCTTCGGAAGCCTTCTTGAATTCATTTTCAAATGGACTTGCCAA	T/TTTTTTTAATGTCATCTTCGGAAGCCTTCTTGAATTCATTTTCAAATGGACTTGCCAA	T/TTTTTTTAATGTCATCTTCGGAAGCCTTCTTGAATTCATTTTCAAATGGACTTGCCAA	T/TTTTTTTAATGTCATCTTCGGAAGCCTTCTTGAATTCATTTTCAAATGGACTTGCCAA	T/TTTTTTTAATGTCATCTTCGGAAGCCTTCTTGAATTCATTTTCAAATGGACTTGCCAA	T/TTTTTTTAATGTCATCTTCGGAAGCCTTCTTGAATTCATTTTCAAATGGACTTGCCAA	SPLICE_SITE_ACCEPTOR(HIGH	378	Atf2	protein_coding	CODING	ENSMUST00000167576	7
2	73688774	T	TTTTTTTAATGTCATCTTCGGAAGCCTTCTTGAATTCATTTTCAAATGGACTTGCCAA	T/TTTTTTTAATGTCATCTTCGGAAGCCTTCTTGAATTCATTTTCAAATGGACTTGCCAA	T/TTTTTTTAATGTCATCTTCGGAAGCCTTCTTGAATTCATTTTCAAATGGACTTGCCAA	T/TTTTTTTAATGTCATCTTCGGAAGCCTTCTTGAATTCATTTTCAAATGGACTTGCCAA	T/TTTTTTTAATGTCATCTTCGGAAGCCTTCTTGAATTCATTTTCAAATGGACTTGCCAA	T/TTTTTTTAATGTCATCTTCGGAAGCCTTCTTGAATTCATTTTCAAATGGACTTGCCAA	SPLICE_SITE_ACCEPTOR(HIGH	389	Atf2	protein_coding	CODING	ENSMUST00000112016	7
2	73688774	T	TTTTTTTAATGTCATCTTCGGAAGCCTTCTTGAATTCATTTTCAAATGGACTTGCCAA	T/TTTTTTTAATGTCATCTTCGGAAGCCTTCTTGAATTCATTTTCAAATGGACTTGCCAA	T/TTTTTTTAATGTCATCTTCGGAAGCCTTCTTGAATTCATTTTCAAATGGACTTGCCAA	T/TTTTTTTAATGTCATCTTCGGAAGCCTTCTTGAATTCATTTTCAAATGGACTTGCCAA	T/TTTTTTTAATGTCATCTTCGGAAGCCTTCTTGAATTCATTTTCAAATGGACTTGCCAA	T/TTTTTTTAATGTCATCTTCGGAAGCCTTCTTGAATTCATTTTCAAATGGACTTGCCAA	SPLICE_SITE_ACCEPTOR(HIGH	440	Atf2	protein_coding	CODING	ENSMUST00000112005	6
2	73688774	T	TTTTTTTAATGTCATCTTCGGAAGCCTTCTTGAATTCATTTTCAAATGGACTTGCCAA	T/TTTTTTTAATGTCATCTTCGGAAGCCTTCTTGAATTCATTTTCAAATGGACTTGCCAA	T/TTTTTTTAATGTCATCTTCGGAAGCCTTCTTGAATTCATTTTCAAATGGACTTGCCAA	T/TTTTTTTAATGTCATCTTCGGAAGCCTTCTTGAATTCATTTTCAAATGGACTTGCCAA	T/TTTTTTTAATGTCATCTTCGGAAGCCTTCTTGAATTCATTTTCAAATGGACTTGCCAA	T/TTTTTTTAATGTCATCTTCGGAAGCCTTCTTGAATTCATTTTCAAATGGACTTGCCAA	SPLICE_SITE_ACCEPTOR(HIGH	447	Atf2	protein_coding	CODING	ENSMUST00000090802	5
2	73688774	T	TTTTTTTAATGTCATCTTCGGAAGCCTTCTTGAATTCATTTTCAAATGGACTTGCCAA	T/TTTTTTTAATGTCATCTTCGGAAGCCTTCTTGAATTCATTTTCAAATGGACTTGCCAA	T/TTTTTTTAATGTCATCTTCGGAAGCCTTCTTGAATTCATTTTCAAATGGACTTGCCAA	T/TTTTTTTAATGTCATCTTCGGAAGCCTTCTTGAATTCATTTTCAAATGGACTTGCCAA	T/TTTTTTTAATGTCATCTTCGGAAGCCTTCTTGAATTCATTTTCAAATGGACTTGCCAA	T/TTTTTTTAATGTCATCTTCGGAAGCCTTCTTGAATTCATTTTCAAATGGACTTGCCAA	SPLICE_SITE_ACCEPTOR(HIGH	447	Atf2	protein_coding	CODING	ENSMUST00000112007	7
2	73688774	T	TTTTTTTAATGTCATCTTCGGAAGCCTTCTTGAATTCATTTTCAAATGGACTTGCCAA	T/TTTTTTTAATGTCATCTTCGGAAGCCTTCTTGAATTCATTTTCAAATGGACTTGCCAA	T/TTTTTTTAATGTCATCTTCGGAAGCCTTCTTGAATTCATTTTCAAATGGACTTGCCAA	T/TTTTTTTAATGTCATCTTCGGAAGCCTTCTTGAATTCATTTTCAAATGGACTTGCCAA	T/TTTTTTTAATGTCATCTTCGGAAGCCTTCTTGAATTCATTTTCAAATGGACTTGCCAA	T/TTTTTTTAATGTCATCTTCGGAAGCCTTCTTGAATTCATTTTCAAATGGACTTGCCAA	SPLICE_SITE_ACCEPTOR(HIGH	447	Atf2	protein_coding	CODING	ENSMUST00000112010	6
2	73688774	T	TTTTTTTAATGTCATCTTCGGAAGCCTTCTTGAATTCATTTTCAAATGGACTTGCCAA	T/TTTTTTTAATGTCATCTTCGGAAGCCTTCTTGAATTCATTTTCAAATGGACTTGCCAA	T/TTTTTTTAATGTCATCTTCGGAAGCCTTCTTGAATTCATTTTCAAATGGACTTGCCAA	T/TTTTTTTAATGTCATCTTCGGAAGCCTTCTTGAATTCATTTTCAAATGGACTTGCCAA	T/TTTTTTTAATGTCATCTTCGGAAGCCTTCTTGAATTCATTTTCAAATGGACTTGCCAA	T/TTTTTTTAATGTCATCTTCGGAAGCCTTCTTGAATTCATTTTCAAATGGACTTGCCAA	SPLICE_SITE_ACCEPTOR(HIGH	447	Atf2	protein_coding	CODING	ENSMUST00000165933	6
2	73688774	T	TTTTTTTAATGTCATCTTCGGAAGCCTTCTTGAATTCATTTTCAAATGGACTTGCCAA	T/TTTTTTTAATGTCATCTTCGGAAGCCTTCTTGAATTCATTTTCAAATGGACTTGCCAA	T/TTTTTTTAATGTCATCTTCGGAAGCCTTCTTGAATTCATTTTCAAATGGACTTGCCAA	T/TTTTTTTAATGTCATCTTCGGAAGCCTTCTTGAATTCATTTTCAAATGGACTTGCCAA	T/TTTTTTTAATGTCATCTTCGGAAGCCTTCTTGAATTCATTTTCAAATGGACTTGCCAA	T/TTTTTTTAATGTCATCTTCGGAAGCCTTCTTGAATTCATTTTCAAATGGACTTGCCAA	SPLICE_SITE_ACCEPTOR(HIGH	487	Atf2	protein_coding	CODING	ENSMUST00000055833	7
2	73688774	T	TTTTTTTAATGTCATCTTCGGAAGCCTTCTTGAATTCATTTTCAAATGGACTTGCCAA	T/TTTTTTTAATGTCATCTTCGGAAGCCTTCTTGAATTCATTTTCAAATGGACTTGCCAA	T/TTTTTTTAATGTCATCTTCGGAAGCCTTCTTGAATTCATTTTCAAATGGACTTGCCAA	T/TTTTTTTAATGTCATCTTCGGAAGCCTTCTTGAATTCATTTTCAAATGGACTTGCCAA	T/TTTTTTTAATGTCATCTTCGGAAGCCTTCTTGAATTCATTTTCAAATGGACTTGCCAA	T/TTTTTTTAATGTCATCTTCGGAAGCCTTCTTGAATTCATTTTCAAATGGACTTGCCAA	SPLICE_SITE_ACCEPTOR(HIGH	487	Atf2	protein_coding	CODING	ENSMUST00000100009	7
2	73688774	T	TTTTTTTAATGTCATCTTCGGAAGCCTTCTTGAATTCATTTTCAAATGGACTTGCCAA	T/TTTTTTTAATGTCATCTTCGGAAGCCTTCTTGAATTCATTTTCAAATGGACTTGCCAA	T/TTTTTTTAATGTCATCTTCGGAAGCCTTCTTGAATTCATTTTCAAATGGACTTGCCAA	T/TTTTTTTAATGTCATCTTCGGAAGCCTTCTTGAATTCATTTTCAAATGGACTTGCCAA	T/TTTTTTTAATGTCATCTTCGGAAGCCTTCTTGAATTCATTTTCAAATGGACTTGCCAA	T/TTTTTTTAATGTCATCTTCGGAAGCCTTCTTGAATTCATTTTCAAATGGACTTGCCAA	SPLICE_SITE_ACCEPTOR(HIGH	487	Atf2	protein_coding	CODING	ENSMUST00000112017	7
2	73688774	T	TTTTTTTAATGTCATCTTCGGAAGCCTTCTTGAATTCATTTTCAAATGGACTTGCCAA	T/TTTTTTTAATGTCATCTTCGGAAGCCTTCTTGAATTCATTTTCAAATGGACTTGCCAA	T/TTTTTTTAATGTCATCTTCGGAAGCCTTCTTGAATTCATTTTCAAATGGACTTGCCAA	T/TTTTTTTAATGTCATCTTCGGAAGCCTTCTTGAATTCATTTTCAAATGGACTTGCCAA	T/TTTTTTTAATGTCATCTTCGGAAGCCTTCTTGAATTCATTTTCAAATGGACTTGCCAA	T/TTTTTTTAATGTCATCTTCGGAAGCCTTCTTGAATTCATTTTCAAATGGACTTGCCAA	SPLICE_SITE_ACCEPTOR(HIGH	.	Atf2	nonsense_mediated_decay	CODING	ENSMUST00000173010	4
2	73688774	T	TTTTTTTAATGTCATCTTCGGAAGCCTTCTTGAATTCATTTTCAAATGGACTTGCCAA	T/TTTTTTTAATGTCATCTTCGGAAGCCTTCTTGAATTCATTTTCAAATGGACTTGCCAA	T/TTTTTTTAATGTCATCTTCGGAAGCCTTCTTGAATTCATTTTCAAATGGACTTGCCAA	T/TTTTTTTAATGTCATCTTCGGAAGCCTTCTTGAATTCATTTTCAAATGGACTTGCCAA	T/TTTTTTTAATGTCATCTTCGGAAGCCTTCTTGAATTCATTTTCAAATGGACTTGCCAA	T/TTTTTTTAATGTCATCTTCGGAAGCCTTCTTGAATTCATTTTCAAATGGACTTGCCAA	SPLICE_SITE_ACCEPTOR(HIGH	.	Atf2	processed_transcript	CODING	ENSMUST00000141050	7
2	73688774	T	TTTTTTTAATGTCATCTTCGGAAGCCTTCTTGAATTCATTTTCAAATGGACTTGCCAA	T/TTTTTTTAATGTCATCTTCGGAAGCCTTCTTGAATTCATTTTCAAATGGACTTGCCAA	T/TTTTTTTAATGTCATCTTCGGAAGCCTTCTTGAATTCATTTTCAAATGGACTTGCCAA	T/TTTTTTTAATGTCATCTTCGGAAGCCTTCTTGAATTCATTTTCAAATGGACTTGCCAA	T/TTTTTTTAATGTCATCTTCGGAAGCCTTCTTGAATTCATTTTCAAATGGACTTGCCAA	T/TTTTTTTAATGTCATCTTCGGAAGCCTTCTTGAATTCATTTTCAAATGGACTTGCCAA	SPLICE_SITE_ACCEPTOR(HIGH	.	Atf2	processed_transcript	CODING	ENSMUST00000143714	8
2	73688774	T	TTTTTTTAATGTCATCTTCGGAAGCCTTCTTGAATTCATTTTCAAATGGACTTGCCAA	T/TTTTTTTAATGTCATCTTCGGAAGCCTTCTTGAATTCATTTTCAAATGGACTTGCCAA	T/TTTTTTTAATGTCATCTTCGGAAGCCTTCTTGAATTCATTTTCAAATGGACTTGCCAA	T/TTTTTTTAATGTCATCTTCGGAAGCCTTCTTGAATTCATTTTCAAATGGACTTGCCAA	T/TTTTTTTAATGTCATCTTCGGAAGCCTTCTTGAATTCATTTTCAAATGGACTTGCCAA	T/TTTTTTTAATGTCATCTTCGGAAGCCTTCTTGAATTCATTTTCAAATGGACTTGCCAA	SPLICE_SITE_ACCEPTOR(HIGH	.	Atf2	processed_transcript	CODING	ENSMUST00000156455	6
2	73689040	C	CAGCCACAATGACACTGTCATTACGTGCTGGACCAAATTTCAGTGTCATCTCATGTTTATGT	C/CAGCCACAATGACACTGTCATTACGTGCTGGACCAAATTTCAGTGTCATCTCATGTTTATGT	C/CAGCCACAATGACACTGTCATTACGTGCTGGACCAAATTTCAGTGTCATCTCATGTTTATGT	C/CAGCCACAATGACACTGTCATTACGTGCTGGACCAAATTTCAGTGTCATCTCATGTTTATGT	C/CAGCCACAATGACACTGTCATTACGTGCTGGACCAAATTTCAGTGTCATCTCATGTTTATGT	C/CAGCCACAATGACACTGTCATTACGTGCTGGACCAAATTTCAGTGTCATCTCATGTTTATGT	SPLICE_SITE_ACCEPTOR(HIGH	145	Atf2	protein_coding	CODING	ENSMUST00000154456	5
2	73689040	C	CAGCCACAATGACACTGTCATTACGTGCTGGACCAAATTTCAGTGTCATCTCATGTTTATGT	C/CAGCCACAATGACACTGTCATTACGTGCTGGACCAAATTTCAGTGTCATCTCATGTTTATGT	C/CAGCCACAATGACACTGTCATTACGTGCTGGACCAAATTTCAGTGTCATCTCATGTTTATGT	C/CAGCCACAATGACACTGTCATTACGTGCTGGACCAAATTTCAGTGTCATCTCATGTTTATGT	C/CAGCCACAATGACACTGTCATTACGTGCTGGACCAAATTTCAGTGTCATCTCATGTTTATGT	C/CAGCCACAATGACACTGTCATTACGTGCTGGACCAAATTTCAGTGTCATCTCATGTTTATGT	SPLICE_SITE_ACCEPTOR(HIGH	206	Atf2	protein_coding	CODING	ENSMUST00000136958	7
2	73689040	C	CAGCCACAATGACACTGTCATTACGTGCTGGACCAAATTTCAGTGTCATCTCATGTTTATGT	C/CAGCCACAATGACACTGTCATTACGTGCTGGACCAAATTTCAGTGTCATCTCATGTTTATGT	C/CAGCCACAATGACACTGTCATTACGTGCTGGACCAAATTTCAGTGTCATCTCATGTTTATGT	C/CAGCCACAATGACACTGTCATTACGTGCTGGACCAAATTTCAGTGTCATCTCATGTTTATGT	C/CAGCCACAATGACACTGTCATTACGTGCTGGACCAAATTTCAGTGTCATCTCATGTTTATGT	C/CAGCCACAATGACACTGTCATTACGTGCTGGACCAAATTTCAGTGTCATCTCATGTTTATGT	SPLICE_SITE_ACCEPTOR(HIGH	227	Atf2	protein_coding	CODING	ENSMUST00000128531	5
2	73689040	C	CAGCCACAATGACACTGTCATTACGTGCTGGACCAAATTTCAGTGTCATCTCATGTTTATGT	C/CAGCCACAATGACACTGTCATTACGTGCTGGACCAAATTTCAGTGTCATCTCATGTTTATGT	C/CAGCCACAATGACACTGTCATTACGTGCTGGACCAAATTTCAGTGTCATCTCATGTTTATGT	C/CAGCCACAATGACACTGTCATTACGTGCTGGACCAAATTTCAGTGTCATCTCATGTTTATGT	C/CAGCCACAATGACACTGTCATTACGTGCTGGACCAAATTTCAGTGTCATCTCATGTTTATGT	C/CAGCCACAATGACACTGTCATTACGTGCTGGACCAAATTTCAGTGTCATCTCATGTTTATGT	SPLICE_SITE_ACCEPTOR(HIGH	240	Atf2	protein_coding	CODING	ENSMUST00000100007	5
2	73689040	C	CAGCCACAATGACACTGTCATTACGTGCTGGACCAAATTTCAGTGTCATCTCATGTTTATGT	C/CAGCCACAATGACACTGTCATTACGTGCTGGACCAAATTTCAGTGTCATCTCATGTTTATGT	C/CAGCCACAATGACACTGTCATTACGTGCTGGACCAAATTTCAGTGTCATCTCATGTTTATGT	C/CAGCCACAATGACACTGTCATTACGTGCTGGACCAAATTTCAGTGTCATCTCATGTTTATGT	C/CAGCCACAATGACACTGTCATTACGTGCTGGACCAAATTTCAGTGTCATCTCATGTTTATGT	C/CAGCCACAATGACACTGTCATTACGTGCTGGACCAAATTTCAGTGTCATCTCATGTTTATGT	SPLICE_SITE_ACCEPTOR(HIGH	378	Atf2	protein_coding	CODING	ENSMUST00000167576	6
2	73689040	C	CAGCCACAATGACACTGTCATTACGTGCTGGACCAAATTTCAGTGTCATCTCATGTTTATGT	C/CAGCCACAATGACACTGTCATTACGTGCTGGACCAAATTTCAGTGTCATCTCATGTTTATGT	C/CAGCCACAATGACACTGTCATTACGTGCTGGACCAAATTTCAGTGTCATCTCATGTTTATGT	C/CAGCCACAATGACACTGTCATTACGTGCTGGACCAAATTTCAGTGTCATCTCATGTTTATGT	C/CAGCCACAATGACACTGTCATTACGTGCTGGACCAAATTTCAGTGTCATCTCATGTTTATGT	C/CAGCCACAATGACACTGTCATTACGTGCTGGACCAAATTTCAGTGTCATCTCATGTTTATGT	SPLICE_SITE_ACCEPTOR(HIGH	389	Atf2	protein_coding	CODING	ENSMUST00000112016	6
2	73689040	C	CAGCCACAATGACACTGTCATTACGTGCTGGACCAAATTTCAGTGTCATCTCATGTTTATGT	C/CAGCCACAATGACACTGTCATTACGTGCTGGACCAAATTTCAGTGTCATCTCATGTTTATGT	C/CAGCCACAATGACACTGTCATTACGTGCTGGACCAAATTTCAGTGTCATCTCATGTTTATGT	C/CAGCCACAATGACACTGTCATTACGTGCTGGACCAAATTTCAGTGTCATCTCATGTTTATGT	C/CAGCCACAATGACACTGTCATTACGTGCTGGACCAAATTTCAGTGTCATCTCATGTTTATGT	C/CAGCCACAATGACACTGTCATTACGTGCTGGACCAAATTTCAGTGTCATCTCATGTTTATGT	SPLICE_SITE_ACCEPTOR(HIGH	440	Atf2	protein_coding	CODING	ENSMUST00000112005	5
2	73689040	C	CAGCCACAATGACACTGTCATTACGTGCTGGACCAAATTTCAGTGTCATCTCATGTTTATGT	C/CAGCCACAATGACACTGTCATTACGTGCTGGACCAAATTTCAGTGTCATCTCATGTTTATGT	C/CAGCCACAATGACACTGTCATTACGTGCTGGACCAAATTTCAGTGTCATCTCATGTTTATGT	C/CAGCCACAATGACACTGTCATTACGTGCTGGACCAAATTTCAGTGTCATCTCATGTTTATGT	C/CAGCCACAATGACACTGTCATTACGTGCTGGACCAAATTTCAGTGTCATCTCATGTTTATGT	C/CAGCCACAATGACACTGTCATTACGTGCTGGACCAAATTTCAGTGTCATCTCATGTTTATGT	SPLICE_SITE_ACCEPTOR(HIGH	447	Atf2	protein_coding	CODING	ENSMUST00000090802	4
2	73689040	C	CAGCCACAATGACACTGTCATTACGTGCTGGACCAAATTTCAGTGTCATCTCATGTTTATGT	C/CAGCCACAATGACACTGTCATTACGTGCTGGACCAAATTTCAGTGTCATCTCATGTTTATGT	C/CAGCCACAATGACACTGTCATTACGTGCTGGACCAAATTTCAGTGTCATCTCATGTTTATGT	C/CAGCCACAATGACACTGTCATTACGTGCTGGACCAAATTTCAGTGTCATCTCATGTTTATGT	C/CAGCCACAATGACACTGTCATTACGTGCTGGACCAAATTTCAGTGTCATCTCATGTTTATGT	C/CAGCCACAATGACACTGTCATTACGTGCTGGACCAAATTTCAGTGTCATCTCATGTTTATGT	SPLICE_SITE_ACCEPTOR(HIGH	447	Atf2	protein_coding	CODING	ENSMUST00000112007	6
2	73689040	C	CAGCCACAATGACACTGTCATTACGTGCTGGACCAAATTTCAGTGTCATCTCATGTTTATGT	C/CAGCCACAATGACACTGTCATTACGTGCTGGACCAAATTTCAGTGTCATCTCATGTTTATGT	C/CAGCCACAATGACACTGTCATTACGTGCTGGACCAAATTTCAGTGTCATCTCATGTTTATGT	C/CAGCCACAATGACACTGTCATTACGTGCTGGACCAAATTTCAGTGTCATCTCATGTTTATGT	C/CAGCCACAATGACACTGTCATTACGTGCTGGACCAAATTTCAGTGTCATCTCATGTTTATGT	C/CAGCCACAATGACACTGTCATTACGTGCTGGACCAAATTTCAGTGTCATCTCATGTTTATGT	SPLICE_SITE_ACCEPTOR(HIGH	447	Atf2	protein_coding	CODING	ENSMUST00000112010	5
2	73689040	C	CAGCCACAATGACACTGTCATTACGTGCTGGACCAAATTTCAGTGTCATCTCATGTTTATGT	C/CAGCCACAATGACACTGTCATTACGTGCTGGACCAAATTTCAGTGTCATCTCATGTTTATGT	C/CAGCCACAATGACACTGTCATTACGTGCTGGACCAAATTTCAGTGTCATCTCATGTTTATGT	C/CAGCCACAATGACACTGTCATTACGTGCTGGACCAAATTTCAGTGTCATCTCATGTTTATGT	C/CAGCCACAATGACACTGTCATTACGTGCTGGACCAAATTTCAGTGTCATCTCATGTTTATGT	C/CAGCCACAATGACACTGTCATTACGTGCTGGACCAAATTTCAGTGTCATCTCATGTTTATGT	SPLICE_SITE_ACCEPTOR(HIGH	447	Atf2	protein_coding	CODING	ENSMUST00000165933	5
2	73689040	C	CAGCCACAATGACACTGTCATTACGTGCTGGACCAAATTTCAGTGTCATCTCATGTTTATGT	C/CAGCCACAATGACACTGTCATTACGTGCTGGACCAAATTTCAGTGTCATCTCATGTTTATGT	C/CAGCCACAATGACACTGTCATTACGTGCTGGACCAAATTTCAGTGTCATCTCATGTTTATGT	C/CAGCCACAATGACACTGTCATTACGTGCTGGACCAAATTTCAGTGTCATCTCATGTTTATGT	C/CAGCCACAATGACACTGTCATTACGTGCTGGACCAAATTTCAGTGTCATCTCATGTTTATGT	C/CAGCCACAATGACACTGTCATTACGTGCTGGACCAAATTTCAGTGTCATCTCATGTTTATGT	SPLICE_SITE_ACCEPTOR(HIGH	487	Atf2	protein_coding	CODING	ENSMUST00000055833	6
2	73689040	C	CAGCCACAATGACACTGTCATTACGTGCTGGACCAAATTTCAGTGTCATCTCATGTTTATGT	C/CAGCCACAATGACACTGTCATTACGTGCTGGACCAAATTTCAGTGTCATCTCATGTTTATGT	C/CAGCCACAATGACACTGTCATTACGTGCTGGACCAAATTTCAGTGTCATCTCATGTTTATGT	C/CAGCCACAATGACACTGTCATTACGTGCTGGACCAAATTTCAGTGTCATCTCATGTTTATGT	C/CAGCCACAATGACACTGTCATTACGTGCTGGACCAAATTTCAGTGTCATCTCATGTTTATGT	C/CAGCCACAATGACACTGTCATTACGTGCTGGACCAAATTTCAGTGTCATCTCATGTTTATGT	SPLICE_SITE_ACCEPTOR(HIGH	487	Atf2	protein_coding	CODING	ENSMUST00000100009	6
2	73689040	C	CAGCCACAATGACACTGTCATTACGTGCTGGACCAAATTTCAGTGTCATCTCATGTTTATGT	C/CAGCCACAATGACACTGTCATTACGTGCTGGACCAAATTTCAGTGTCATCTCATGTTTATGT	C/CAGCCACAATGACACTGTCATTACGTGCTGGACCAAATTTCAGTGTCATCTCATGTTTATGT	C/CAGCCACAATGACACTGTCATTACGTGCTGGACCAAATTTCAGTGTCATCTCATGTTTATGT	C/CAGCCACAATGACACTGTCATTACGTGCTGGACCAAATTTCAGTGTCATCTCATGTTTATGT	C/CAGCCACAATGACACTGTCATTACGTGCTGGACCAAATTTCAGTGTCATCTCATGTTTATGT	SPLICE_SITE_ACCEPTOR(HIGH	487	Atf2	protein_coding	CODING	ENSMUST00000112017	6
2	73689040	C	CAGCCACAATGACACTGTCATTACGTGCTGGACCAAATTTCAGTGTCATCTCATGTTTATGT	C/CAGCCACAATGACACTGTCATTACGTGCTGGACCAAATTTCAGTGTCATCTCATGTTTATGT	C/CAGCCACAATGACACTGTCATTACGTGCTGGACCAAATTTCAGTGTCATCTCATGTTTATGT	C/CAGCCACAATGACACTGTCATTACGTGCTGGACCAAATTTCAGTGTCATCTCATGTTTATGT	C/CAGCCACAATGACACTGTCATTACGTGCTGGACCAAATTTCAGTGTCATCTCATGTTTATGT	C/CAGCCACAATGACACTGTCATTACGTGCTGGACCAAATTTCAGTGTCATCTCATGTTTATGT	SPLICE_SITE_ACCEPTOR(HIGH	.	Atf2	nonsense_mediated_decay	CODING	ENSMUST00000173010	3
2	73689040	C	CAGCCACAATGACACTGTCATTACGTGCTGGACCAAATTTCAGTGTCATCTCATGTTTATGT	C/CAGCCACAATGACACTGTCATTACGTGCTGGACCAAATTTCAGTGTCATCTCATGTTTATGT	C/CAGCCACAATGACACTGTCATTACGTGCTGGACCAAATTTCAGTGTCATCTCATGTTTATGT	C/CAGCCACAATGACACTGTCATTACGTGCTGGACCAAATTTCAGTGTCATCTCATGTTTATGT	C/CAGCCACAATGACACTGTCATTACGTGCTGGACCAAATTTCAGTGTCATCTCATGTTTATGT	C/CAGCCACAATGACACTGTCATTACGTGCTGGACCAAATTTCAGTGTCATCTCATGTTTATGT	SPLICE_SITE_ACCEPTOR(HIGH	.	Atf2	processed_transcript	CODING	ENSMUST00000141050	6
2	73689040	C	CAGCCACAATGACACTGTCATTACGTGCTGGACCAAATTTCAGTGTCATCTCATGTTTATGT	C/CAGCCACAATGACACTGTCATTACGTGCTGGACCAAATTTCAGTGTCATCTCATGTTTATGT	C/CAGCCACAATGACACTGTCATTACGTGCTGGACCAAATTTCAGTGTCATCTCATGTTTATGT	C/CAGCCACAATGACACTGTCATTACGTGCTGGACCAAATTTCAGTGTCATCTCATGTTTATGT	C/CAGCCACAATGACACTGTCATTACGTGCTGGACCAAATTTCAGTGTCATCTCATGTTTATGT	C/CAGCCACAATGACACTGTCATTACGTGCTGGACCAAATTTCAGTGTCATCTCATGTTTATGT	SPLICE_SITE_ACCEPTOR(HIGH	.	Atf2	processed_transcript	CODING	ENSMUST00000143714	7
2	73689040	C	CAGCCACAATGACACTGTCATTACGTGCTGGACCAAATTTCAGTGTCATCTCATGTTTATGT	C/CAGCCACAATGACACTGTCATTACGTGCTGGACCAAATTTCAGTGTCATCTCATGTTTATGT	C/CAGCCACAATGACACTGTCATTACGTGCTGGACCAAATTTCAGTGTCATCTCATGTTTATGT	C/CAGCCACAATGACACTGTCATTACGTGCTGGACCAAATTTCAGTGTCATCTCATGTTTATGT	C/CAGCCACAATGACACTGTCATTACGTGCTGGACCAAATTTCAGTGTCATCTCATGTTTATGT	C/CAGCCACAATGACACTGTCATTACGTGCTGGACCAAATTTCAGTGTCATCTCATGTTTATGT	SPLICE_SITE_ACCEPTOR(HIGH	.	Atf2	processed_transcript	CODING	ENSMUST00000156455	5
2	90757866	G	GA	GA/GA	.	GA/GA	GA/GA	.	SPLICE_SITE_ACCEPTOR(HIGH	260	Ptpmt1	protein_coding	CODING	ENSMUST00000077874	2
2	90757866	G	GA	GA/GA	.	GA/GA	GA/GA	.	SPLICE_SITE_ACCEPTOR(HIGH	.	Gm17661	pseudogene	NON_CODING	ENSMUST00000170317	2
2	122121898	C	CTGCA	C/C	CTGCA/CTGCA	C/CTGCA	C/CTGCA	C/C	SPLICE_SITE_ACCEPTOR(HIGH	1517	Duox2	protein_coding	CODING	ENSMUST00000053734	6
2	122121898	C	CTGCA	C/C	CTGCA/CTGCA	C/CTGCA	C/CTGCA	C/C	SPLICE_SITE_ACCEPTOR(HIGH	1545	Duox2	protein_coding	CODING	ENSMUST00000089855	6
2	132077061	C	T	C/C	T/T	C/T	C/T	C/C	SPLICE_SITE_ACCEPTOR(HIGH	259	Pcna	protein_coding	CODING	ENSMUST00000169856	6
2	152165687	G	T	G/G	T/T	G/T	G/T	G/G	SPLICE_SITE_ACCEPTOR(HIGH	353	Trib3	protein_coding	CODING	ENSMUST00000099213	5
2	155820601	T	C	T/T	C/C	T/C	T/C	T/T	SPLICE_SITE_ACCEPTOR(HIGH	.	6430550D23Rik	nonsense_mediated_decay	CODING	ENSMUST00000124812	5
2	155900084	CATGGGATTAAGTTAGACCTAAA	C	CATGGGATTAAGTTAGACCTAAA/CATGGGATTAAGTTAGACCTAAA	C/C	CATGGGATTAAGTTAGACCTAAA/C	CATGGGATTAAGTTAGACCTAAA/C	CATGGGATTAAGTTAGACCTAAA/CATGGGATTAAGTTAGACCTAAA	SPLICE_SITE_ACCEPTOR(HIGH	.	Cpne1	nonsense_mediated_decay	CODING	ENSMUST00000147627	13
2	156236639	TCTTTCAGTTC	T	TCTTTCAGTTC/TCTTTCAGTTC	T/T	TCTTTCAGTTC/T	TCTTTCAGTTC/T	TCTTTCAGTTC/TCTTTCAGTTC	SPLICE_SITE_ACCEPTOR(HIGH	.	Gm14173	pseudogene	NON_CODING	ENSMUST00000080671	2
2	164015896	A	G	A/A	A/A	A/G	A/G	A/G	SPLICE_SITE_ACCEPTOR(HIGH	.	A730032A03Rik	antisense	NON_CODING	ENSMUST00000143202	3
2	164798971	GTCAGGGCTCATATGTTCACCAGGCAC	G	GTCAGGGCTCATATGTTCACCAGGCAC/GTCAGGGCTCATATGTTCACCAGGCAC	GTCAGGGCTCATATGTTCACCAGGCAC/GTCAGGGCTCATATGTTCACCAGGCAC	GTCAGGGCTCATATGTTCACCAGGCAC/G	GTCAGGGCTCATATGTTCACCAGGCAC/G	GTCAGGGCTCATATGTTCACCAGGCAC/G	SPLICE_SITE_ACCEPTOR(HIGH	88	Slc12a5	protein_coding	CODING	ENSMUST00000124372	2
2	165677661	C	A	C/C	C/C	C/A	C/A	C/A	SPLICE_SITE_ACCEPTOR(HIGH	1235	Zmynd8	protein_coding	CODING	ENSMUST00000109258	3
3	33703462	TGTAAGTGAATTGTGGACTTTAAGGAGATGTTTTGAAGAATGAAAAATGTGTAAAGGAGTCACAAGATTAAAATTTCCTACTTTTGTTTAATGTCTCTAG	T	TGTAAGTGAATTGTGGACTTTAAGGAGATGTTTTGAAGAATGAAAAATGTGTAAAGGAGTCACAAGATTAAAATTTCCTACTTTTGTTTAATGTCTCTAG/T	TGTAAGTGAATTGTGGACTTTAAGGAGATGTTTTGAAGAATGAAAAATGTGTAAAGGAGTCACAAGATTAAAATTTCCTACTTTTGTTTAATGTCTCTAG/T	TGTAAGTGAATTGTGGACTTTAAGGAGATGTTTTGAAGAATGAAAAATGTGTAAAGGAGTCACAAGATTAAAATTTCCTACTTTTGTTTAATGTCTCTAG/T	TGTAAGTGAATTGTGGACTTTAAGGAGATGTTTTGAAGAATGAAAAATGTGTAAAGGAGTCACAAGATTAAAATTTCCTACTTTTGTTTAATGTCTCTAG/TGTAAGTGAATTGTGGACTTTAAGGAGATGTTTTGAAGAATGAAAAATGTGTAAAGGAGTCACAAGATTAAAATTTCCTACTTTTGTTTAATGTCTCTAG	TGTAAGTGAATTGTGGACTTTAAGGAGATGTTTTGAAGAATGAAAAATGTGTAAAGGAGTCACAAGATTAAAATTTCCTACTTTTGTTTAATGTCTCTAG/T	SPLICE_SITE_ACCEPTOR(HIGH	435	Ttc14	protein_coding	CODING	ENSMUST00000076916	9
3	33703462	TGTAAGTGAATTGTGGACTTTAAGGAGATGTTTTGAAGAATGAAAAATGTGTAAAGGAGTCACAAGATTAAAATTTCCTACTTTTGTTTAATGTCTCTAG	T	TGTAAGTGAATTGTGGACTTTAAGGAGATGTTTTGAAGAATGAAAAATGTGTAAAGGAGTCACAAGATTAAAATTTCCTACTTTTGTTTAATGTCTCTAG/T	TGTAAGTGAATTGTGGACTTTAAGGAGATGTTTTGAAGAATGAAAAATGTGTAAAGGAGTCACAAGATTAAAATTTCCTACTTTTGTTTAATGTCTCTAG/T	TGTAAGTGAATTGTGGACTTTAAGGAGATGTTTTGAAGAATGAAAAATGTGTAAAGGAGTCACAAGATTAAAATTTCCTACTTTTGTTTAATGTCTCTAG/T	TGTAAGTGAATTGTGGACTTTAAGGAGATGTTTTGAAGAATGAAAAATGTGTAAAGGAGTCACAAGATTAAAATTTCCTACTTTTGTTTAATGTCTCTAG/TGTAAGTGAATTGTGGACTTTAAGGAGATGTTTTGAAGAATGAAAAATGTGTAAAGGAGTCACAAGATTAAAATTTCCTACTTTTGTTTAATGTCTCTAG	TGTAAGTGAATTGTGGACTTTAAGGAGATGTTTTGAAGAATGAAAAATGTGTAAAGGAGTCACAAGATTAAAATTTCCTACTTTTGTTTAATGTCTCTAG/T	SPLICE_SITE_ACCEPTOR(HIGH	438	Ttc14	protein_coding	CODING	ENSMUST00000099153	9
3	33703462	TGTAAGTGAATTGTGGACTTTAAGGAGATGTTTTGAAGAATGAAAAATGTGTAAAGGAGTCACAAGATTAAAATTTCCTACTTTTGTTTAATGTCTCTAG	T	TGTAAGTGAATTGTGGACTTTAAGGAGATGTTTTGAAGAATGAAAAATGTGTAAAGGAGTCACAAGATTAAAATTTCCTACTTTTGTTTAATGTCTCTAG/T	TGTAAGTGAATTGTGGACTTTAAGGAGATGTTTTGAAGAATGAAAAATGTGTAAAGGAGTCACAAGATTAAAATTTCCTACTTTTGTTTAATGTCTCTAG/T	TGTAAGTGAATTGTGGACTTTAAGGAGATGTTTTGAAGAATGAAAAATGTGTAAAGGAGTCACAAGATTAAAATTTCCTACTTTTGTTTAATGTCTCTAG/T	TGTAAGTGAATTGTGGACTTTAAGGAGATGTTTTGAAGAATGAAAAATGTGTAAAGGAGTCACAAGATTAAAATTTCCTACTTTTGTTTAATGTCTCTAG/TGTAAGTGAATTGTGGACTTTAAGGAGATGTTTTGAAGAATGAAAAATGTGTAAAGGAGTCACAAGATTAAAATTTCCTACTTTTGTTTAATGTCTCTAG	TGTAAGTGAATTGTGGACTTTAAGGAGATGTTTTGAAGAATGAAAAATGTGTAAAGGAGTCACAAGATTAAAATTTCCTACTTTTGTTTAATGTCTCTAG/T	SPLICE_SITE_ACCEPTOR(HIGH	709	Ttc14	protein_coding	CODING	ENSMUST00000108208	8
3	33703462	TGTAAGTGAATTGTGGACTTTAAGGAGATGTTTTGAAGAATGAAAAATGTGTAAAGGAGTCACAAGATTAAAATTTCCTACTTTTGTTTAATGTCTCTAG	T	TGTAAGTGAATTGTGGACTTTAAGGAGATGTTTTGAAGAATGAAAAATGTGTAAAGGAGTCACAAGATTAAAATTTCCTACTTTTGTTTAATGTCTCTAG/T	TGTAAGTGAATTGTGGACTTTAAGGAGATGTTTTGAAGAATGAAAAATGTGTAAAGGAGTCACAAGATTAAAATTTCCTACTTTTGTTTAATGTCTCTAG/T	TGTAAGTGAATTGTGGACTTTAAGGAGATGTTTTGAAGAATGAAAAATGTGTAAAGGAGTCACAAGATTAAAATTTCCTACTTTTGTTTAATGTCTCTAG/T	TGTAAGTGAATTGTGGACTTTAAGGAGATGTTTTGAAGAATGAAAAATGTGTAAAGGAGTCACAAGATTAAAATTTCCTACTTTTGTTTAATGTCTCTAG/TGTAAGTGAATTGTGGACTTTAAGGAGATGTTTTGAAGAATGAAAAATGTGTAAAGGAGTCACAAGATTAAAATTTCCTACTTTTGTTTAATGTCTCTAG	TGTAAGTGAATTGTGGACTTTAAGGAGATGTTTTGAAGAATGAAAAATGTGTAAAGGAGTCACAAGATTAAAATTTCCTACTTTTGTTTAATGTCTCTAG/T	SPLICE_SITE_ACCEPTOR(HIGH	714	Ttc14	protein_coding	CODING	ENSMUST00000117915	8
3	33703462	TGTAAGTGAATTGTGGACTTTAAGGAGATGTTTTGAAGAATGAAAAATGTGTAAAGGAGTCACAAGATTAAAATTTCCTACTTTTGTTTAATGTCTCTAG	T	TGTAAGTGAATTGTGGACTTTAAGGAGATGTTTTGAAGAATGAAAAATGTGTAAAGGAGTCACAAGATTAAAATTTCCTACTTTTGTTTAATGTCTCTAG/T	TGTAAGTGAATTGTGGACTTTAAGGAGATGTTTTGAAGAATGAAAAATGTGTAAAGGAGTCACAAGATTAAAATTTCCTACTTTTGTTTAATGTCTCTAG/T	TGTAAGTGAATTGTGGACTTTAAGGAGATGTTTTGAAGAATGAAAAATGTGTAAAGGAGTCACAAGATTAAAATTTCCTACTTTTGTTTAATGTCTCTAG/T	TGTAAGTGAATTGTGGACTTTAAGGAGATGTTTTGAAGAATGAAAAATGTGTAAAGGAGTCACAAGATTAAAATTTCCTACTTTTGTTTAATGTCTCTAG/TGTAAGTGAATTGTGGACTTTAAGGAGATGTTTTGAAGAATGAAAAATGTGTAAAGGAGTCACAAGATTAAAATTTCCTACTTTTGTTTAATGTCTCTAG	TGTAAGTGAATTGTGGACTTTAAGGAGATGTTTTGAAGAATGAAAAATGTGTAAAGGAGTCACAAGATTAAAATTTCCTACTTTTGTTTAATGTCTCTAG/T	SPLICE_SITE_ACCEPTOR(HIGH	766	Ttc14	protein_coding	CODING	ENSMUST00000108210	9
3	33703462	TGTAAGTGAATTGTGGACTTTAAGGAGATGTTTTGAAGAATGAAAAATGTGTAAAGGAGTCACAAGATTAAAATTTCCTACTTTTGTTTAATGTCTCTAG	T	TGTAAGTGAATTGTGGACTTTAAGGAGATGTTTTGAAGAATGAAAAATGTGTAAAGGAGTCACAAGATTAAAATTTCCTACTTTTGTTTAATGTCTCTAG/T	TGTAAGTGAATTGTGGACTTTAAGGAGATGTTTTGAAGAATGAAAAATGTGTAAAGGAGTCACAAGATTAAAATTTCCTACTTTTGTTTAATGTCTCTAG/T	TGTAAGTGAATTGTGGACTTTAAGGAGATGTTTTGAAGAATGAAAAATGTGTAAAGGAGTCACAAGATTAAAATTTCCTACTTTTGTTTAATGTCTCTAG/T	TGTAAGTGAATTGTGGACTTTAAGGAGATGTTTTGAAGAATGAAAAATGTGTAAAGGAGTCACAAGATTAAAATTTCCTACTTTTGTTTAATGTCTCTAG/TGTAAGTGAATTGTGGACTTTAAGGAGATGTTTTGAAGAATGAAAAATGTGTAAAGGAGTCACAAGATTAAAATTTCCTACTTTTGTTTAATGTCTCTAG	TGTAAGTGAATTGTGGACTTTAAGGAGATGTTTTGAAGAATGAAAAATGTGTAAAGGAGTCACAAGATTAAAATTTCCTACTTTTGTTTAATGTCTCTAG/T	SPLICE_SITE_ACCEPTOR(HIGH	.	Ttc14	nonsense_mediated_decay	CODING	ENSMUST00000127513	7
3	33703462	TGTAAGTGAATTGTGGACTTTAAGGAGATGTTTTGAAGAATGAAAAATGTGTAAAGGAGTCACAAGATTAAAATTTCCTACTTTTGTTTAATGTCTCTAG	T	TGTAAGTGAATTGTGGACTTTAAGGAGATGTTTTGAAGAATGAAAAATGTGTAAAGGAGTCACAAGATTAAAATTTCCTACTTTTGTTTAATGTCTCTAG/T	TGTAAGTGAATTGTGGACTTTAAGGAGATGTTTTGAAGAATGAAAAATGTGTAAAGGAGTCACAAGATTAAAATTTCCTACTTTTGTTTAATGTCTCTAG/T	TGTAAGTGAATTGTGGACTTTAAGGAGATGTTTTGAAGAATGAAAAATGTGTAAAGGAGTCACAAGATTAAAATTTCCTACTTTTGTTTAATGTCTCTAG/T	TGTAAGTGAATTGTGGACTTTAAGGAGATGTTTTGAAGAATGAAAAATGTGTAAAGGAGTCACAAGATTAAAATTTCCTACTTTTGTTTAATGTCTCTAG/TGTAAGTGAATTGTGGACTTTAAGGAGATGTTTTGAAGAATGAAAAATGTGTAAAGGAGTCACAAGATTAAAATTTCCTACTTTTGTTTAATGTCTCTAG	TGTAAGTGAATTGTGGACTTTAAGGAGATGTTTTGAAGAATGAAAAATGTGTAAAGGAGTCACAAGATTAAAATTTCCTACTTTTGTTTAATGTCTCTAG/T	SPLICE_SITE_ACCEPTOR(HIGH	.	Ttc14	nonsense_mediated_decay	CODING	ENSMUST00000150294	9
3	102680288	C	CATTTTCTTCACTCTTGTCCAATTTACACTTAACTTCATCTCCTTGCTGTATGAA	C/C	C/C	C/C	C/CATTTTCTTCACTCTTGTCCAATTTACACTTAACTTCATCTCCTTGCTGTATGAA	C/CATTTTCTTCACTCTTGTCCAATTTACACTTAACTTCATCTCCTTGCTGTATGAA	SPLICE_SITE_ACCEPTOR(HIGH	993	Sycp1	protein_coding	CODING	ENSMUST00000029448	22
3	102719264	C	CATACTTCTTTGCATAGACATTTTAATATCT	C/C	C/CATACTTCTTTGCATAGACATTTTAATATCT	C/CATACTTCTTTGCATAGACATTTTAATATCT	C/C	C/CATACTTCTTTGCATAGACATTTTAATATCT	SPLICE_SITE_ACCEPTOR(HIGH	993	Sycp1	protein_coding	CODING	ENSMUST00000029448	14
4	61459378	A	C	A/A	.	C/C	.	.	SPLICE_SITE_ACCEPTOR(HIGH	.	Gm13775	processed_transcript	NON_CODING	ENSMUST00000098035	3
4	73062485	C	G	C/G	G/G	G/G	G/G	G/G	SPLICE_SITE_ACCEPTOR(HIGH	110	Gm11487	protein_coding	CODING	ENSMUST00000147434	2
4	73062485	C	G	C/G	G/G	G/G	G/G	G/G	SPLICE_SITE_ACCEPTOR(HIGH	354	Gm11487	protein_coding	CODING	ENSMUST00000084480	6
4	94635745	C	A	C/A	A/A	A/A	A/A	A/A	SPLICE_SITE_ACCEPTOR(HIGH	.	Mysm1	processed_transcript	CODING	ENSMUST00000134730	6
4	112484151	C	T	C/T	C/T	C/T	C/T	C/T	SPLICE_SITE_ACCEPTOR(HIGH	1240	Skint6	protein_coding	CODING	ENSMUST00000138966	46
4	112484151	C	T	C/T	C/T	C/T	C/T	C/T	SPLICE_SITE_ACCEPTOR(HIGH	1240	Skint6	protein_coding	CODING	ENSMUST00000171224	45
4	113159305	C	T	C/C	T/T	T/T	T/T	C/T	SPLICE_SITE_ACCEPTOR(HIGH	1454	Skint5	protein_coding	CODING	ENSMUST00000170105	55
4	113159305	C	T	C/C	T/T	T/T	T/T	C/T	SPLICE_SITE_ACCEPTOR(HIGH	1475	Skint5	protein_coding	CODING	ENSMUST00000169631	56
4	118032942	G	GGCCGTCCCCGGGAGACAGGTGGCCTTCC	G/GGCCGTCCCCGGGAGACAGGTGGCCTTCC	GGCCGTCCCCGGGAGACAGGTGGCCTTCC/GGCCGTCCCCGGGAGACAGGTGGCCTTCC	GGCCGTCCCCGGGAGACAGGTGGCCTTCC/GGCCGTCCCCGGGAGACAGGTGGCCTTCC	.	GGCCGTCCCCGGGAGACAGGTGGCCTTCC/GGCCGTCCCCGGGAGACAGGTGGCCTTCC	SPLICE_SITE_ACCEPTOR(HIGH	267	Hyi	protein_coding	CODING	ENSMUST00000006562	3
4	129295726	A	AGT	A/AGT	AGT/AGT	AGT/AGT	A/AGT	AGT/AGT	SPLICE_SITE_ACCEPTOR(HIGH	.	2510006D16Rik	nonsense_mediated_decay	CODING	ENSMUST00000137090	5
4	133790505	T	C	T/C	C/C	C/C	T/C	C/C	SPLICE_SITE_ACCEPTOR(HIGH	.	Cnksr1	processed_transcript	CODING	ENSMUST00000144504	6
4	141401111	T	TA	T/TA	T/TA	TA/TA	T/TA	TA/TA	SPLICE_SITE_ACCEPTOR(HIGH	267	Ctrc	protein_coding	CODING	ENSMUST00000037059	3
4	143442905	GC	G	GC/G	GC/G	GC/G	GC/G	GC/G	SPLICE_SITE_ACCEPTOR(HIGH	400	Gm13103	protein_coding	CODING	ENSMUST00000105772	5
5	22286592	T	G	T/T	G/G	T/T	T/T	T/G	SPLICE_SITE_ACCEPTOR(HIGH	37	Gm11160	protein_coding	CODING	ENSMUST00000115136	4
5	38691528	TG	T	T/T	T/T	T/T	T/T	T/T	SPLICE_SITE_ACCEPTOR(HIGH	596	Otop1	protein_coding	CODING	ENSMUST00000063136	7
5	92792202	T	TG	T/T	T/TG	T/TG	T/TG	T/TG	SPLICE_SITE_ACCEPTOR(HIGH	.	Cxcl11	antisense	NON_CODING	ENSMUST00000077820	2
5	98704227	CAGG	C	CAGG/C	CAGG/C	CAGG/C	CAGG/C	CAGG/C	SPLICE_SITE_ACCEPTOR(HIGH	264	Fgf5	protein_coding	CODING	ENSMUST00000031280	3
5	115247859	CAGAGGA	C	CAGAGGA/CAGAGGA	CAGAGGA/C	CAGAGGA/C	CAGAGGA/C	CAGAGGA/C	SPLICE_SITE_ACCEPTOR(HIGH	452	Ankrd13a	protein_coding	CODING	ENSMUST00000137519	8
5	115247859	CAGAGGA	C	CAGAGGA/CAGAGGA	CAGAGGA/C	CAGAGGA/C	CAGAGGA/C	CAGAGGA/C	SPLICE_SITE_ACCEPTOR(HIGH	588	Ankrd13a	protein_coding	CODING	ENSMUST00000102578	9
5	115247859	CAGAGGA	C	CAGAGGA/CAGAGGA	CAGAGGA/C	CAGAGGA/C	CAGAGGA/C	CAGAGGA/C	SPLICE_SITE_ACCEPTOR(HIGH	.	Ankrd13a	processed_transcript	CODING	ENSMUST00000129001	3
5	118005274	CCGCACCCCACCT	C	CCGCACCCCACCT/CCGCACCCCACCT	CCGCACCCCACCT/C	CCGCACCCCACCT/C	CCGCACCCCACCT/C	CCGCACCCCACCT/C	SPLICE_SITE_ACCEPTOR(HIGH	947	Ksr2	protein_coding	CODING	ENSMUST00000103237	5
5	131952572	A	AG	AG/AG	AG/AG	AG/AG	AG/AG	AG/AG	SPLICE_SITE_ACCEPTOR(HIGH	1260	Auts2	protein_coding	CODING	ENSMUST00000061007	9
6	4028037	C	CATTTCAGCTAATAGTTTGTTTTGATTTTTAACTTCATGGCCTATTTCAATGGAAAGAGATTT	C/C	C/CATTTCAGCTAATAGTTTGTTTTGATTTTTAACTTCATGGCCTATTTCAATGGAAAGAGATTT	C/CATTTCAGCTAATAGTTTGTTTTGATTTTTAACTTCATGGCCTATTTCAATGGAAAGAGATTT	C/CATTTCAGCTAATAGTTTGTTTTGATTTTTAACTTCATGGCCTATTTCAATGGAAAGAGATTT	C/CATTTCAGCTAATAGTTTGTTTTGATTTTTAACTTCATGGCCTATTTCAATGGAAAGAGATTT	SPLICE_SITE_ACCEPTOR(HIGH	118	Bet1	protein_coding	CODING	ENSMUST00000049166	4
6	37312446	C	CCCAGCATTCATATCCAAAGGGGACTCTTCTTTTTCAAAAGGAG	C/C	C/CCCAGCATTCATATCCAAAGGGGACTCTTCTTTTTCAAAAGGAG	C/C	C/C	C/CCCAGCATTCATATCCAAAGGGGACTCTTCTTTTTCAAAAGGAG	SPLICE_SITE_ACCEPTOR(HIGH	521	Creb3l2	protein_coding	CODING	ENSMUST00000041093	4
6	52210629	C	CCG	CCG/CCG	CCG/CCG	.	CCG/CCG	CCG/CCG	SPLICE_SITE_ACCEPTOR(HIGH	380	Hoxa13	protein_coding	CODING	ENSMUST00000047993	2
6	72259796	TG	T	T/T	T/T	T/T	T/T	T/T	SPLICE_SITE_ACCEPTOR(HIGH	376	Sftpb	protein_coding	CODING	ENSMUST00000070437	8
6	115755706	T	TTTGTTGCACATCAGCAGCA	T/T	T/T	T/T	T/TTTGTTGCACATCAGCAGCA	T/TTTGTTGCACATCAGCAGCA	SPLICE_SITE_ACCEPTOR(HIGH	135	Rpl32	protein_coding	CODING	ENSMUST00000081840	4
6	122663293	GGACCAACCCAACTTGGAACAACCAGA	G	GGACCAACCCAACTTGGAACAACCAGA/G	GGACCAACCCAACTTGGAACAACCAGA/GGACCAACCCAACTTGGAACAACCAGA	GGACCAACCCAACTTGGAACAACCAGA/G	GGACCAACCCAACTTGGAACAACCAGA/G	GGACCAACCCAACTTGGAACAACCAGA/G	SPLICE_SITE_ACCEPTOR(HIGH	295	Nanog	protein_coding	CODING	ENSMUST00000112582	5
6	129079322	GATTAAAA	G	GATTAAAA/G	GATTAAAA/GATTAAAA	G/G	GATTAAAA/GATTAAAA	GATTAAAA/G	SPLICE_SITE_ACCEPTOR(HIGH	182	Klrb1-ps1	protein_coding	CODING	ENSMUST00000071391	5
6	130107877	G	T	G/T	G/G	T/T	G/G	G/G	SPLICE_SITE_ACCEPTOR(HIGH	.	Klra14	transcribed_unprocessed_pseudogene	NON_CODING	ENSMUST00000049183	4
6	142190591	T	TA	TA/TA	TA/TA	TA/TA	TA/TA	TA/TA	SPLICE_SITE_ACCEPTOR(HIGH	669	Slco1a5	protein_coding	CODING	ENSMUST00000081380	13
7	3412525	CA	C	C/C	C/C	C/C	C/C	C/C	SPLICE_SITE_ACCEPTOR(HIGH	220	Cacng8	protein_coding	CODING	ENSMUST00000092351	4
7	13846247	AG	A	A/A	A/A	A/A	A/A	A/A	SPLICE_SITE_ACCEPTOR(HIGH	849	6330408A02Rik	protein_coding	CODING	ENSMUST00000108532	5
7	13891273	GC	G	G/G	G/G	G/G	G/G	G/G	SPLICE_SITE_ACCEPTOR(HIGH	932	Lig1	protein_coding	CODING	ENSMUST00000098814	23
7	13891273	GC	G	G/G	G/G	G/G	G/G	G/G	SPLICE_SITE_ACCEPTOR(HIGH	932	Lig1	protein_coding	CODING	ENSMUST00000165964	23
7	19953893	AGGCACCCTGCTCCGGCC	A	AGGCACCCTGCTCCGGCC/AGGCACCCTGCTCCGGCC	AGGCACCCTGCTCCGGCC/AGGCACCCTGCTCCGGCC	A/A	AGGCACCCTGCTCCGGCC/A	AGGCACCCTGCTCCGGCC/A	SPLICE_SITE_ACCEPTOR(HIGH	111	Ppp1r13l	protein_coding	CODING	ENSMUST00000127785	3
7	35005778	CCCTGCAGGAAGAGAGGACAAGGTTCTAGGGAGAGACTGTTCCCAACCTTCAGCCCATCCCAGGGTGAGCTGGGCGCTCCTTA	C	CCCTGCAGGAAGAGAGGACAAGGTTCTAGGGAGAGACTGTTCCCAACCTTCAGCCCATCCCAGGGTGAGCTGGGCGCTCCTTA/CCCTGCAGGAAGAGAGGACAAGGTTCTAGGGAGAGACTGTTCCCAACCTTCAGCCCATCCCAGGGTGAGCTGGGCGCTCCTTA	CCCTGCAGGAAGAGAGGACAAGGTTCTAGGGAGAGACTGTTCCCAACCTTCAGCCCATCCCAGGGTGAGCTGGGCGCTCCTTA/CCCTGCAGGAAGAGAGGACAAGGTTCTAGGGAGAGACTGTTCCCAACCTTCAGCCCATCCCAGGGTGAGCTGGGCGCTCCTTA	CCCTGCAGGAAGAGAGGACAAGGTTCTAGGGAGAGACTGTTCCCAACCTTCAGCCCATCCCAGGGTGAGCTGGGCGCTCCTTA/C	CCCTGCAGGAAGAGAGGACAAGGTTCTAGGGAGAGACTGTTCCCAACCTTCAGCCCATCCCAGGGTGAGCTGGGCGCTCCTTA/C	CCCTGCAGGAAGAGAGGACAAGGTTCTAGGGAGAGACTGTTCCCAACCTTCAGCCCATCCCAGGGTGAGCTGGGCGCTCCTTA/CCCTGCAGGAAGAGAGGACAAGGTTCTAGGGAGAGACTGTTCCCAACCTTCAGCCCATCCCAGGGTGAGCTGGGCGCTCCTTA	SPLICE_SITE_ACCEPTOR(HIGH	558	Gpi1	protein_coding	CODING	ENSMUST00000038027	6
7	38979802	GC	G	G/G	G/G	G/G	G/G	G/G	SPLICE_SITE_ACCEPTOR(HIGH	141	1600014C10Rik	protein_coding	CODING	ENSMUST00000067854	4
7	38979802	GC	G	G/G	G/G	G/G	G/G	G/G	SPLICE_SITE_ACCEPTOR(HIGH	141	1600014C10Rik	protein_coding	CODING	ENSMUST00000165308	4
7	73410460	T	C	T/C	C/C	T/C	T/C	T/C	SPLICE_SITE_ACCEPTOR(HIGH	1134	Lrrk1	protein_coding	CODING	ENSMUST00000077207	24
7	135332241	A	T	A/T	A/A	A/T	T/T	A/T	SPLICE_SITE_ACCEPTOR(HIGH	1164	Itgad	protein_coding	CODING	ENSMUST00000171344	10
7	135332241	A	T	A/T	A/A	A/T	T/T	A/T	SPLICE_SITE_ACCEPTOR(HIGH	1169	Itgad	protein_coding	CODING	ENSMUST00000098012	10
8	22455958	G	A	G/G	A/A	G/A	G/A	A/A	SPLICE_SITE_ACCEPTOR(HIGH	38	Gm15299	protein_coding	CODING	ENSMUST00000120874	3
8	26073335	CGGTCTGGAGACACCTGGGCCCCCTGGCGGTCTGGAGACACCTGGGCCCCCTGGT	C	CGGTCTGGAGACACCTGGGCCCCCTGGCGGTCTGGAGACACCTGGGCCCCCTGGT/CGGTCTGGAGACACCTGGGCCCCCTGGCGGTCTGGAGACACCTGGGCCCCCTGGT	C/C	CGGTCTGGAGACACCTGGGCCCCCTGGCGGTCTGGAGACACCTGGGCCCCCTGGT/C	C/C	C/C	SPLICE_SITE_ACCEPTOR(HIGH	841	Adam9	protein_coding	CODING	ENSMUST00000084032	21
8	35168138	ATCATGGCTTGCGATCTCC	A	ATCATGGCTTGCGATCTCC/ATCATGGCTTGCGATCTCC	A/A	A/A	A/A	A/A	SPLICE_SITE_ACCEPTOR(HIGH	195	Dctn6	protein_coding	CODING	ENSMUST00000117243	3
8	36539622	C	CCTAAGTGATTCCAGTAAGACCGATGCAGAACTCTGAAAA	C/CCTAAGTGATTCCAGTAAGACCGATGCAGAACTCTGAAAA	C/CCTAAGTGATTCCAGTAAGACCGATGCAGAACTCTGAAAA	C/CCTAAGTGATTCCAGTAAGACCGATGCAGAACTCTGAAAA	C/CCTAAGTGATTCCAGTAAGACCGATGCAGAACTCTGAAAA	C/CCTAAGTGATTCCAGTAAGACCGATGCAGAACTCTGAAAA	SPLICE_SITE_ACCEPTOR(HIGH	345	Eri1	protein_coding	CODING	ENSMUST00000033927	5
8	55610345	C	CA	CA/CA	CA/CA	CA/CA	CA/CA	CA/CA	SPLICE_SITE_ACCEPTOR(HIGH	.	Spcs3	antisense	NON_CODING	ENSMUST00000067476	5
8	73288662	TG	T	T/T	T/T	T/T	T/T	T/T	SPLICE_SITE_ACCEPTOR(HIGH	248	Ifi30	protein_coding	CODING	ENSMUST00000034299	4
8	73872810	ATGCTCCCCAGCAGCTCCCTGGAGGTTAGCCCAG	A	ATGCTCCCCAGCAGCTCCCTGGAGGTTAGCCCAG/ATGCTCCCCAGCAGCTCCCTGGAGGTTAGCCCAG	A/A	ATGCTCCCCAGCAGCTCCCTGGAGGTTAGCCCAG/A	ATGCTCCCCAGCAGCTCCCTGGAGGTTAGCCCAG/ATGCTCCCCAGCAGCTCCCTGGAGGTTAGCCCAG	A/A	SPLICE_SITE_ACCEPTOR(HIGH	1961	Myo9b	protein_coding	CODING	ENSMUST00000071935	23
8	73872810	ATGCTCCCCAGCAGCTCCCTGGAGGTTAGCCCAG	A	ATGCTCCCCAGCAGCTCCCTGGAGGTTAGCCCAG/ATGCTCCCCAGCAGCTCCCTGGAGGTTAGCCCAG	A/A	ATGCTCCCCAGCAGCTCCCTGGAGGTTAGCCCAG/A	ATGCTCCCCAGCAGCTCCCTGGAGGTTAGCCCAG/ATGCTCCCCAGCAGCTCCCTGGAGGTTAGCCCAG	A/A	SPLICE_SITE_ACCEPTOR(HIGH	2144	Myo9b	protein_coding	CODING	ENSMUST00000098648	24
8	83250265	C	CTCTTTG	C/C	C/C	C/C	C/CTCTTTG	C/C	SPLICE_SITE_ACCEPTOR(HIGH	1051	Smarca5	protein_coding	CODING	ENSMUST00000043359	7
8	87586068	C	CA	C/C	CA/CA	C/CA	C/C	CA/CA	SPLICE_SITE_ACCEPTOR(HIGH	458	Fbxw9	protein_coding	CODING	ENSMUST00000095220	3
8	87586068	C	CA	C/C	CA/CA	C/CA	C/C	CA/CA	SPLICE_SITE_ACCEPTOR(HIGH	.	Fbxw9	processed_transcript	CODING	ENSMUST00000142036	3
8	87586068	C	CA	C/C	CA/CA	C/CA	C/C	CA/CA	SPLICE_SITE_ACCEPTOR(HIGH	.	Fbxw9	retained_intron	CODING	ENSMUST00000139721	3
8	87586068	C	CA	C/C	CA/CA	C/CA	C/C	CA/CA	SPLICE_SITE_ACCEPTOR(HIGH	.	Fbxw9	retained_intron	CODING	ENSMUST00000145479	3
8	87586068	C	CA	C/C	CA/CA	C/CA	C/C	CA/CA	SPLICE_SITE_ACCEPTOR(HIGH	.	Fbxw9	retained_intron	CODING	ENSMUST00000152884	3
8	91239900	A	G	A/A	G/G	A/G	A/A	G/G	SPLICE_SITE_ACCEPTOR(HIGH	318	Cyld	protein_coding	CODING	ENSMUST00000109622	5
8	94870818	CT	C	CT/CT	C/C	CT/C	CT/CT	C/C	SPLICE_SITE_ACCEPTOR(HIGH	106	4933436C20Rik	protein_coding	CODING	ENSMUST00000034183	3
8	114529688	A	ATTCTTGCTTAGTTTCTGCTCGCCATCCACTTTGACTTCACTCTC	A/A	A/ATTCTTGCTTAGTTTCTGCTCGCCATCCACTTTGACTTCACTCTC	A/ATTCTTGCTTAGTTTCTGCTCGCCATCCACTTTGACTTCACTCTC	A/ATTCTTGCTTAGTTTCTGCTCGCCATCCACTTTGACTTCACTCTC	A/ATTCTTGCTTAGTTTCTGCTCGCCATCCACTTTGACTTCACTCTC	SPLICE_SITE_ACCEPTOR(HIGH	595	Kars	protein_coding	CODING	ENSMUST00000034426	2
8	114529688	A	ATTCTTGCTTAGTTTCTGCTCGCCATCCACTTTGACTTCACTCTC	A/A	A/ATTCTTGCTTAGTTTCTGCTCGCCATCCACTTTGACTTCACTCTC	A/ATTCTTGCTTAGTTTCTGCTCGCCATCCACTTTGACTTCACTCTC	A/ATTCTTGCTTAGTTTCTGCTCGCCATCCACTTTGACTTCACTCTC	A/ATTCTTGCTTAGTTTCTGCTCGCCATCCACTTTGACTTCACTCTC	SPLICE_SITE_ACCEPTOR(HIGH	624	Kars	protein_coding	CODING	ENSMUST00000093120	3
8	114529688	A	ATTCTTGCTTAGTTTCTGCTCGCCATCCACTTTGACTTCACTCTC	A/A	A/ATTCTTGCTTAGTTTCTGCTCGCCATCCACTTTGACTTCACTCTC	A/ATTCTTGCTTAGTTTCTGCTCGCCATCCACTTTGACTTCACTCTC	A/ATTCTTGCTTAGTTTCTGCTCGCCATCCACTTTGACTTCACTCTC	A/ATTCTTGCTTAGTTTCTGCTCGCCATCCACTTTGACTTCACTCTC	SPLICE_SITE_ACCEPTOR(HIGH	624	Kars	protein_coding	CODING	ENSMUST00000164470	4
9	7465083	T	TG	TG/TG	TG/TG	TG/TG	TG/TG	TG/TG	SPLICE_SITE_ACCEPTOR(HIGH	463	Mmp1a	protein_coding	CODING	ENSMUST00000034492	3
9	37537824	G	GC	GC/GC	GC/GC	GC/GC	G/G	GC/GC	SPLICE_SITE_ACCEPTOR(HIGH	306	Olfr151	protein_coding	CODING	ENSMUST00000072430	2
9	40792439	CTTGATCTGAA	C	C/C	C/C	C/C	CTTGATCTGAA/CTTGATCTGAA	C/C	SPLICE_SITE_ACCEPTOR(HIGH	386	Crtam	protein_coding	CODING	ENSMUST00000034519	6
9	110800002	T	TAC	TAC/TAC	TAC/TAC	T/TAC	T/TAC	T/TAC	SPLICE_SITE_ACCEPTOR(HIGH	849	Als2cl	protein_coding	CODING	ENSMUST00000084927	22
9	110800002	T	TAC	TAC/TAC	TAC/TAC	T/TAC	T/TAC	T/TAC	SPLICE_SITE_ACCEPTOR(HIGH	952	Als2cl	protein_coding	CODING	ENSMUST00000084926	24
9	110800002	T	TAC	TAC/TAC	TAC/TAC	T/TAC	T/TAC	T/TAC	SPLICE_SITE_ACCEPTOR(HIGH	952	Als2cl	protein_coding	CODING	ENSMUST00000130386	24
9	110800002	T	TAC	TAC/TAC	TAC/TAC	T/TAC	T/TAC	T/TAC	SPLICE_SITE_ACCEPTOR(HIGH	952	Als2cl	protein_coding	CODING	ENSMUST00000155014	24
9	110800002	T	TAC	TAC/TAC	TAC/TAC	T/TAC	T/TAC	T/TAC	SPLICE_SITE_ACCEPTOR(HIGH	.	Als2cl	processed_transcript	CODING	ENSMUST00000156673	16
9	120864929	T	TTTTTC	T/TTTTTC	T/T	T/TTTTTC	T/T	T/TTTTTC	SPLICE_SITE_ACCEPTOR(HIGH	167	Ctnnb1	protein_coding	CODING	ENSMUST00000169931	2
9	120864929	T	TTTTTC	T/TTTTTC	T/T	T/TTTTTC	T/T	T/TTTTTC	SPLICE_SITE_ACCEPTOR(HIGH	781	Ctnnb1	protein_coding	CODING	ENSMUST00000007130	10
9	120864929	T	TTTTTC	T/TTTTTC	T/T	T/TTTTTC	T/T	T/TTTTTC	SPLICE_SITE_ACCEPTOR(HIGH	.	Ctnnb1	nonsense_mediated_decay	CODING	ENSMUST00000154356	10
9	120864929	T	TTTTTC	T/TTTTTC	T/T	T/TTTTTC	T/T	T/TTTTTC	SPLICE_SITE_ACCEPTOR(HIGH	.	Ctnnb1	nonsense_mediated_decay	CODING	ENSMUST00000163844	9
9	120864929	T	TTTTTC	T/TTTTTC	T/T	T/TTTTTC	T/T	T/TTTTTC	SPLICE_SITE_ACCEPTOR(HIGH	.	Ctnnb1	processed_transcript	CODING	ENSMUST00000126633	3
9	120864929	T	TTTTTC	T/TTTTTC	T/T	T/TTTTTC	T/T	T/TTTTTC	SPLICE_SITE_ACCEPTOR(HIGH	.	Ctnnb1	processed_transcript	CODING	ENSMUST00000156911	2
9	120864929	T	TTTTTC	T/TTTTTC	T/T	T/TTTTTC	T/T	T/TTTTTC	SPLICE_SITE_ACCEPTOR(HIGH	.	Ctnnb1	retained_intron	CODING	ENSMUST00000154687	10
10	77454832	G	C	C/C	C/C	C/C	C/C	C/C	SPLICE_SITE_ACCEPTOR(HIGH	780	Pfkl	protein_coding	CODING	ENSMUST00000020522	14
10	90580961	C	CGCATTTAAGCCTTCCTCTTTATACATTTTGGGAACAGCTTCCCT	C/C	C/CGCATTTAAGCCTTCCTCTTTATACATTTTGGGAACAGCTTCCCT	C/CGCATTTAAGCCTTCCTCTTTATACATTTTGGGAACAGCTTCCCT	C/CGCATTTAAGCCTTCCTCTTTATACATTTTGGGAACAGCTTCCCT	C/CGCATTTAAGCCTTCCTCTTTATACATTTTGGGAACAGCTTCCCT	SPLICE_SITE_ACCEPTOR(HIGH	357	Slc25a3	protein_coding	CODING	ENSMUST00000076694	6
10	90580961	C	CGCATTTAAGCCTTCCTCTTTATACATTTTGGGAACAGCTTCCCT	C/C	C/CGCATTTAAGCCTTCCTCTTTATACATTTTGGGAACAGCTTCCCT	C/CGCATTTAAGCCTTCCTCTTTATACATTTTGGGAACAGCTTCCCT	C/CGCATTTAAGCCTTCCTCTTTATACATTTTGGGAACAGCTTCCCT	C/CGCATTTAAGCCTTCCTCTTTATACATTTTGGGAACAGCTTCCCT	SPLICE_SITE_ACCEPTOR(HIGH	357	Slc25a3	protein_coding	CODING	ENSMUST00000164505	5
10	90580961	C	CGCATTTAAGCCTTCCTCTTTATACATTTTGGGAACAGCTTCCCT	C/C	C/CGCATTTAAGCCTTCCTCTTTATACATTTTGGGAACAGCTTCCCT	C/CGCATTTAAGCCTTCCTCTTTATACATTTTGGGAACAGCTTCCCT	C/CGCATTTAAGCCTTCCTCTTTATACATTTTGGGAACAGCTTCCCT	C/CGCATTTAAGCCTTCCTCTTTATACATTTTGGGAACAGCTTCCCT	SPLICE_SITE_ACCEPTOR(HIGH	358	Slc25a3	protein_coding	CODING	ENSMUST00000170810	6
10	90580961	C	CGCATTTAAGCCTTCCTCTTTATACATTTTGGGAACAGCTTCCCT	C/C	C/CGCATTTAAGCCTTCCTCTTTATACATTTTGGGAACAGCTTCCCT	C/CGCATTTAAGCCTTCCTCTTTATACATTTTGGGAACAGCTTCCCT	C/CGCATTTAAGCCTTCCTCTTTATACATTTTGGGAACAGCTTCCCT	C/CGCATTTAAGCCTTCCTCTTTATACATTTTGGGAACAGCTTCCCT	SPLICE_SITE_ACCEPTOR(HIGH	.	Slc25a3	nonsense_mediated_decay	CODING	ENSMUST00000163246	6
10	90580961	C	CGCATTTAAGCCTTCCTCTTTATACATTTTGGGAACAGCTTCCCT	C/C	C/CGCATTTAAGCCTTCCTCTTTATACATTTTGGGAACAGCTTCCCT	C/CGCATTTAAGCCTTCCTCTTTATACATTTTGGGAACAGCTTCCCT	C/CGCATTTAAGCCTTCCTCTTTATACATTTTGGGAACAGCTTCCCT	C/CGCATTTAAGCCTTCCTCTTTATACATTTTGGGAACAGCTTCCCT	SPLICE_SITE_ACCEPTOR(HIGH	.	Slc25a3	processed_transcript	CODING	ENSMUST00000169339	4
10	90580961	C	CGCATTTAAGCCTTCCTCTTTATACATTTTGGGAACAGCTTCCCT	C/C	C/CGCATTTAAGCCTTCCTCTTTATACATTTTGGGAACAGCTTCCCT	C/CGCATTTAAGCCTTCCTCTTTATACATTTTGGGAACAGCTTCCCT	C/CGCATTTAAGCCTTCCTCTTTATACATTTTGGGAACAGCTTCCCT	C/CGCATTTAAGCCTTCCTCTTTATACATTTTGGGAACAGCTTCCCT	SPLICE_SITE_ACCEPTOR(HIGH	.	Slc25a3	retained_intron	CODING	ENSMUST00000167455	3
10	90580961	C	CGCATTTAAGCCTTCCTCTTTATACATTTTGGGAACAGCTTCCCT	C/C	C/CGCATTTAAGCCTTCCTCTTTATACATTTTGGGAACAGCTTCCCT	C/CGCATTTAAGCCTTCCTCTTTATACATTTTGGGAACAGCTTCCCT	C/CGCATTTAAGCCTTCCTCTTTATACATTTTGGGAACAGCTTCCCT	C/CGCATTTAAGCCTTCCTCTTTATACATTTTGGGAACAGCTTCCCT	SPLICE_SITE_ACCEPTOR(HIGH	.	Slc25a3	retained_intron	CODING	ENSMUST00000171960	4
10	116347437	T	TTTTGGCCCTCCGCACTCGACAGCGGAAGCCTTCACGAAACGGATGGGCTGCAACCCCA	T/T	T/TTTTGGCCCTCCGCACTCGACAGCGGAAGCCTTCACGAAACGGATGGGCTGCAACCCCA	T/TTTTGGCCCTCCGCACTCGACAGCGGAAGCCTTCACGAAACGGATGGGCTGCAACCCCA	T/TTTTGGCCCTCCGCACTCGACAGCGGAAGCCTTCACGAAACGGATGGGCTGCAACCCCA	T/TTTTGGCCCTCCGCACTCGACAGCGGAAGCCTTCACGAAACGGATGGGCTGCAACCCCA	SPLICE_SITE_ACCEPTOR(HIGH	183	Rab3ip	protein_coding	CODING	ENSMUST00000166934	7
10	116347437	T	TTTTGGCCCTCCGCACTCGACAGCGGAAGCCTTCACGAAACGGATGGGCTGCAACCCCA	T/T	T/TTTTGGCCCTCCGCACTCGACAGCGGAAGCCTTCACGAAACGGATGGGCTGCAACCCCA	T/TTTTGGCCCTCCGCACTCGACAGCGGAAGCCTTCACGAAACGGATGGGCTGCAACCCCA	T/TTTTGGCCCTCCGCACTCGACAGCGGAAGCCTTCACGAAACGGATGGGCTGCAACCCCA	T/TTTTGGCCCTCCGCACTCGACAGCGGAAGCCTTCACGAAACGGATGGGCTGCAACCCCA	SPLICE_SITE_ACCEPTOR(HIGH	428	Rab3ip	protein_coding	CODING	ENSMUST00000020375	8
10	126503059	AGTAAGTATTTGATAAGGAAAAGGAAAGACATTTCCTGCTGCCGCGGAGACAGGAGCTGGGAAAGGCCCCTCCTAACAGAGTTGTCCTGTCCCCACAG	A	AGTAAGTATTTGATAAGGAAAAGGAAAGACATTTCCTGCTGCCGCGGAGACAGGAGCTGGGAAAGGCCCCTCCTAACAGAGTTGTCCTGTCCCCACAG/A	AGTAAGTATTTGATAAGGAAAAGGAAAGACATTTCCTGCTGCCGCGGAGACAGGAGCTGGGAAAGGCCCCTCCTAACAGAGTTGTCCTGTCCCCACAG/AGTAAGTATTTGATAAGGAAAAGGAAAGACATTTCCTGCTGCCGCGGAGACAGGAGCTGGGAAAGGCCCCTCCTAACAGAGTTGTCCTGTCCCCACAG	AGTAAGTATTTGATAAGGAAAAGGAAAGACATTTCCTGCTGCCGCGGAGACAGGAGCTGGGAAAGGCCCCTCCTAACAGAGTTGTCCTGTCCCCACAG/A	AGTAAGTATTTGATAAGGAAAAGGAAAGACATTTCCTGCTGCCGCGGAGACAGGAGCTGGGAAAGGCCCCTCCTAACAGAGTTGTCCTGTCCCCACAG/AGTAAGTATTTGATAAGGAAAAGGAAAGACATTTCCTGCTGCCGCGGAGACAGGAGCTGGGAAAGGCCCCTCCTAACAGAGTTGTCCTGTCCCCACAG	AGTAAGTATTTGATAAGGAAAAGGAAAGACATTTCCTGCTGCCGCGGAGACAGGAGCTGGGAAAGGCCCCTCCTAACAGAGTTGTCCTGTCCCCACAG/A	SPLICE_SITE_ACCEPTOR(HIGH	158	Cdk4	protein_coding	CODING	ENSMUST00000120226	6
10	126503059	AGTAAGTATTTGATAAGGAAAAGGAAAGACATTTCCTGCTGCCGCGGAGACAGGAGCTGGGAAAGGCCCCTCCTAACAGAGTTGTCCTGTCCCCACAG	A	AGTAAGTATTTGATAAGGAAAAGGAAAGACATTTCCTGCTGCCGCGGAGACAGGAGCTGGGAAAGGCCCCTCCTAACAGAGTTGTCCTGTCCCCACAG/A	AGTAAGTATTTGATAAGGAAAAGGAAAGACATTTCCTGCTGCCGCGGAGACAGGAGCTGGGAAAGGCCCCTCCTAACAGAGTTGTCCTGTCCCCACAG/AGTAAGTATTTGATAAGGAAAAGGAAAGACATTTCCTGCTGCCGCGGAGACAGGAGCTGGGAAAGGCCCCTCCTAACAGAGTTGTCCTGTCCCCACAG	AGTAAGTATTTGATAAGGAAAAGGAAAGACATTTCCTGCTGCCGCGGAGACAGGAGCTGGGAAAGGCCCCTCCTAACAGAGTTGTCCTGTCCCCACAG/A	AGTAAGTATTTGATAAGGAAAAGGAAAGACATTTCCTGCTGCCGCGGAGACAGGAGCTGGGAAAGGCCCCTCCTAACAGAGTTGTCCTGTCCCCACAG/AGTAAGTATTTGATAAGGAAAAGGAAAGACATTTCCTGCTGCCGCGGAGACAGGAGCTGGGAAAGGCCCCTCCTAACAGAGTTGTCCTGTCCCCACAG	AGTAAGTATTTGATAAGGAAAAGGAAAGACATTTCCTGCTGCCGCGGAGACAGGAGCTGGGAAAGGCCCCTCCTAACAGAGTTGTCCTGTCCCCACAG/A	SPLICE_SITE_ACCEPTOR(HIGH	252	Cdk4	protein_coding	CODING	ENSMUST00000133115	7
10	126503059	AGTAAGTATTTGATAAGGAAAAGGAAAGACATTTCCTGCTGCCGCGGAGACAGGAGCTGGGAAAGGCCCCTCCTAACAGAGTTGTCCTGTCCCCACAG	A	AGTAAGTATTTGATAAGGAAAAGGAAAGACATTTCCTGCTGCCGCGGAGACAGGAGCTGGGAAAGGCCCCTCCTAACAGAGTTGTCCTGTCCCCACAG/A	AGTAAGTATTTGATAAGGAAAAGGAAAGACATTTCCTGCTGCCGCGGAGACAGGAGCTGGGAAAGGCCCCTCCTAACAGAGTTGTCCTGTCCCCACAG/AGTAAGTATTTGATAAGGAAAAGGAAAGACATTTCCTGCTGCCGCGGAGACAGGAGCTGGGAAAGGCCCCTCCTAACAGAGTTGTCCTGTCCCCACAG	AGTAAGTATTTGATAAGGAAAAGGAAAGACATTTCCTGCTGCCGCGGAGACAGGAGCTGGGAAAGGCCCCTCCTAACAGAGTTGTCCTGTCCCCACAG/A	AGTAAGTATTTGATAAGGAAAAGGAAAGACATTTCCTGCTGCCGCGGAGACAGGAGCTGGGAAAGGCCCCTCCTAACAGAGTTGTCCTGTCCCCACAG/AGTAAGTATTTGATAAGGAAAAGGAAAGACATTTCCTGCTGCCGCGGAGACAGGAGCTGGGAAAGGCCCCTCCTAACAGAGTTGTCCTGTCCCCACAG	AGTAAGTATTTGATAAGGAAAAGGAAAGACATTTCCTGCTGCCGCGGAGACAGGAGCTGGGAAAGGCCCCTCCTAACAGAGTTGTCCTGTCCCCACAG/A	SPLICE_SITE_ACCEPTOR(HIGH	270	Cdk4	protein_coding	CODING	ENSMUST00000125682	6
10	126503059	AGTAAGTATTTGATAAGGAAAAGGAAAGACATTTCCTGCTGCCGCGGAGACAGGAGCTGGGAAAGGCCCCTCCTAACAGAGTTGTCCTGTCCCCACAG	A	AGTAAGTATTTGATAAGGAAAAGGAAAGACATTTCCTGCTGCCGCGGAGACAGGAGCTGGGAAAGGCCCCTCCTAACAGAGTTGTCCTGTCCCCACAG/A	AGTAAGTATTTGATAAGGAAAAGGAAAGACATTTCCTGCTGCCGCGGAGACAGGAGCTGGGAAAGGCCCCTCCTAACAGAGTTGTCCTGTCCCCACAG/AGTAAGTATTTGATAAGGAAAAGGAAAGACATTTCCTGCTGCCGCGGAGACAGGAGCTGGGAAAGGCCCCTCCTAACAGAGTTGTCCTGTCCCCACAG	AGTAAGTATTTGATAAGGAAAAGGAAAGACATTTCCTGCTGCCGCGGAGACAGGAGCTGGGAAAGGCCCCTCCTAACAGAGTTGTCCTGTCCCCACAG/A	AGTAAGTATTTGATAAGGAAAAGGAAAGACATTTCCTGCTGCCGCGGAGACAGGAGCTGGGAAAGGCCCCTCCTAACAGAGTTGTCCTGTCCCCACAG/AGTAAGTATTTGATAAGGAAAAGGAAAGACATTTCCTGCTGCCGCGGAGACAGGAGCTGGGAAAGGCCCCTCCTAACAGAGTTGTCCTGTCCCCACAG	AGTAAGTATTTGATAAGGAAAAGGAAAGACATTTCCTGCTGCCGCGGAGACAGGAGCTGGGAAAGGCCCCTCCTAACAGAGTTGTCCTGTCCCCACAG/A	SPLICE_SITE_ACCEPTOR(HIGH	303	Cdk4	protein_coding	CODING	ENSMUST00000006911	7
10	126503059	AGTAAGTATTTGATAAGGAAAAGGAAAGACATTTCCTGCTGCCGCGGAGACAGGAGCTGGGAAAGGCCCCTCCTAACAGAGTTGTCCTGTCCCCACAG	A	AGTAAGTATTTGATAAGGAAAAGGAAAGACATTTCCTGCTGCCGCGGAGACAGGAGCTGGGAAAGGCCCCTCCTAACAGAGTTGTCCTGTCCCCACAG/A	AGTAAGTATTTGATAAGGAAAAGGAAAGACATTTCCTGCTGCCGCGGAGACAGGAGCTGGGAAAGGCCCCTCCTAACAGAGTTGTCCTGTCCCCACAG/AGTAAGTATTTGATAAGGAAAAGGAAAGACATTTCCTGCTGCCGCGGAGACAGGAGCTGGGAAAGGCCCCTCCTAACAGAGTTGTCCTGTCCCCACAG	AGTAAGTATTTGATAAGGAAAAGGAAAGACATTTCCTGCTGCCGCGGAGACAGGAGCTGGGAAAGGCCCCTCCTAACAGAGTTGTCCTGTCCCCACAG/A	AGTAAGTATTTGATAAGGAAAAGGAAAGACATTTCCTGCTGCCGCGGAGACAGGAGCTGGGAAAGGCCCCTCCTAACAGAGTTGTCCTGTCCCCACAG/AGTAAGTATTTGATAAGGAAAAGGAAAGACATTTCCTGCTGCCGCGGAGACAGGAGCTGGGAAAGGCCCCTCCTAACAGAGTTGTCCTGTCCCCACAG	AGTAAGTATTTGATAAGGAAAAGGAAAGACATTTCCTGCTGCCGCGGAGACAGGAGCTGGGAAAGGCCCCTCCTAACAGAGTTGTCCTGTCCCCACAG/A	SPLICE_SITE_ACCEPTOR(HIGH	.	Cdk4	nonsense_mediated_decay	CODING	ENSMUST00000142558	6
10	126503059	AGTAAGTATTTGATAAGGAAAAGGAAAGACATTTCCTGCTGCCGCGGAGACAGGAGCTGGGAAAGGCCCCTCCTAACAGAGTTGTCCTGTCCCCACAG	A	AGTAAGTATTTGATAAGGAAAAGGAAAGACATTTCCTGCTGCCGCGGAGACAGGAGCTGGGAAAGGCCCCTCCTAACAGAGTTGTCCTGTCCCCACAG/A	AGTAAGTATTTGATAAGGAAAAGGAAAGACATTTCCTGCTGCCGCGGAGACAGGAGCTGGGAAAGGCCCCTCCTAACAGAGTTGTCCTGTCCCCACAG/AGTAAGTATTTGATAAGGAAAAGGAAAGACATTTCCTGCTGCCGCGGAGACAGGAGCTGGGAAAGGCCCCTCCTAACAGAGTTGTCCTGTCCCCACAG	AGTAAGTATTTGATAAGGAAAAGGAAAGACATTTCCTGCTGCCGCGGAGACAGGAGCTGGGAAAGGCCCCTCCTAACAGAGTTGTCCTGTCCCCACAG/A	AGTAAGTATTTGATAAGGAAAAGGAAAGACATTTCCTGCTGCCGCGGAGACAGGAGCTGGGAAAGGCCCCTCCTAACAGAGTTGTCCTGTCCCCACAG/AGTAAGTATTTGATAAGGAAAAGGAAAGACATTTCCTGCTGCCGCGGAGACAGGAGCTGGGAAAGGCCCCTCCTAACAGAGTTGTCCTGTCCCCACAG	AGTAAGTATTTGATAAGGAAAAGGAAAGACATTTCCTGCTGCCGCGGAGACAGGAGCTGGGAAAGGCCCCTCCTAACAGAGTTGTCCTGTCCCCACAG/A	SPLICE_SITE_ACCEPTOR(HIGH	.	Cdk4	retained_intron	CODING	ENSMUST00000140254	6
11	21459878	TCTAG	T	TCTAG/T	TCTAG/T	TCTAG/T	TCTAG/TCTAG	TCTAG/T	SPLICE_SITE_ACCEPTOR(HIGH	334	Mdh1	protein_coding	CODING	ENSMUST00000102874	6
11	21459878	TCTAG	T	TCTAG/T	TCTAG/T	TCTAG/T	TCTAG/TCTAG	TCTAG/T	SPLICE_SITE_ACCEPTOR(HIGH	.	Mdh1	processed_transcript	CODING	ENSMUST00000144978	3
11	21464219	T	TC	T/TC	T/TC	T/TC	T/T	T/TC	SPLICE_SITE_ACCEPTOR(HIGH	154	Mdh1	protein_coding	CODING	ENSMUST00000125302	5
11	21464219	T	TC	T/TC	T/TC	T/TC	T/T	T/TC	SPLICE_SITE_ACCEPTOR(HIGH	334	Mdh1	protein_coding	CODING	ENSMUST00000102874	4
11	55122472	TGTACCTCACCCCA	T	TGTACCTCACCCCA/T	TGTACCTCACCCCA/T	TGTACCTCACCCCA/TGTACCTCACCCCA	TGTACCTCACCCCA/TGTACCTCACCCCA	T/T	SPLICE_SITE_ACCEPTOR(HIGH	226	Fat2	protein_coding	CODING	ENSMUST00000167793	2
11	59017675	A	G	A/G	A/G	A/A	A/A	G/G	SPLICE_SITE_ACCEPTOR(HIGH	127	Mrpl55	protein_coding	CODING	ENSMUST00000108785	2
11	59017675	A	G	A/G	A/G	A/A	A/A	G/G	SPLICE_SITE_ACCEPTOR(HIGH	134	Mrpl55	protein_coding	CODING	ENSMUST00000108786	2
11	70927159	C	G	C/C	C/G	C/C	C/C	C/G	SPLICE_SITE_ACCEPTOR(HIGH	1300	Nlrp1a	protein_coding	CODING	ENSMUST00000048514	5
11	70927159	C	G	C/C	C/G	C/C	C/C	C/G	SPLICE_SITE_ACCEPTOR(HIGH	1300	Nlrp1a	protein_coding	CODING	ENSMUST00000108519	6
11	93229753	G	A	G/G	G/A	G/G	G/G	A/A	SPLICE_SITE_ACCEPTOR(HIGH	103	Car10	protein_coding	CODING	ENSMUST00000107859	5
11	93822151	T	A	T/T	T/A	T/T	T/T	A/A	SPLICE_SITE_ACCEPTOR(HIGH	117	Nme1	protein_coding	CODING	ENSMUST00000107844	4
11	114817702	ACACCAGGATCCAGAAGTGGGGGCTGCTCAGAAGAGACCTGTAAGGGACAGAGTCACAGTAAGCT	A	ACACCAGGATCCAGAAGTGGGGGCTGCTCAGAAGAGACCTGTAAGGGACAGAGTCACAGTAAGCT/ACACCAGGATCCAGAAGTGGGGGCTGCTCAGAAGAGACCTGTAAGGGACAGAGTCACAGTAAGCT	A/A	ACACCAGGATCCAGAAGTGGGGGCTGCTCAGAAGAGACCTGTAAGGGACAGAGTCACAGTAAGCT/A	ACACCAGGATCCAGAAGTGGGGGCTGCTCAGAAGAGACCTGTAAGGGACAGAGTCACAGTAAGCT/ACACCAGGATCCAGAAGTGGGGGCTGCTCAGAAGAGACCTGTAAGGGACAGAGTCACAGTAAGCT	A/A	SPLICE_SITE_ACCEPTOR(HIGH	229	Cd300c	protein_coding	CODING	ENSMUST00000092466	4
11	114817702	ACACCAGGATCCAGAAGTGGGGGCTGCTCAGAAGAGACCTGTAAGGGACAGAGTCACAGTAAGCT	A	ACACCAGGATCCAGAAGTGGGGGCTGCTCAGAAGAGACCTGTAAGGGACAGAGTCACAGTAAGCT/ACACCAGGATCCAGAAGTGGGGGCTGCTCAGAAGAGACCTGTAAGGGACAGAGTCACAGTAAGCT	A/A	ACACCAGGATCCAGAAGTGGGGGCTGCTCAGAAGAGACCTGTAAGGGACAGAGTCACAGTAAGCT/A	ACACCAGGATCCAGAAGTGGGGGCTGCTCAGAAGAGACCTGTAAGGGACAGAGTCACAGTAAGCT/ACACCAGGATCCAGAAGTGGGGGCTGCTCAGAAGAGACCTGTAAGGGACAGAGTCACAGTAAGCT	A/A	SPLICE_SITE_ACCEPTOR(HIGH	229	Cd300c	protein_coding	CODING	ENSMUST00000106580	4
11	115133261	T	C	T/T	C/C	T/C	T/T	C/C	SPLICE_SITE_ACCEPTOR(HIGH	.	Fdxr	processed_transcript	CODING	ENSMUST00000139437	3
12	36185363	A	G	A/A	A/G	A/G	G/G	A/G	SPLICE_SITE_ACCEPTOR(HIGH	882	Ahr	protein_coding	CODING	ENSMUST00000019400	12
12	112118024	C	CAGCAAGCTGACTTTCAGGTTGGCAATACTGCTCGCCGTGGTGAAGCCCTTGTCACTGAGGCTGT	C/CAGCAAGCTGACTTTCAGGTTGGCAATACTGCTCGCCGTGGTGAAGCCCTTGTCACTGAGGCTGT	C/C	C/CAGCAAGCTGACTTTCAGGTTGGCAATACTGCTCGCCGTGGTGAAGCCCTTGTCACTGAGGCTGT	C/CAGCAAGCTGACTTTCAGGTTGGCAATACTGCTCGCCGTGGTGAAGCCCTTGTCACTGAGGCTGT	C/CAGCAAGCTGACTTTCAGGTTGGCAATACTGCTCGCCGTGGTGAAGCCCTTGTCACTGAGGCTGT	SPLICE_SITE_ACCEPTOR(HIGH	117	Cinp	protein_coding	CODING	ENSMUST00000021704	3
12	112118024	C	CAGCAAGCTGACTTTCAGGTTGGCAATACTGCTCGCCGTGGTGAAGCCCTTGTCACTGAGGCTGT	C/CAGCAAGCTGACTTTCAGGTTGGCAATACTGCTCGCCGTGGTGAAGCCCTTGTCACTGAGGCTGT	C/C	C/CAGCAAGCTGACTTTCAGGTTGGCAATACTGCTCGCCGTGGTGAAGCCCTTGTCACTGAGGCTGT	C/CAGCAAGCTGACTTTCAGGTTGGCAATACTGCTCGCCGTGGTGAAGCCCTTGTCACTGAGGCTGT	C/CAGCAAGCTGACTTTCAGGTTGGCAATACTGCTCGCCGTGGTGAAGCCCTTGTCACTGAGGCTGT	SPLICE_SITE_ACCEPTOR(HIGH	212	Cinp	protein_coding	CODING	ENSMUST00000043716	3
12	112118024	C	CAGCAAGCTGACTTTCAGGTTGGCAATACTGCTCGCCGTGGTGAAGCCCTTGTCACTGAGGCTGT	C/CAGCAAGCTGACTTTCAGGTTGGCAATACTGCTCGCCGTGGTGAAGCCCTTGTCACTGAGGCTGT	C/C	C/CAGCAAGCTGACTTTCAGGTTGGCAATACTGCTCGCCGTGGTGAAGCCCTTGTCACTGAGGCTGT	C/CAGCAAGCTGACTTTCAGGTTGGCAATACTGCTCGCCGTGGTGAAGCCCTTGTCACTGAGGCTGT	C/CAGCAAGCTGACTTTCAGGTTGGCAATACTGCTCGCCGTGGTGAAGCCCTTGTCACTGAGGCTGT	SPLICE_SITE_ACCEPTOR(HIGH	322	Cinp	protein_coding	CODING	ENSMUST00000021705	3
13	12592877	C	CTGGG	CTGGG/CTGGG	C/C	CTGGG/CTGGG	C/CTGGG	C/CTGGG	SPLICE_SITE_ACCEPTOR(HIGH	192	Edaradd	protein_coding	CODING	ENSMUST00000163656	4
13	12592877	C	CTGGG	CTGGG/CTGGG	C/C	CTGGG/CTGGG	C/CTGGG	C/CTGGG	SPLICE_SITE_ACCEPTOR(HIGH	208	Edaradd	protein_coding	CODING	ENSMUST00000041383	4
13	65279014	C	T	C/T	C/T	C/T	C/T	C/T	SPLICE_SITE_ACCEPTOR(HIGH	959	Nlrp4f	protein_coding	CODING	ENSMUST00000081507	11
13	75782601	GAAGGAACTGA	G	GAAGGAACTGA/GAAGGAACTGA	GAAGGAACTGA/G	GAAGGAACTGA/G	GAAGGAACTGA/GAAGGAACTGA	GAAGGAACTGA/GAAGGAACTGA	SPLICE_SITE_ACCEPTOR(HIGH	.	Gm4149	pseudogene	NON_CODING	ENSMUST00000099371	2
13	76115331	TATATCACCCCTTTCAAGGCTC	T	T/T	TATATCACCCCTTTCAAGGCTC/T	TATATCACCCCTTTCAAGGCTC/T	TATATCACCCCTTTCAAGGCTC/TATATCACCCCTTTCAAGGCTC	TATATCACCCCTTTCAAGGCTC/T	SPLICE_SITE_ACCEPTOR(HIGH	142	Spata9	protein_coding	CODING	ENSMUST00000022080	4
13	83764759	A	G	G/G	G/G	G/G	G/G	G/G	SPLICE_SITE_ACCEPTOR(HIGH	466	Mef2c	protein_coding	CODING	ENSMUST00000163888	5
13	83764759	A	G	G/G	G/G	G/G	G/G	G/G	SPLICE_SITE_ACCEPTOR(HIGH	474	Mef2c	protein_coding	CODING	ENSMUST00000109560	5
13	108842848	GCATTCATTGACTTTGTCATTCATTGACTTTGT	G	G/G	GCATTCATTGACTTTGTCATTCATTGACTTTGT/GCATTCATTGACTTTGTCATTCATTGACTTTGT	GCATTCATTGACTTTGTCATTCATTGACTTTGT/G	GCATTCATTGACTTTGTCATTCATTGACTTTGT/G	G/G	SPLICE_SITE_ACCEPTOR(HIGH	168	Ndufaf2	protein_coding	CODING	ENSMUST00000022206	5
14	3031985	A	T	A/A	A/A	A/A	A/A	A/A	SPLICE_SITE_ACCEPTOR(HIGH	267	Gm2888	protein_coding	CODING	ENSMUST00000170521	3
14	20419759	T	A	T/T	T/T	T/A	T/A	T/A	SPLICE_SITE_ACCEPTOR(HIGH	196	Gm5458	protein_coding	CODING	ENSMUST00000167784	3
14	20419759	T	A	T/T	T/T	T/A	T/A	T/A	SPLICE_SITE_ACCEPTOR(HIGH	203	Gm5458	protein_coding	CODING	ENSMUST00000164306	3
14	20419759	T	A	T/T	T/T	T/A	T/A	T/A	SPLICE_SITE_ACCEPTOR(HIGH	204	Gm5458	protein_coding	CODING	ENSMUST00000096121	3
14	20419759	T	A	T/T	T/T	T/A	T/A	T/A	SPLICE_SITE_ACCEPTOR(HIGH	267	Gm5458	protein_coding	CODING	ENSMUST00000163800	3
14	45181620	C	T	C/T	C/C	C/T	C/C	C/C	SPLICE_SITE_ACCEPTOR(HIGH	206	Gm5624	protein_coding	CODING	ENSMUST00000165769	2
14	47403855	T	TGTTCCAGATGGCGAAGAAGATGAGCGCGGCGGTGAGCAGCAGCGCCAGCATATAGCAGAAGGC	T/TGTTCCAGATGGCGAAGAAGATGAGCGCGGCGGTGAGCAGCAGCGCCAGCATATAGCAGAAGGC	T/T	T/TGTTCCAGATGGCGAAGAAGATGAGCGCGGCGGTGAGCAGCAGCGCCAGCATATAGCAGAAGGC	T/T	T/TGTTCCAGATGGCGAAGAAGATGAGCGCGGCGGTGAGCAGCAGCGCCAGCATATAGCAGAAGGC	SPLICE_SITE_ACCEPTOR(HIGH	144	Cnih	protein_coding	CODING	ENSMUST00000015903	2
14	47403855	T	TGTTCCAGATGGCGAAGAAGATGAGCGCGGCGGTGAGCAGCAGCGCCAGCATATAGCAGAAGGC	T/TGTTCCAGATGGCGAAGAAGATGAGCGCGGCGGTGAGCAGCAGCGCCAGCATATAGCAGAAGGC	T/T	T/TGTTCCAGATGGCGAAGAAGATGAGCGCGGCGGTGAGCAGCAGCGCCAGCATATAGCAGAAGGC	T/T	T/TGTTCCAGATGGCGAAGAAGATGAGCGCGGCGGTGAGCAGCAGCGCCAGCATATAGCAGAAGGC	SPLICE_SITE_ACCEPTOR(HIGH	.	Cnih	nonsense_mediated_decay	CODING	ENSMUST00000146629	2
14	52916448	C	CTG	C/CTG	C/C	CTG/CTG	C/C	C/CTG	SPLICE_SITE_ACCEPTOR(HIGH	449	Mettl3	protein_coding	CODING	ENSMUST00000111553	6
14	52916448	C	CTG	C/CTG	C/C	CTG/CTG	C/C	C/CTG	SPLICE_SITE_ACCEPTOR(HIGH	580	Mettl3	protein_coding	CODING	ENSMUST00000022767	8
14	52916448	C	CTG	C/CTG	C/C	CTG/CTG	C/C	C/CTG	SPLICE_SITE_ACCEPTOR(HIGH	.	Mettl3	nonsense_mediated_decay	CODING	ENSMUST00000147768	7
14	52916448	C	CTG	C/CTG	C/C	CTG/CTG	C/C	C/CTG	SPLICE_SITE_ACCEPTOR(HIGH	.	Mettl3	nonsense_mediated_decay	CODING	ENSMUST00000153539	6
14	52916448	C	CTG	C/CTG	C/C	CTG/CTG	C/C	C/CTG	SPLICE_SITE_ACCEPTOR(HIGH	.	Mettl3	nonsense_mediated_decay	CODING	ENSMUST00000174351	6
14	52916448	C	CTG	C/CTG	C/C	CTG/CTG	C/C	C/CTG	SPLICE_SITE_ACCEPTOR(HIGH	.	Mettl3	retained_intron	CODING	ENSMUST00000156611	4
16	32754079	ATCATGAGCAGCTCAGCTCCAAGTACAACACACATGTTATCCACAACATCCTCCACTCAAAGTACCTCAGTAGACACAAGACACACAACAGCAGGAAGGACTCAAGGTTCTACACCTGCCACCACACAGGTCTCACCTTCCTCCCAGAACATGACAACCACCTCACATGCTCCC	A	ATCATGAGCAGCTCAGCTCCAAGTACAACACACATGTTATCCACAACATCCTCCACTCAAAGTACCTCAGTAGACACAAGACACACAACAGCAGGAAGGACTCAAGGTTCTACACCTGCCACCACACAGGTCTCACCTTCCTCCCAGAACATGACAACCACCTCACATGCTCCC/A	ATCATGAGCAGCTCAGCTCCAAGTACAACACACATGTTATCCACAACATCCTCCACTCAAAGTACCTCAGTAGACACAAGACACACAACAGCAGGAAGGACTCAAGGTTCTACACCTGCCACCACACAGGTCTCACCTTCCTCCCAGAACATGACAACCACCTCACATGCTCCC/A	ATCATGAGCAGCTCAGCTCCAAGTACAACACACATGTTATCCACAACATCCTCCACTCAAAGTACCTCAGTAGACACAAGACACACAACAGCAGGAAGGACTCAAGGTTCTACACCTGCCACCACACAGGTCTCACCTTCCTCCCAGAACATGACAACCACCTCACATGCTCCC/A	ATCATGAGCAGCTCAGCTCCAAGTACAACACACATGTTATCCACAACATCCTCCACTCAAAGTACCTCAGTAGACACAAGACACACAACAGCAGGAAGGACTCAAGGTTCTACACCTGCCACCACACAGGTCTCACCTTCCTCCCAGAACATGACAACCACCTCACATGCTCCC/A	ATCATGAGCAGCTCAGCTCCAAGTACAACACACATGTTATCCACAACATCCTCCACTCAAAGTACCTCAGTAGACACAAGACACACAACAGCAGGAAGGACTCAAGGTTCTACACCTGCCACCACACAGGTCTCACCTTCCTCCCAGAACATGACAACCACCTCACATGCTCCC/A	SPLICE_SITE_ACCEPTOR(HIGH	3470	Muc4	protein_coding	CODING	ENSMUST00000096106	4
16	49913682	GTTTTT	G,GT	GTTTTT/GTTTTT	GTTTTT/GTTTTT	GTTTTT/GT	G/GT	GTTTTT/GT	SPLICE_SITE_ACCEPTOR(HIGH	.	Cd47	pseudogene	NON_CODING	ENSMUST00000113709	2
16	49913682	GTTTTT	G,GT	GTTTTT/GTTTTT	GTTTTT/GTTTTT	GTTTTT/GT	G/GT	GTTTTT/GT	SPLICE_SITE_ACCEPTOR(HIGH	.	Cd47	pseudogene	NON_CODING	ENSMUST00000113709	2
16	59186026	C	CAGAA	C/C	C/C	C/C	CAGAA/CAGAA	C/CAGAA	SPLICE_SITE_ACCEPTOR(HIGH	.	Olfr197	pseudogene	NON_CODING	ENSMUST00000080031	2
16	96647834	C	T	C/T	T/T	T/T	C/T	C/C	SPLICE_SITE_ACCEPTOR(HIGH	.	Itgb2l	nonsense_mediated_decay	CODING	ENSMUST00000131567	13
17	19813574	G	A	G/A	G/A	G/A	G/A	G/G	SPLICE_SITE_ACCEPTOR(HIGH	857	Vmn2r102	protein_coding	CODING	ENSMUST00000171741	2
17	20872144	TA	T	TA/T	TA/T	TA/T	TA/T	TA/TA	SPLICE_SITE_ACCEPTOR(HIGH	.	Vmn1r227	pseudogene	NON_CODING	ENSMUST00000088829	2
17	23811500	A	G	A/G	A/G	A/G	A/G	A/A	SPLICE_SITE_ACCEPTOR(HIGH	120	Hcfc1r1	protein_coding	CODING	ENSMUST00000024697	2
17	24839015	T	C	T/C	T/C	T/C	T/C	T/T	SPLICE_SITE_ACCEPTOR(HIGH	297	Tbl3	protein_coding	CODING	ENSMUST00000130633	3
17	25028248	A	G	A/G	A/G	A/G	A/G	A/A	SPLICE_SITE_ACCEPTOR(HIGH	328	Spsb3	protein_coding	CODING	ENSMUST00000068508	7
17	34093873	A	AG	A/A	A/A	A/AG	A/AG	A/AG	SPLICE_SITE_ACCEPTOR(HIGH	614	Vps52	protein_coding	CODING	ENSMUST00000173196	2
17	34093873	A	AG	A/A	A/A	A/AG	A/AG	A/AG	SPLICE_SITE_ACCEPTOR(HIGH	620	Vps52	protein_coding	CODING	ENSMUST00000114330	2
17	34093873	A	AG	A/A	A/A	A/AG	A/AG	A/AG	SPLICE_SITE_ACCEPTOR(HIGH	723	Vps52	protein_coding	CODING	ENSMUST00000025178	2
17	36217269	C	A	C/A	C/C	C/A	C/A	C/A	SPLICE_SITE_ACCEPTOR(HIGH	257	H2-Bl	protein_coding	CODING	ENSMUST00000174067	5
17	36217269	C	A	C/A	C/C	C/A	C/A	C/A	SPLICE_SITE_ACCEPTOR(HIGH	75	H2-Bl	protein_coding	CODING	ENSMUST00000172819	3
17	36217269	C	A	C/A	C/C	C/A	C/A	C/A	SPLICE_SITE_ACCEPTOR(HIGH	89	H2-Bl	protein_coding	CODING	ENSMUST00000173674	4
17	36217269	C	A	C/A	C/C	C/A	C/A	C/A	SPLICE_SITE_ACCEPTOR(HIGH	.	H2-Bl	nonsense_mediated_decay	CODING	ENSMUST00000025333	6
17	36217269	C	A	C/A	C/C	C/A	C/A	C/A	SPLICE_SITE_ACCEPTOR(HIGH	.	H2-Bl	nonsense_mediated_decay	CODING	ENSMUST00000173188	5
17	36217269	C	A	C/A	C/C	C/A	C/A	C/A	SPLICE_SITE_ACCEPTOR(HIGH	.	H2-Bl	polymorphic_pseudogene	CODING	ENSMUST00000172876	5
17	36217269	C	A	C/A	C/C	C/A	C/A	C/A	SPLICE_SITE_ACCEPTOR(HIGH	.	H2-Bl	polymorphic_pseudogene	CODING	ENSMUST00000173080	6
17	36217269	C	A	C/A	C/C	C/A	C/A	C/A	SPLICE_SITE_ACCEPTOR(HIGH	.	H2-Bl	polymorphic_pseudogene	CODING	ENSMUST00000173743	6
17	36217269	C	A	C/A	C/C	C/A	C/A	C/A	SPLICE_SITE_ACCEPTOR(HIGH	.	H2-Bl	polymorphic_pseudogene	CODING	ENSMUST00000174871	5
17	36217269	C	A	C/A	C/C	C/A	C/A	C/A	SPLICE_SITE_ACCEPTOR(HIGH	.	H2-Bl	retained_intron	CODING	ENSMUST00000173149	3
17	36257227	GTTTCCCACTGT	G	GTTTCCCACTGT/G	GTTTCCCACTGT/G	GTTTCCCACTGT/G	GTTTCCCACTGT/G	GTTTCCCACTGT/G	SPLICE_SITE_ACCEPTOR(HIGH	379	H2-T10	protein_coding	CODING	ENSMUST00000074201	4
17	36324473	T	C	T/C	T/C	T/C	T/C	T/C	SPLICE_SITE_ACCEPTOR(HIGH	340	H2-T3	protein_coding	CODING	ENSMUST00000025312	4
17	36324473	T	C	T/C	T/C	T/C	T/C	T/C	SPLICE_SITE_ACCEPTOR(HIGH	384	H2-T3	protein_coding	CODING	ENSMUST00000102675	4
17	36324473	T	C	T/C	T/C	T/C	T/C	T/C	SPLICE_SITE_ACCEPTOR(HIGH	.	H2-T3	nonsense_mediated_decay	CODING	ENSMUST00000173133	4
17	36324473	T	C	T/C	T/C	T/C	T/C	T/C	SPLICE_SITE_ACCEPTOR(HIGH	.	H2-T3	retained_intron	CODING	ENSMUST00000173435	3
17	36324473	T	C	T/C	T/C	T/C	T/C	T/C	SPLICE_SITE_ACCEPTOR(HIGH	.	H2-T3	retained_intron	CODING	ENSMUST00000173577	3
17	36326817	T	C	T/C	T/C	T/C	T/C	T/C	SPLICE_SITE_ACCEPTOR(HIGH	340	H2-T3	protein_coding	CODING	ENSMUST00000025312	2
17	36326817	T	C	T/C	T/C	T/C	T/C	T/C	SPLICE_SITE_ACCEPTOR(HIGH	384	H2-T3	protein_coding	CODING	ENSMUST00000102675	2
17	36326817	T	C	T/C	T/C	T/C	T/C	T/C	SPLICE_SITE_ACCEPTOR(HIGH	.	H2-T3	nonsense_mediated_decay	CODING	ENSMUST00000172663	2
17	36326817	T	C	T/C	T/C	T/C	T/C	T/C	SPLICE_SITE_ACCEPTOR(HIGH	.	H2-T3	nonsense_mediated_decay	CODING	ENSMUST00000173133	2
17	36326817	T	C	T/C	T/C	T/C	T/C	T/C	SPLICE_SITE_ACCEPTOR(HIGH	.	H2-T3	nonsense_mediated_decay	CODING	ENSMUST00000173629	2
17	46319758	C	CTTTT	CTTTT/CTTTT	CTTTT/CTTTT	C/CTTTT	C/CTTTT	C/CTTTT	SPLICE_SITE_ACCEPTOR(HIGH	556	Polh	protein_coding	CODING	ENSMUST00000170576	7
17	46319758	C	CTTTT	CTTTT/CTTTT	CTTTT/CTTTT	C/CTTTT	C/CTTTT	C/CTTTT	SPLICE_SITE_ACCEPTOR(HIGH	694	Polh	protein_coding	CODING	ENSMUST00000024749	8
18	21288523	G	GATGTTATGCAGTC	G/G	G/G	G/GATGTTATGCAGTC	G/GATGTTATGCAGTC	G/GATGTTATGCAGTC	SPLICE_SITE_ACCEPTOR(HIGH	876	Fam59a	protein_coding	CODING	ENSMUST00000049260	6
18	49883468	T	TTGACTGTGCATCTGTCTGGGGGAAGGCATGCTG	T/TTGACTGTGCATCTGTCTGGGGGAAGGCATGCTG	T/TTGACTGTGCATCTGTCTGGGGGAAGGCATGCTG	T/TTGACTGTGCATCTGTCTGGGGGAAGGCATGCTG	T/TTGACTGTGCATCTGTCTGGGGGAAGGCATGCTG	T/TTGACTGTGCATCTGTCTGGGGGAAGGCATGCTG	SPLICE_SITE_ACCEPTOR(HIGH	298	Dtwd2	protein_coding	CODING	ENSMUST00000025383	4
18	49883468	T	TTGACTGTGCATCTGTCTGGGGGAAGGCATGCTG	T/TTGACTGTGCATCTGTCTGGGGGAAGGCATGCTG	T/TTGACTGTGCATCTGTCTGGGGGAAGGCATGCTG	T/TTGACTGTGCATCTGTCTGGGGGAAGGCATGCTG	T/TTGACTGTGCATCTGTCTGGGGGAAGGCATGCTG	T/TTGACTGTGCATCTGTCTGGGGGAAGGCATGCTG	SPLICE_SITE_ACCEPTOR(HIGH	.	Dtwd2	processed_transcript	CODING	ENSMUST00000139852	6
19	4126040	GC	G	G/G	.	G/G	G/G	G/G	SPLICE_SITE_ACCEPTOR(HIGH	.	Tmem134	antisense	NON_CODING	ENSMUST00000150627	2
19	4126040	GC	G	G/G	.	G/G	G/G	G/G	SPLICE_SITE_ACCEPTOR(HIGH	.	Tmem134	antisense	NON_CODING	ENSMUST00000171743	2
19	23293020	G	GTTCTGTGACGCGCAGCTGGGAAGATGACGCCATGTAATCTGCTTCTAACTTGTTCTTCT	G/G	G/G	G/GTTCTGTGACGCGCAGCTGGGAAGATGACGCCATGTAATCTGCTTCTAACTTGTTCTTCT	G/GTTCTGTGACGCGCAGCTGGGAAGATGACGCCATGTAATCTGCTTCTAACTTGTTCTTCT	G/GTTCTGTGACGCGCAGCTGGGAAGATGACGCCATGTAATCTGCTTCTAACTTGTTCTTCT	SPLICE_SITE_ACCEPTOR(HIGH	1087	Smc5	protein_coding	CODING	ENSMUST00000087556	18
19	23293020	G	GTTCTGTGACGCGCAGCTGGGAAGATGACGCCATGTAATCTGCTTCTAACTTGTTCTTCT	G/G	G/G	G/GTTCTGTGACGCGCAGCTGGGAAGATGACGCCATGTAATCTGCTTCTAACTTGTTCTTCT	G/GTTCTGTGACGCGCAGCTGGGAAGATGACGCCATGTAATCTGCTTCTAACTTGTTCTTCT	G/GTTCTGTGACGCGCAGCTGGGAAGATGACGCCATGTAATCTGCTTCTAACTTGTTCTTCT	SPLICE_SITE_ACCEPTOR(HIGH	1101	Smc5	protein_coding	CODING	ENSMUST00000036334	18
19	42678809	C	A	C/A	C/C	C/A	A/A	C/A	SPLICE_SITE_ACCEPTOR(HIGH	669	Loxl4	protein_coding	CODING	ENSMUST00000163868	7
19	42678809	C	A	C/A	C/C	C/A	A/A	C/A	SPLICE_SITE_ACCEPTOR(HIGH	758	Loxl4	protein_coding	CODING	ENSMUST00000164786	7
X	8831128	T	A	T/T	A/A	A/A	T/T	T/T	SPLICE_SITE_ACCEPTOR(HIGH	81	Gm14862	protein_coding	CODING	ENSMUST00000115553	2
X	30374787	A	C	A/C	A/C	A/C	A/C	A/A	SPLICE_SITE_ACCEPTOR(HIGH	236	Gm2790	protein_coding	CODING	ENSMUST00000115288	2
X	70700274	C	CGTATACACATCCATTCCAGTATGTCCAACCGGTACTTTGAGGGCCTACACAGCAGCTCCA	C/CGTATACACATCCATTCCAGTATGTCCAACCGGTACTTTGAGGGCCTACACAGCAGCTCCA	C/C	C/CGTATACACATCCATTCCAGTATGTCCAACCGGTACTTTGAGGGCCTACACAGCAGCTCCA	C/CGTATACACATCCATTCCAGTATGTCCAACCGGTACTTTGAGGGCCTACACAGCAGCTCCA	C/CGTATACACATCCATTCCAGTATGTCCAACCGGTACTTTGAGGGCCTACACAGCAGCTCCA	SPLICE_SITE_ACCEPTOR(HIGH	248	Haus7	protein_coding	CODING	ENSMUST00000077243	3
X	70700274	C	CGTATACACATCCATTCCAGTATGTCCAACCGGTACTTTGAGGGCCTACACAGCAGCTCCA	C/CGTATACACATCCATTCCAGTATGTCCAACCGGTACTTTGAGGGCCTACACAGCAGCTCCA	C/C	C/CGTATACACATCCATTCCAGTATGTCCAACCGGTACTTTGAGGGCCTACACAGCAGCTCCA	C/CGTATACACATCCATTCCAGTATGTCCAACCGGTACTTTGAGGGCCTACACAGCAGCTCCA	C/CGTATACACATCCATTCCAGTATGTCCAACCGGTACTTTGAGGGCCTACACAGCAGCTCCA	SPLICE_SITE_ACCEPTOR(HIGH	364	Haus7	protein_coding	CODING	ENSMUST00000033737	3
X	93141898	C	CAGTCTTGGTGTTGGCCACGATCAGTTCAACGGTCCATCTAAGGATGTAGGTAGGCCGGA	C/C	C/CAGTCTTGGTGTTGGCCACGATCAGTTCAACGGTCCATCTAAGGATGTAGGTAGGCCGGA	C/CAGTCTTGGTGTTGGCCACGATCAGTTCAACGGTCCATCTAAGGATGTAGGTAGGCCGGA	C/CAGTCTTGGTGTTGGCCACGATCAGTTCAACGGTCCATCTAAGGATGTAGGTAGGCCGGA	C/C	SPLICE_SITE_ACCEPTOR(HIGH	759	Las1l	protein_coding	CODING	ENSMUST00000079987	10
X	93141898	C	CAGTCTTGGTGTTGGCCACGATCAGTTCAACGGTCCATCTAAGGATGTAGGTAGGCCGGA	C/C	C/CAGTCTTGGTGTTGGCCACGATCAGTTCAACGGTCCATCTAAGGATGTAGGTAGGCCGGA	C/CAGTCTTGGTGTTGGCCACGATCAGTTCAACGGTCCATCTAAGGATGTAGGTAGGCCGGA	C/CAGTCTTGGTGTTGGCCACGATCAGTTCAACGGTCCATCTAAGGATGTAGGTAGGCCGGA	C/C	SPLICE_SITE_ACCEPTOR(HIGH	776	Las1l	protein_coding	CODING	ENSMUST00000113864	11
X	93141898	C	CAGTCTTGGTGTTGGCCACGATCAGTTCAACGGTCCATCTAAGGATGTAGGTAGGCCGGA	C/C	C/CAGTCTTGGTGTTGGCCACGATCAGTTCAACGGTCCATCTAAGGATGTAGGTAGGCCGGA	C/CAGTCTTGGTGTTGGCCACGATCAGTTCAACGGTCCATCTAAGGATGTAGGTAGGCCGGA	C/CAGTCTTGGTGTTGGCCACGATCAGTTCAACGGTCCATCTAAGGATGTAGGTAGGCCGGA	C/C	SPLICE_SITE_ACCEPTOR(HIGH	.	Las1l	processed_transcript	CODING	ENSMUST00000137659	2
X	93141898	C	CAGTCTTGGTGTTGGCCACGATCAGTTCAACGGTCCATCTAAGGATGTAGGTAGGCCGGA	C/C	C/CAGTCTTGGTGTTGGCCACGATCAGTTCAACGGTCCATCTAAGGATGTAGGTAGGCCGGA	C/CAGTCTTGGTGTTGGCCACGATCAGTTCAACGGTCCATCTAAGGATGTAGGTAGGCCGGA	C/CAGTCTTGGTGTTGGCCACGATCAGTTCAACGGTCCATCTAAGGATGTAGGTAGGCCGGA	C/C	SPLICE_SITE_ACCEPTOR(HIGH	.	Las1l	processed_transcript	CODING	ENSMUST00000152181	3
X	93141898	C	CAGTCTTGGTGTTGGCCACGATCAGTTCAACGGTCCATCTAAGGATGTAGGTAGGCCGGA	C/C	C/CAGTCTTGGTGTTGGCCACGATCAGTTCAACGGTCCATCTAAGGATGTAGGTAGGCCGGA	C/CAGTCTTGGTGTTGGCCACGATCAGTTCAACGGTCCATCTAAGGATGTAGGTAGGCCGGA	C/CAGTCTTGGTGTTGGCCACGATCAGTTCAACGGTCCATCTAAGGATGTAGGTAGGCCGGA	C/C	SPLICE_SITE_ACCEPTOR(HIGH	.	Las1l	retained_intron	CODING	ENSMUST00000126605	9

## Sheet: SPLICE_SITE_DONOR(HIGH
Chromosome	Position	ID	Reference	Alteration	PML-/-HBsAgtg/0 (9-Mon)	PML-/- (6-Mon)	PML-/-HBsAgtg/0 (3-Mon)	HBsAgtg/0 (6-Mon)	PML-/-HBsAgtg/0 (6-Mon)	Effect ( Effect_Impact	Amino_Acid_length	Gene_Name	Transcript_BioType	Gene_Coding	Transcript_ID	Exon_Rank
1	75189163	.	CG	C	C/C	C/C	C/C	C/C	C/C	SPLICE_SITE_DONOR(HIGH	.	Ankzf1	retained_intron	NON_CODING	ENSMUST00000073236	1
1	75189163	.	CG	C	C/C	C/C	C/C	C/C	C/C	SPLICE_SITE_DONOR(HIGH	.	Ankzf1	retained_intron	NON_CODING	ENSMUST00000127625	1
1	85242213	rs37271821	A	C	A/A	A/C	A/C	A/C	A/A	SPLICE_SITE_DONOR(HIGH	.	C130026I21Rik	processed_transcript	CODING	ENSMUST00000159114	2
1	85282067	rs108502722	G	T	G/G	G/G	G/T	G/T	G/T	SPLICE_SITE_DONOR(HIGH	.	Gm16026	transcribed_unprocessed_pseudogene	NON_CODING	ENSMUST00000113394	6
1	88323384	.	ACTTCTGTGGGACAGAATAAAGATCAGGCCTCCATACAGACTGCCACCTTGATGGGACAGGATGAAGACCAGGCATCTTTGCAGATTG	A	A/A	ACTTCTGTGGGACAGAATAAAGATCAGGCCTCCATACAGACTGCCACCTTGATGGGACAGGATGAAGACCAGGCATCTTTGCAGATTG/ACTTCTGTGGGACAGAATAAAGATCAGGCCTCCATACAGACTGCCACCTTGATGGGACAGGATGAAGACCAGGCATCTTTGCAGATTG	ACTTCTGTGGGACAGAATAAAGATCAGGCCTCCATACAGACTGCCACCTTGATGGGACAGGATGAAGACCAGGCATCTTTGCAGATTG/A	ACTTCTGTGGGACAGAATAAAGATCAGGCCTCCATACAGACTGCCACCTTGATGGGACAGGATGAAGACCAGGCATCTTTGCAGATTG/ACTTCTGTGGGACAGAATAAAGATCAGGCCTCCATACAGACTGCCACCTTGATGGGACAGGATGAAGACCAGGCATCTTTGCAGATTG	A/A	SPLICE_SITE_DONOR(HIGH	.	1700019O17Rik	pseudogene	NON_CODING	ENSMUST00000046004	1
1	90112459	rs8258197	T	A	T/A	T/A	T/A	T/A	T/A	SPLICE_SITE_DONOR(HIGH	165	Ugt1a6a	protein_coding	CODING	ENSMUST00000140092	4
1	90112459	rs8258197	T	A	T/A	T/A	T/A	T/A	T/A	SPLICE_SITE_DONOR(HIGH	206	Ugt1a10	protein_coding	CODING	ENSMUST00000138182	3
1	90112459	rs8258197	T	A	T/A	T/A	T/A	T/A	T/A	SPLICE_SITE_DONOR(HIGH	206	Ugt1a7c	protein_coding	CODING	ENSMUST00000150634	3
1	90112459	rs8258197	T	A	T/A	T/A	T/A	T/A	T/A	SPLICE_SITE_DONOR(HIGH	209	Ugt1a10	protein_coding	CODING	ENSMUST00000173325	4
1	90112459	rs8258197	T	A	T/A	T/A	T/A	T/A	T/A	SPLICE_SITE_DONOR(HIGH	528	Ugt1a9	protein_coding	CODING	ENSMUST00000073772	3
1	90112459	rs8258197	T	A	T/A	T/A	T/A	T/A	T/A	SPLICE_SITE_DONOR(HIGH	529	Ugt1a5	protein_coding	CODING	ENSMUST00000097659	3
1	90112459	rs8258197	T	A	T/A	T/A	T/A	T/A	T/A	SPLICE_SITE_DONOR(HIGH	530	Ugt1a10	protein_coding	CODING	ENSMUST00000113142	3
1	90112459	rs8258197	T	A	T/A	T/A	T/A	T/A	T/A	SPLICE_SITE_DONOR(HIGH	530	Ugt1a8	protein_coding	CODING	ENSMUST00000113139	3
1	90112459	rs8258197	T	A	T/A	T/A	T/A	T/A	T/A	SPLICE_SITE_DONOR(HIGH	531	Ugt1a6a	protein_coding	CODING	ENSMUST00000014263	3
1	90112459	rs8258197	T	A	T/A	T/A	T/A	T/A	T/A	SPLICE_SITE_DONOR(HIGH	531	Ugt1a6a	protein_coding	CODING	ENSMUST00000113134	4
1	90112459	rs8258197	T	A	T/A	T/A	T/A	T/A	T/A	SPLICE_SITE_DONOR(HIGH	531	Ugt1a6a	protein_coding	CODING	ENSMUST00000113135	4
1	90112459	rs8258197	T	A	T/A	T/A	T/A	T/A	T/A	SPLICE_SITE_DONOR(HIGH	531	Ugt1a6a	protein_coding	CODING	ENSMUST00000169501	5
1	90112459	rs8258197	T	A	T/A	T/A	T/A	T/A	T/A	SPLICE_SITE_DONOR(HIGH	531	Ugt1a6b	protein_coding	CODING	ENSMUST00000113137	3
1	90112459	rs8258197	T	A	T/A	T/A	T/A	T/A	T/A	SPLICE_SITE_DONOR(HIGH	531	Ugt1a6b	protein_coding	CODING	ENSMUST00000113138	4
1	90112459	rs8258197	T	A	T/A	T/A	T/A	T/A	T/A	SPLICE_SITE_DONOR(HIGH	531	Ugt1a7c	protein_coding	CODING	ENSMUST00000058237	3
1	90112459	rs8258197	T	A	T/A	T/A	T/A	T/A	T/A	SPLICE_SITE_DONOR(HIGH	533	Ugt1a2	protein_coding	CODING	ENSMUST00000049289	3
1	90112459	rs8258197	T	A	T/A	T/A	T/A	T/A	T/A	SPLICE_SITE_DONOR(HIGH	535	Ugt1a1	protein_coding	CODING	ENSMUST00000073049	3
1	90114854	rs46635214	A	T	A/A	A/T	A/T	A/T	A/T	SPLICE_SITE_DONOR(HIGH	.	RP23-324B17.1	processed_transcript	NON_CODING	ENSMUST00000174821	1
1	90155284	rs51814166	G	A	G/A	G/A	G/A	G/A	G/A	SPLICE_SITE_DONOR(HIGH	174	Heatr7b1	protein_coding	CODING	ENSMUST00000135948	2
1	90162853	.	TCTGGGAGGGCTTGCTCCGGGGGCAGTGTGTCCTGTTCTTGTGCAGCCCCTG	T	TCTGGGAGGGCTTGCTCCGGGGGCAGTGTGTCCTGTTCTTGTGCAGCCCCTG/TCTGGGAGGGCTTGCTCCGGGGGCAGTGTGTCCTGTTCTTGTGCAGCCCCTG	TCTGGGAGGGCTTGCTCCGGGGGCAGTGTGTCCTGTTCTTGTGCAGCCCCTG/T	TCTGGGAGGGCTTGCTCCGGGGGCAGTGTGTCCTGTTCTTGTGCAGCCCCTG/T	TCTGGGAGGGCTTGCTCCGGGGGCAGTGTGTCCTGTTCTTGTGCAGCCCCTG/T	TCTGGGAGGGCTTGCTCCGGGGGCAGTGTGTCCTGTTCTTGTGCAGCCCCTG/T	SPLICE_SITE_DONOR(HIGH	650	Hjurp	protein_coding	CODING	ENSMUST00000168927	8
1	90164522	rs107850132	C	A	C/A	C/A	C/A	C/A	C/C	SPLICE_SITE_DONOR(HIGH	591	Hjurp	protein_coding	CODING	ENSMUST00000065420	4
1	90164522	rs107850132	C	A	C/A	C/A	C/A	C/A	C/C	SPLICE_SITE_DONOR(HIGH	650	Hjurp	protein_coding	CODING	ENSMUST00000168927	7
1	90164522	rs107850132	C	A	C/A	C/A	C/A	C/A	C/C	SPLICE_SITE_DONOR(HIGH	667	Hjurp	protein_coding	CODING	ENSMUST00000054674	7
1	90164522	rs107850132	C	A	C/A	C/A	C/A	C/A	C/C	SPLICE_SITE_DONOR(HIGH	89	Hjurp	protein_coding	CODING	ENSMUST00000147393	4
1	130113129	.	G	GCTCTGCAGTTGGTTACTTACAACATCCAGGGTCAGAACAAGTACAGTTTCCTCGAACCAC	G/GCTCTGCAGTTGGTTACTTACAACATCCAGGGTCAGAACAAGTACAGTTTCCTCGAACCAC	G/GCTCTGCAGTTGGTTACTTACAACATCCAGGGTCAGAACAAGTACAGTTTCCTCGAACCAC	G/GCTCTGCAGTTGGTTACTTACAACATCCAGGGTCAGAACAAGTACAGTTTCCTCGAACCAC	G/GCTCTGCAGTTGGTTACTTACAACATCCAGGGTCAGAACAAGTACAGTTTCCTCGAACCAC	G/GCTCTGCAGTTGGTTACTTACAACATCCAGGGTCAGAACAAGTACAGTTTCCTCGAACCAC	SPLICE_SITE_DONOR(HIGH	1101	R3hdm1	protein_coding	CODING	ENSMUST00000097596	19
1	130113129	.	G	GCTCTGCAGTTGGTTACTTACAACATCCAGGGTCAGAACAAGTACAGTTTCCTCGAACCAC	G/GCTCTGCAGTTGGTTACTTACAACATCCAGGGTCAGAACAAGTACAGTTTCCTCGAACCAC	G/GCTCTGCAGTTGGTTACTTACAACATCCAGGGTCAGAACAAGTACAGTTTCCTCGAACCAC	G/GCTCTGCAGTTGGTTACTTACAACATCCAGGGTCAGAACAAGTACAGTTTCCTCGAACCAC	G/GCTCTGCAGTTGGTTACTTACAACATCCAGGGTCAGAACAAGTACAGTTTCCTCGAACCAC	G/GCTCTGCAGTTGGTTACTTACAACATCCAGGGTCAGAACAAGTACAGTTTCCTCGAACCAC	SPLICE_SITE_DONOR(HIGH	1135	R3hdm1	protein_coding	CODING	ENSMUST00000036288	21
1	130132203	.	G	GTTGTCGGCAAGGTCTTGGAAATCACAGAACTACCAGACGGAATAACTCGAGTGGAAGCC	G/GTTGTCGGCAAGGTCTTGGAAATCACAGAACTACCAGACGGAATAACTCGAGTGGAAGCC	G/GTTGTCGGCAAGGTCTTGGAAATCACAGAACTACCAGACGGAATAACTCGAGTGGAAGCC	G/GTTGTCGGCAAGGTCTTGGAAATCACAGAACTACCAGACGGAATAACTCGAGTGGAAGCC	G/GTTGTCGGCAAGGTCTTGGAAATCACAGAACTACCAGACGGAATAACTCGAGTGGAAGCC	G/GTTGTCGGCAAGGTCTTGGAAATCACAGAACTACCAGACGGAATAACTCGAGTGGAAGCC	SPLICE_SITE_DONOR(HIGH	1101	R3hdm1	protein_coding	CODING	ENSMUST00000097596	24
1	130132203	.	G	GTTGTCGGCAAGGTCTTGGAAATCACAGAACTACCAGACGGAATAACTCGAGTGGAAGCC	G/GTTGTCGGCAAGGTCTTGGAAATCACAGAACTACCAGACGGAATAACTCGAGTGGAAGCC	G/GTTGTCGGCAAGGTCTTGGAAATCACAGAACTACCAGACGGAATAACTCGAGTGGAAGCC	G/GTTGTCGGCAAGGTCTTGGAAATCACAGAACTACCAGACGGAATAACTCGAGTGGAAGCC	G/GTTGTCGGCAAGGTCTTGGAAATCACAGAACTACCAGACGGAATAACTCGAGTGGAAGCC	G/GTTGTCGGCAAGGTCTTGGAAATCACAGAACTACCAGACGGAATAACTCGAGTGGAAGCC	SPLICE_SITE_DONOR(HIGH	1135	R3hdm1	protein_coding	CODING	ENSMUST00000036288	26
1	173286959	.	G	GATACAGAAGATCATTGAGACACTGTCACAGCAGCTTCAGGCAAAGGGCAAAGAACTGAAC	G/GATACAGAAGATCATTGAGACACTGTCACAGCAGCTTCAGGCAAAGGGCAAAGAACTGAAC	G/GATACAGAAGATCATTGAGACACTGTCACAGCAGCTTCAGGCAAAGGGCAAAGAACTGAAC	G/G	G/GATACAGAAGATCATTGAGACACTGTCACAGCAGCTTCAGGCAAAGGGCAAAGAACTGAAC	G/G	SPLICE_SITE_DONOR(HIGH	129	Pfdn2	protein_coding	CODING	ENSMUST00000006579	3
1	173286959	.	G	GATACAGAAGATCATTGAGACACTGTCACAGCAGCTTCAGGCAAAGGGCAAAGAACTGAAC	G/GATACAGAAGATCATTGAGACACTGTCACAGCAGCTTCAGGCAAAGGGCAAAGAACTGAAC	G/GATACAGAAGATCATTGAGACACTGTCACAGCAGCTTCAGGCAAAGGGCAAAGAACTGAAC	G/G	G/GATACAGAAGATCATTGAGACACTGTCACAGCAGCTTCAGGCAAAGGGCAAAGAACTGAAC	G/G	SPLICE_SITE_DONOR(HIGH	154	Pfdn2	protein_coding	CODING	ENSMUST00000135941	3
1	173286959	.	G	GATACAGAAGATCATTGAGACACTGTCACAGCAGCTTCAGGCAAAGGGCAAAGAACTGAAC	G/GATACAGAAGATCATTGAGACACTGTCACAGCAGCTTCAGGCAAAGGGCAAAGAACTGAAC	G/GATACAGAAGATCATTGAGACACTGTCACAGCAGCTTCAGGCAAAGGGCAAAGAACTGAAC	G/G	G/GATACAGAAGATCATTGAGACACTGTCACAGCAGCTTCAGGCAAAGGGCAAAGAACTGAAC	G/G	SPLICE_SITE_DONOR(HIGH	.	Pfdn2	processed_transcript	CODING	ENSMUST00000138323	2
1	175456593	rs47326319	A	G	G/G	A/G	A/G	A/A	G/G	SPLICE_SITE_DONOR(HIGH	219	BC094916	protein_coding	CODING	ENSMUST00000139092	4
1	175456593	rs47326319	A	G	G/G	A/G	A/G	A/A	G/G	SPLICE_SITE_DONOR(HIGH	393	BC094916	protein_coding	CODING	ENSMUST00000170192	4
1	175456593	rs47326319	A	G	G/G	A/G	A/G	A/A	G/G	SPLICE_SITE_DONOR(HIGH	.	BC094916	nonsense_mediated_decay	CODING	ENSMUST00000090406	4
1	175456593	rs47326319	A	G	G/G	A/G	A/G	A/A	G/G	SPLICE_SITE_DONOR(HIGH	.	BC094916	nonsense_mediated_decay	CODING	ENSMUST00000097463	4
1	187172715	.	G	GCAGGACCCGATGCGGTGCTGGGCAGGACCATCTGGGGAGTTCTGGGTTTGGGTGCTTTTGGGTT	G/G	G/GCAGGACCCGATGCGGTGCTGGGCAGGACCATCTGGGGAGTTCTGGGTTTGGGTGCTTTTGGGTT	G/GCAGGACCCGATGCGGTGCTGGGCAGGACCATCTGGGGAGTTCTGGGTTTGGGTGCTTTTGGGTT	G/GCAGGACCCGATGCGGTGCTGGGCAGGACCATCTGGGGAGTTCTGGGTTTGGGTGCTTTTGGGTT	G/GCAGGACCCGATGCGGTGCTGGGCAGGACCATCTGGGGAGTTCTGGGTTTGGGTGCTTTTGGGTT	SPLICE_SITE_DONOR(HIGH	253	Bpnt1	protein_coding	CODING	ENSMUST00000110965	5
1	187172715	.	G	GCAGGACCCGATGCGGTGCTGGGCAGGACCATCTGGGGAGTTCTGGGTTTGGGTGCTTTTGGGTT	G/G	G/GCAGGACCCGATGCGGTGCTGGGCAGGACCATCTGGGGAGTTCTGGGTTTGGGTGCTTTTGGGTT	G/GCAGGACCCGATGCGGTGCTGGGCAGGACCATCTGGGGAGTTCTGGGTTTGGGTGCTTTTGGGTT	G/GCAGGACCCGATGCGGTGCTGGGCAGGACCATCTGGGGAGTTCTGGGTTTGGGTGCTTTTGGGTT	G/GCAGGACCCGATGCGGTGCTGGGCAGGACCATCTGGGGAGTTCTGGGTTTGGGTGCTTTTGGGTT	SPLICE_SITE_DONOR(HIGH	308	Bpnt1	protein_coding	CODING	ENSMUST00000027916	6
2	61644432	.	GGTGTGTGTGTGT	G,GGTGTGTGTGT	GGTGTGTGTGTGT/GGTGTGTGTGT	GGTGTGTGTGTGT/GGTGTGTGTGTGT	GGTGTGTGTGTGT/GGTGTGTGTGT	GGTGTGTGTGTGT/GGTGTGTGTGT	GGTGTGTGTGTGT/GGTGTGTGTGT	SPLICE_SITE_DONOR(HIGH	418	Tbr1	protein_coding	CODING	ENSMUST00000102737	1
2	90757866	.	G	GA	GA/GA	.	GA/GA	GA/GA	.	SPLICE_SITE_DONOR(HIGH	260	Ptpmt1	protein_coding	CODING	ENSMUST00000077874	1
2	90757866	.	G	GA	GA/GA	.	GA/GA	GA/GA	.	SPLICE_SITE_DONOR(HIGH	.	Gm17661	pseudogene	NON_CODING	ENSMUST00000170317	1
2	119628030	rs33488477	A	G	A/A	G/G	A/G	A/G	A/A	SPLICE_SITE_DONOR(HIGH	851	Tyro3	protein_coding	CODING	ENSMUST00000028762	4
2	119824310	.	GTAAGT	G	GTAAGT/GTAAGT	G/G	GTAAGT/G	GTAAGT/G	GTAAGT/GTAAGT	SPLICE_SITE_DONOR(HIGH	1503	Mapkbp1	protein_coding	CODING	ENSMUST00000066058	2
2	119824310	.	GTAAGT	G	GTAAGT/GTAAGT	G/G	GTAAGT/G	GTAAGT/G	GTAAGT/GTAAGT	SPLICE_SITE_DONOR(HIGH	1509	Mapkbp1	protein_coding	CODING	ENSMUST00000102506	2
2	132077061	.	C	T	C/C	T/T	C/T	C/T	C/C	SPLICE_SITE_DONOR(HIGH	259	Pcna	protein_coding	CODING	ENSMUST00000169856	5
2	151383234	.	G	GATGA	G/GATGA	G/G	G/GATGA	G/GATGA	G/G	SPLICE_SITE_DONOR(HIGH	108	Fkbp1a	protein_coding	CODING	ENSMUST00000044011	3
2	151383234	.	G	GATGA	G/GATGA	G/G	G/GATGA	G/GATGA	G/G	SPLICE_SITE_DONOR(HIGH	150	Fkbp1a	protein_coding	CODING	ENSMUST00000050712	2
2	151383234	.	G	GATGA	G/GATGA	G/G	G/GATGA	G/GATGA	G/G	SPLICE_SITE_DONOR(HIGH	160	Fkbp1a	protein_coding	CODING	ENSMUST00000142271	2
2	151383234	.	G	GATGA	G/GATGA	G/G	G/GATGA	G/GATGA	G/G	SPLICE_SITE_DONOR(HIGH	59	Fkbp1a	protein_coding	CODING	ENSMUST00000109880	4
2	151383234	.	G	GATGA	G/GATGA	G/G	G/GATGA	G/GATGA	G/G	SPLICE_SITE_DONOR(HIGH	.	Fkbp1a	processed_transcript	CODING	ENSMUST00000132614	2
2	151383234	.	G	GATGA	G/GATGA	G/G	G/GATGA	G/GATGA	G/G	SPLICE_SITE_DONOR(HIGH	.	Fkbp1a	processed_transcript	CODING	ENSMUST00000137597	4
2	151383234	.	G	GATGA	G/GATGA	G/G	G/GATGA	G/GATGA	G/G	SPLICE_SITE_DONOR(HIGH	.	Fkbp1a	processed_transcript	CODING	ENSMUST00000142985	4
2	151383234	.	G	GATGA	G/GATGA	G/G	G/GATGA	G/GATGA	G/G	SPLICE_SITE_DONOR(HIGH	.	Fkbp1a	processed_transcript	CODING	ENSMUST00000143230	4
2	151383234	.	G	GATGA	G/GATGA	G/G	G/GATGA	G/GATGA	G/G	SPLICE_SITE_DONOR(HIGH	.	Fkbp1a	processed_transcript	CODING	ENSMUST00000148978	2
2	151383234	.	G	GATGA	G/GATGA	G/G	G/GATGA	G/GATGA	G/G	SPLICE_SITE_DONOR(HIGH	.	Fkbp1a	retained_intron	CODING	ENSMUST00000148295	3
2	152165687	rs32829955	G	T	G/G	T/T	G/T	G/T	G/G	SPLICE_SITE_DONOR(HIGH	353	Trib3	protein_coding	CODING	ENSMUST00000099213	4
2	155795838	.	GCTCACTGGGGAGCGGGATGCTCTGGCAGGCCAGACTGTGGGCCTTCAGGGAGAGGTGGACTCT	G	GCTCACTGGGGAGCGGGATGCTCTGGCAGGCCAGACTGTGGGCCTTCAGGGAGAGGTGGACTCT/GCTCACTGGGGAGCGGGATGCTCTGGCAGGCCAGACTGTGGGCCTTCAGGGAGAGGTGGACTCT	G/G	GCTCACTGGGGAGCGGGATGCTCTGGCAGGCCAGACTGTGGGCCTTCAGGGAGAGGTGGACTCT/G	GCTCACTGGGGAGCGGGATGCTCTGGCAGGCCAGACTGTGGGCCTTCAGGGAGAGGTGGACTCT/G	GCTCACTGGGGAGCGGGATGCTCTGGCAGGCCAGACTGTGGGCCTTCAGGGAGAGGTGGACTCT/GCTCACTGGGGAGCGGGATGCTCTGGCAGGCCAGACTGTGGGCCTTCAGGGAGAGGTGGACTCT	SPLICE_SITE_DONOR(HIGH	2414	Cep250	protein_coding	CODING	ENSMUST00000094421	11
2	156236639	.	TCTTTCAGTTC	T	TCTTTCAGTTC/TCTTTCAGTTC	T/T	TCTTTCAGTTC/T	TCTTTCAGTTC/T	TCTTTCAGTTC/TCTTTCAGTTC	SPLICE_SITE_DONOR(HIGH	.	Gm14173	pseudogene	NON_CODING	ENSMUST00000080671	1
2	157854781	.	G	GCCAAATCAAATAGAAAGCTTACTTTTCTATACTTAGCAAATGATGTCATCCAAAACA	G/GCCAAATCAAATAGAAAGCTTACTTTTCTATACTTAGCAAATGATGTCATCCAAAACA	G/GCCAAATCAAATAGAAAGCTTACTTTTCTATACTTAGCAAATGATGTCATCCAAAACA	G/GCCAAATCAAATAGAAAGCTTACTTTTCTATACTTAGCAAATGATGTCATCCAAAACA	G/GCCAAATCAAATAGAAAGCTTACTTTTCTATACTTAGCAAATGATGTCATCCAAAACA	G/GCCAAATCAAATAGAAAGCTTACTTTTCTATACTTAGCAAATGATGTCATCCAAAACA	SPLICE_SITE_DONOR(HIGH	224	Rprd1b	protein_coding	CODING	ENSMUST00000152452	1
2	157854781	.	G	GCCAAATCAAATAGAAAGCTTACTTTTCTATACTTAGCAAATGATGTCATCCAAAACA	G/GCCAAATCAAATAGAAAGCTTACTTTTCTATACTTAGCAAATGATGTCATCCAAAACA	G/GCCAAATCAAATAGAAAGCTTACTTTTCTATACTTAGCAAATGATGTCATCCAAAACA	G/GCCAAATCAAATAGAAAGCTTACTTTTCTATACTTAGCAAATGATGTCATCCAAAACA	G/GCCAAATCAAATAGAAAGCTTACTTTTCTATACTTAGCAAATGATGTCATCCAAAACA	G/GCCAAATCAAATAGAAAGCTTACTTTTCTATACTTAGCAAATGATGTCATCCAAAACA	SPLICE_SITE_DONOR(HIGH	294	Rprd1b	protein_coding	CODING	ENSMUST00000099135	1
2	157854781	.	G	GCCAAATCAAATAGAAAGCTTACTTTTCTATACTTAGCAAATGATGTCATCCAAAACA	G/GCCAAATCAAATAGAAAGCTTACTTTTCTATACTTAGCAAATGATGTCATCCAAAACA	G/GCCAAATCAAATAGAAAGCTTACTTTTCTATACTTAGCAAATGATGTCATCCAAAACA	G/GCCAAATCAAATAGAAAGCTTACTTTTCTATACTTAGCAAATGATGTCATCCAAAACA	G/GCCAAATCAAATAGAAAGCTTACTTTTCTATACTTAGCAAATGATGTCATCCAAAACA	G/GCCAAATCAAATAGAAAGCTTACTTTTCTATACTTAGCAAATGATGTCATCCAAAACA	SPLICE_SITE_DONOR(HIGH	294	Rprd1b	protein_coding	CODING	ENSMUST00000109518	1
2	157854781	.	G	GCCAAATCAAATAGAAAGCTTACTTTTCTATACTTAGCAAATGATGTCATCCAAAACA	G/GCCAAATCAAATAGAAAGCTTACTTTTCTATACTTAGCAAATGATGTCATCCAAAACA	G/GCCAAATCAAATAGAAAGCTTACTTTTCTATACTTAGCAAATGATGTCATCCAAAACA	G/GCCAAATCAAATAGAAAGCTTACTTTTCTATACTTAGCAAATGATGTCATCCAAAACA	G/GCCAAATCAAATAGAAAGCTTACTTTTCTATACTTAGCAAATGATGTCATCCAAAACA	G/GCCAAATCAAATAGAAAGCTTACTTTTCTATACTTAGCAAATGATGTCATCCAAAACA	SPLICE_SITE_DONOR(HIGH	325	Rprd1b	protein_coding	CODING	ENSMUST00000103123	1
2	157854781	.	G	GCCAAATCAAATAGAAAGCTTACTTTTCTATACTTAGCAAATGATGTCATCCAAAACA	G/GCCAAATCAAATAGAAAGCTTACTTTTCTATACTTAGCAAATGATGTCATCCAAAACA	G/GCCAAATCAAATAGAAAGCTTACTTTTCTATACTTAGCAAATGATGTCATCCAAAACA	G/GCCAAATCAAATAGAAAGCTTACTTTTCTATACTTAGCAAATGATGTCATCCAAAACA	G/GCCAAATCAAATAGAAAGCTTACTTTTCTATACTTAGCAAATGATGTCATCCAAAACA	G/GCCAAATCAAATAGAAAGCTTACTTTTCTATACTTAGCAAATGATGTCATCCAAAACA	SPLICE_SITE_DONOR(HIGH	326	Rprd1b	protein_coding	CODING	ENSMUST00000029180	1
2	157854781	.	G	GCCAAATCAAATAGAAAGCTTACTTTTCTATACTTAGCAAATGATGTCATCCAAAACA	G/GCCAAATCAAATAGAAAGCTTACTTTTCTATACTTAGCAAATGATGTCATCCAAAACA	G/GCCAAATCAAATAGAAAGCTTACTTTTCTATACTTAGCAAATGATGTCATCCAAAACA	G/GCCAAATCAAATAGAAAGCTTACTTTTCTATACTTAGCAAATGATGTCATCCAAAACA	G/GCCAAATCAAATAGAAAGCTTACTTTTCTATACTTAGCAAATGATGTCATCCAAAACA	G/GCCAAATCAAATAGAAAGCTTACTTTTCTATACTTAGCAAATGATGTCATCCAAAACA	SPLICE_SITE_DONOR(HIGH	.	Rprd1b	processed_transcript	CODING	ENSMUST00000156552	1
2	157854781	.	G	GCCAAATCAAATAGAAAGCTTACTTTTCTATACTTAGCAAATGATGTCATCCAAAACA	G/GCCAAATCAAATAGAAAGCTTACTTTTCTATACTTAGCAAATGATGTCATCCAAAACA	G/GCCAAATCAAATAGAAAGCTTACTTTTCTATACTTAGCAAATGATGTCATCCAAAACA	G/GCCAAATCAAATAGAAAGCTTACTTTTCTATACTTAGCAAATGATGTCATCCAAAACA	G/GCCAAATCAAATAGAAAGCTTACTTTTCTATACTTAGCAAATGATGTCATCCAAAACA	G/GCCAAATCAAATAGAAAGCTTACTTTTCTATACTTAGCAAATGATGTCATCCAAAACA	SPLICE_SITE_DONOR(HIGH	.	Rprd1b	retained_intron	CODING	ENSMUST00000109519	1
2	157869275	.	G	GCAGAAGAGAAGAATTCTCTAAAACGAACTTTTCAGCAGATACAAGAGGAGGAAGATGAT	G/GCAGAAGAGAAGAATTCTCTAAAACGAACTTTTCAGCAGATACAAGAGGAGGAAGATGAT	G/GCAGAAGAGAAGAATTCTCTAAAACGAACTTTTCAGCAGATACAAGAGGAGGAAGATGAT	G/GCAGAAGAGAAGAATTCTCTAAAACGAACTTTTCAGCAGATACAAGAGGAGGAAGATGAT	G/GCAGAAGAGAAGAATTCTCTAAAACGAACTTTTCAGCAGATACAAGAGGAGGAAGATGAT	G/GCAGAAGAGAAGAATTCTCTAAAACGAACTTTTCAGCAGATACAAGAGGAGGAAGATGAT	SPLICE_SITE_DONOR(HIGH	193	Rprd1b	protein_coding	CODING	ENSMUST00000128206	1
2	157869275	.	G	GCAGAAGAGAAGAATTCTCTAAAACGAACTTTTCAGCAGATACAAGAGGAGGAAGATGAT	G/GCAGAAGAGAAGAATTCTCTAAAACGAACTTTTCAGCAGATACAAGAGGAGGAAGATGAT	G/GCAGAAGAGAAGAATTCTCTAAAACGAACTTTTCAGCAGATACAAGAGGAGGAAGATGAT	G/GCAGAAGAGAAGAATTCTCTAAAACGAACTTTTCAGCAGATACAAGAGGAGGAAGATGAT	G/GCAGAAGAGAAGAATTCTCTAAAACGAACTTTTCAGCAGATACAAGAGGAGGAAGATGAT	G/GCAGAAGAGAAGAATTCTCTAAAACGAACTTTTCAGCAGATACAAGAGGAGGAAGATGAT	SPLICE_SITE_DONOR(HIGH	224	Rprd1b	protein_coding	CODING	ENSMUST00000152452	3
2	157869275	.	G	GCAGAAGAGAAGAATTCTCTAAAACGAACTTTTCAGCAGATACAAGAGGAGGAAGATGAT	G/GCAGAAGAGAAGAATTCTCTAAAACGAACTTTTCAGCAGATACAAGAGGAGGAAGATGAT	G/GCAGAAGAGAAGAATTCTCTAAAACGAACTTTTCAGCAGATACAAGAGGAGGAAGATGAT	G/GCAGAAGAGAAGAATTCTCTAAAACGAACTTTTCAGCAGATACAAGAGGAGGAAGATGAT	G/GCAGAAGAGAAGAATTCTCTAAAACGAACTTTTCAGCAGATACAAGAGGAGGAAGATGAT	G/GCAGAAGAGAAGAATTCTCTAAAACGAACTTTTCAGCAGATACAAGAGGAGGAAGATGAT	SPLICE_SITE_DONOR(HIGH	294	Rprd1b	protein_coding	CODING	ENSMUST00000099135	3
2	157869275	.	G	GCAGAAGAGAAGAATTCTCTAAAACGAACTTTTCAGCAGATACAAGAGGAGGAAGATGAT	G/GCAGAAGAGAAGAATTCTCTAAAACGAACTTTTCAGCAGATACAAGAGGAGGAAGATGAT	G/GCAGAAGAGAAGAATTCTCTAAAACGAACTTTTCAGCAGATACAAGAGGAGGAAGATGAT	G/GCAGAAGAGAAGAATTCTCTAAAACGAACTTTTCAGCAGATACAAGAGGAGGAAGATGAT	G/GCAGAAGAGAAGAATTCTCTAAAACGAACTTTTCAGCAGATACAAGAGGAGGAAGATGAT	G/GCAGAAGAGAAGAATTCTCTAAAACGAACTTTTCAGCAGATACAAGAGGAGGAAGATGAT	SPLICE_SITE_DONOR(HIGH	294	Rprd1b	protein_coding	CODING	ENSMUST00000109518	3
2	157869275	.	G	GCAGAAGAGAAGAATTCTCTAAAACGAACTTTTCAGCAGATACAAGAGGAGGAAGATGAT	G/GCAGAAGAGAAGAATTCTCTAAAACGAACTTTTCAGCAGATACAAGAGGAGGAAGATGAT	G/GCAGAAGAGAAGAATTCTCTAAAACGAACTTTTCAGCAGATACAAGAGGAGGAAGATGAT	G/GCAGAAGAGAAGAATTCTCTAAAACGAACTTTTCAGCAGATACAAGAGGAGGAAGATGAT	G/GCAGAAGAGAAGAATTCTCTAAAACGAACTTTTCAGCAGATACAAGAGGAGGAAGATGAT	G/GCAGAAGAGAAGAATTCTCTAAAACGAACTTTTCAGCAGATACAAGAGGAGGAAGATGAT	SPLICE_SITE_DONOR(HIGH	325	Rprd1b	protein_coding	CODING	ENSMUST00000103123	3
2	157869275	.	G	GCAGAAGAGAAGAATTCTCTAAAACGAACTTTTCAGCAGATACAAGAGGAGGAAGATGAT	G/GCAGAAGAGAAGAATTCTCTAAAACGAACTTTTCAGCAGATACAAGAGGAGGAAGATGAT	G/GCAGAAGAGAAGAATTCTCTAAAACGAACTTTTCAGCAGATACAAGAGGAGGAAGATGAT	G/GCAGAAGAGAAGAATTCTCTAAAACGAACTTTTCAGCAGATACAAGAGGAGGAAGATGAT	G/GCAGAAGAGAAGAATTCTCTAAAACGAACTTTTCAGCAGATACAAGAGGAGGAAGATGAT	G/GCAGAAGAGAAGAATTCTCTAAAACGAACTTTTCAGCAGATACAAGAGGAGGAAGATGAT	SPLICE_SITE_DONOR(HIGH	326	Rprd1b	protein_coding	CODING	ENSMUST00000029180	3
2	157869275	.	G	GCAGAAGAGAAGAATTCTCTAAAACGAACTTTTCAGCAGATACAAGAGGAGGAAGATGAT	G/GCAGAAGAGAAGAATTCTCTAAAACGAACTTTTCAGCAGATACAAGAGGAGGAAGATGAT	G/GCAGAAGAGAAGAATTCTCTAAAACGAACTTTTCAGCAGATACAAGAGGAGGAAGATGAT	G/GCAGAAGAGAAGAATTCTCTAAAACGAACTTTTCAGCAGATACAAGAGGAGGAAGATGAT	G/GCAGAAGAGAAGAATTCTCTAAAACGAACTTTTCAGCAGATACAAGAGGAGGAAGATGAT	G/GCAGAAGAGAAGAATTCTCTAAAACGAACTTTTCAGCAGATACAAGAGGAGGAAGATGAT	SPLICE_SITE_DONOR(HIGH	.	Rprd1b	processed_transcript	CODING	ENSMUST00000156552	2
2	157869275	.	G	GCAGAAGAGAAGAATTCTCTAAAACGAACTTTTCAGCAGATACAAGAGGAGGAAGATGAT	G/GCAGAAGAGAAGAATTCTCTAAAACGAACTTTTCAGCAGATACAAGAGGAGGAAGATGAT	G/GCAGAAGAGAAGAATTCTCTAAAACGAACTTTTCAGCAGATACAAGAGGAGGAAGATGAT	G/GCAGAAGAGAAGAATTCTCTAAAACGAACTTTTCAGCAGATACAAGAGGAGGAAGATGAT	G/GCAGAAGAGAAGAATTCTCTAAAACGAACTTTTCAGCAGATACAAGAGGAGGAAGATGAT	G/GCAGAAGAGAAGAATTCTCTAAAACGAACTTTTCAGCAGATACAAGAGGAGGAAGATGAT	SPLICE_SITE_DONOR(HIGH	.	Rprd1b	retained_intron	CODING	ENSMUST00000109519	3
2	166408607	.	C	CACCT	C/C	C/C	C/CACCT	C/CACCT	C/CACCT	SPLICE_SITE_DONOR(HIGH	1480	Prex1	protein_coding	CODING	ENSMUST00000099080	24
2	166408607	.	C	CACCT	C/C	C/C	C/CACCT	C/CACCT	C/CACCT	SPLICE_SITE_DONOR(HIGH	1650	Prex1	protein_coding	CODING	ENSMUST00000036719	26
2	176859064	.	GT	G	GT/G	GT/G	GT/G	GT/G	GT/G	SPLICE_SITE_DONOR(HIGH	303	Gm14401	protein_coding	CODING	ENSMUST00000108970	1
3	33703462	.	TGTAAGTGAATTGTGGACTTTAAGGAGATGTTTTGAAGAATGAAAAATGTGTAAAGGAGTCACAAGATTAAAATTTCCTACTTTTGTTTAATGTCTCTAG	T	TGTAAGTGAATTGTGGACTTTAAGGAGATGTTTTGAAGAATGAAAAATGTGTAAAGGAGTCACAAGATTAAAATTTCCTACTTTTGTTTAATGTCTCTAG/T	TGTAAGTGAATTGTGGACTTTAAGGAGATGTTTTGAAGAATGAAAAATGTGTAAAGGAGTCACAAGATTAAAATTTCCTACTTTTGTTTAATGTCTCTAG/T	TGTAAGTGAATTGTGGACTTTAAGGAGATGTTTTGAAGAATGAAAAATGTGTAAAGGAGTCACAAGATTAAAATTTCCTACTTTTGTTTAATGTCTCTAG/T	TGTAAGTGAATTGTGGACTTTAAGGAGATGTTTTGAAGAATGAAAAATGTGTAAAGGAGTCACAAGATTAAAATTTCCTACTTTTGTTTAATGTCTCTAG/TGTAAGTGAATTGTGGACTTTAAGGAGATGTTTTGAAGAATGAAAAATGTGTAAAGGAGTCACAAGATTAAAATTTCCTACTTTTGTTTAATGTCTCTAG	TGTAAGTGAATTGTGGACTTTAAGGAGATGTTTTGAAGAATGAAAAATGTGTAAAGGAGTCACAAGATTAAAATTTCCTACTTTTGTTTAATGTCTCTAG/T	SPLICE_SITE_DONOR(HIGH	407	Ttc14	protein_coding	CODING	ENSMUST00000142280	8
3	33703462	.	TGTAAGTGAATTGTGGACTTTAAGGAGATGTTTTGAAGAATGAAAAATGTGTAAAGGAGTCACAAGATTAAAATTTCCTACTTTTGTTTAATGTCTCTAG	T	TGTAAGTGAATTGTGGACTTTAAGGAGATGTTTTGAAGAATGAAAAATGTGTAAAGGAGTCACAAGATTAAAATTTCCTACTTTTGTTTAATGTCTCTAG/T	TGTAAGTGAATTGTGGACTTTAAGGAGATGTTTTGAAGAATGAAAAATGTGTAAAGGAGTCACAAGATTAAAATTTCCTACTTTTGTTTAATGTCTCTAG/T	TGTAAGTGAATTGTGGACTTTAAGGAGATGTTTTGAAGAATGAAAAATGTGTAAAGGAGTCACAAGATTAAAATTTCCTACTTTTGTTTAATGTCTCTAG/T	TGTAAGTGAATTGTGGACTTTAAGGAGATGTTTTGAAGAATGAAAAATGTGTAAAGGAGTCACAAGATTAAAATTTCCTACTTTTGTTTAATGTCTCTAG/TGTAAGTGAATTGTGGACTTTAAGGAGATGTTTTGAAGAATGAAAAATGTGTAAAGGAGTCACAAGATTAAAATTTCCTACTTTTGTTTAATGTCTCTAG	TGTAAGTGAATTGTGGACTTTAAGGAGATGTTTTGAAGAATGAAAAATGTGTAAAGGAGTCACAAGATTAAAATTTCCTACTTTTGTTTAATGTCTCTAG/T	SPLICE_SITE_DONOR(HIGH	435	Ttc14	protein_coding	CODING	ENSMUST00000076916	8
3	33703462	.	TGTAAGTGAATTGTGGACTTTAAGGAGATGTTTTGAAGAATGAAAAATGTGTAAAGGAGTCACAAGATTAAAATTTCCTACTTTTGTTTAATGTCTCTAG	T	TGTAAGTGAATTGTGGACTTTAAGGAGATGTTTTGAAGAATGAAAAATGTGTAAAGGAGTCACAAGATTAAAATTTCCTACTTTTGTTTAATGTCTCTAG/T	TGTAAGTGAATTGTGGACTTTAAGGAGATGTTTTGAAGAATGAAAAATGTGTAAAGGAGTCACAAGATTAAAATTTCCTACTTTTGTTTAATGTCTCTAG/T	TGTAAGTGAATTGTGGACTTTAAGGAGATGTTTTGAAGAATGAAAAATGTGTAAAGGAGTCACAAGATTAAAATTTCCTACTTTTGTTTAATGTCTCTAG/T	TGTAAGTGAATTGTGGACTTTAAGGAGATGTTTTGAAGAATGAAAAATGTGTAAAGGAGTCACAAGATTAAAATTTCCTACTTTTGTTTAATGTCTCTAG/TGTAAGTGAATTGTGGACTTTAAGGAGATGTTTTGAAGAATGAAAAATGTGTAAAGGAGTCACAAGATTAAAATTTCCTACTTTTGTTTAATGTCTCTAG	TGTAAGTGAATTGTGGACTTTAAGGAGATGTTTTGAAGAATGAAAAATGTGTAAAGGAGTCACAAGATTAAAATTTCCTACTTTTGTTTAATGTCTCTAG/T	SPLICE_SITE_DONOR(HIGH	438	Ttc14	protein_coding	CODING	ENSMUST00000099153	8
3	33703462	.	TGTAAGTGAATTGTGGACTTTAAGGAGATGTTTTGAAGAATGAAAAATGTGTAAAGGAGTCACAAGATTAAAATTTCCTACTTTTGTTTAATGTCTCTAG	T	TGTAAGTGAATTGTGGACTTTAAGGAGATGTTTTGAAGAATGAAAAATGTGTAAAGGAGTCACAAGATTAAAATTTCCTACTTTTGTTTAATGTCTCTAG/T	TGTAAGTGAATTGTGGACTTTAAGGAGATGTTTTGAAGAATGAAAAATGTGTAAAGGAGTCACAAGATTAAAATTTCCTACTTTTGTTTAATGTCTCTAG/T	TGTAAGTGAATTGTGGACTTTAAGGAGATGTTTTGAAGAATGAAAAATGTGTAAAGGAGTCACAAGATTAAAATTTCCTACTTTTGTTTAATGTCTCTAG/T	TGTAAGTGAATTGTGGACTTTAAGGAGATGTTTTGAAGAATGAAAAATGTGTAAAGGAGTCACAAGATTAAAATTTCCTACTTTTGTTTAATGTCTCTAG/TGTAAGTGAATTGTGGACTTTAAGGAGATGTTTTGAAGAATGAAAAATGTGTAAAGGAGTCACAAGATTAAAATTTCCTACTTTTGTTTAATGTCTCTAG	TGTAAGTGAATTGTGGACTTTAAGGAGATGTTTTGAAGAATGAAAAATGTGTAAAGGAGTCACAAGATTAAAATTTCCTACTTTTGTTTAATGTCTCTAG/T	SPLICE_SITE_DONOR(HIGH	709	Ttc14	protein_coding	CODING	ENSMUST00000108208	7
3	33703462	.	TGTAAGTGAATTGTGGACTTTAAGGAGATGTTTTGAAGAATGAAAAATGTGTAAAGGAGTCACAAGATTAAAATTTCCTACTTTTGTTTAATGTCTCTAG	T	TGTAAGTGAATTGTGGACTTTAAGGAGATGTTTTGAAGAATGAAAAATGTGTAAAGGAGTCACAAGATTAAAATTTCCTACTTTTGTTTAATGTCTCTAG/T	TGTAAGTGAATTGTGGACTTTAAGGAGATGTTTTGAAGAATGAAAAATGTGTAAAGGAGTCACAAGATTAAAATTTCCTACTTTTGTTTAATGTCTCTAG/T	TGTAAGTGAATTGTGGACTTTAAGGAGATGTTTTGAAGAATGAAAAATGTGTAAAGGAGTCACAAGATTAAAATTTCCTACTTTTGTTTAATGTCTCTAG/T	TGTAAGTGAATTGTGGACTTTAAGGAGATGTTTTGAAGAATGAAAAATGTGTAAAGGAGTCACAAGATTAAAATTTCCTACTTTTGTTTAATGTCTCTAG/TGTAAGTGAATTGTGGACTTTAAGGAGATGTTTTGAAGAATGAAAAATGTGTAAAGGAGTCACAAGATTAAAATTTCCTACTTTTGTTTAATGTCTCTAG	TGTAAGTGAATTGTGGACTTTAAGGAGATGTTTTGAAGAATGAAAAATGTGTAAAGGAGTCACAAGATTAAAATTTCCTACTTTTGTTTAATGTCTCTAG/T	SPLICE_SITE_DONOR(HIGH	714	Ttc14	protein_coding	CODING	ENSMUST00000117915	7
3	33703462	.	TGTAAGTGAATTGTGGACTTTAAGGAGATGTTTTGAAGAATGAAAAATGTGTAAAGGAGTCACAAGATTAAAATTTCCTACTTTTGTTTAATGTCTCTAG	T	TGTAAGTGAATTGTGGACTTTAAGGAGATGTTTTGAAGAATGAAAAATGTGTAAAGGAGTCACAAGATTAAAATTTCCTACTTTTGTTTAATGTCTCTAG/T	TGTAAGTGAATTGTGGACTTTAAGGAGATGTTTTGAAGAATGAAAAATGTGTAAAGGAGTCACAAGATTAAAATTTCCTACTTTTGTTTAATGTCTCTAG/T	TGTAAGTGAATTGTGGACTTTAAGGAGATGTTTTGAAGAATGAAAAATGTGTAAAGGAGTCACAAGATTAAAATTTCCTACTTTTGTTTAATGTCTCTAG/T	TGTAAGTGAATTGTGGACTTTAAGGAGATGTTTTGAAGAATGAAAAATGTGTAAAGGAGTCACAAGATTAAAATTTCCTACTTTTGTTTAATGTCTCTAG/TGTAAGTGAATTGTGGACTTTAAGGAGATGTTTTGAAGAATGAAAAATGTGTAAAGGAGTCACAAGATTAAAATTTCCTACTTTTGTTTAATGTCTCTAG	TGTAAGTGAATTGTGGACTTTAAGGAGATGTTTTGAAGAATGAAAAATGTGTAAAGGAGTCACAAGATTAAAATTTCCTACTTTTGTTTAATGTCTCTAG/T	SPLICE_SITE_DONOR(HIGH	766	Ttc14	protein_coding	CODING	ENSMUST00000108210	8
3	33703462	.	TGTAAGTGAATTGTGGACTTTAAGGAGATGTTTTGAAGAATGAAAAATGTGTAAAGGAGTCACAAGATTAAAATTTCCTACTTTTGTTTAATGTCTCTAG	T	TGTAAGTGAATTGTGGACTTTAAGGAGATGTTTTGAAGAATGAAAAATGTGTAAAGGAGTCACAAGATTAAAATTTCCTACTTTTGTTTAATGTCTCTAG/T	TGTAAGTGAATTGTGGACTTTAAGGAGATGTTTTGAAGAATGAAAAATGTGTAAAGGAGTCACAAGATTAAAATTTCCTACTTTTGTTTAATGTCTCTAG/T	TGTAAGTGAATTGTGGACTTTAAGGAGATGTTTTGAAGAATGAAAAATGTGTAAAGGAGTCACAAGATTAAAATTTCCTACTTTTGTTTAATGTCTCTAG/T	TGTAAGTGAATTGTGGACTTTAAGGAGATGTTTTGAAGAATGAAAAATGTGTAAAGGAGTCACAAGATTAAAATTTCCTACTTTTGTTTAATGTCTCTAG/TGTAAGTGAATTGTGGACTTTAAGGAGATGTTTTGAAGAATGAAAAATGTGTAAAGGAGTCACAAGATTAAAATTTCCTACTTTTGTTTAATGTCTCTAG	TGTAAGTGAATTGTGGACTTTAAGGAGATGTTTTGAAGAATGAAAAATGTGTAAAGGAGTCACAAGATTAAAATTTCCTACTTTTGTTTAATGTCTCTAG/T	SPLICE_SITE_DONOR(HIGH	.	Ttc14	nonsense_mediated_decay	CODING	ENSMUST00000127513	6
3	33703462	.	TGTAAGTGAATTGTGGACTTTAAGGAGATGTTTTGAAGAATGAAAAATGTGTAAAGGAGTCACAAGATTAAAATTTCCTACTTTTGTTTAATGTCTCTAG	T	TGTAAGTGAATTGTGGACTTTAAGGAGATGTTTTGAAGAATGAAAAATGTGTAAAGGAGTCACAAGATTAAAATTTCCTACTTTTGTTTAATGTCTCTAG/T	TGTAAGTGAATTGTGGACTTTAAGGAGATGTTTTGAAGAATGAAAAATGTGTAAAGGAGTCACAAGATTAAAATTTCCTACTTTTGTTTAATGTCTCTAG/T	TGTAAGTGAATTGTGGACTTTAAGGAGATGTTTTGAAGAATGAAAAATGTGTAAAGGAGTCACAAGATTAAAATTTCCTACTTTTGTTTAATGTCTCTAG/T	TGTAAGTGAATTGTGGACTTTAAGGAGATGTTTTGAAGAATGAAAAATGTGTAAAGGAGTCACAAGATTAAAATTTCCTACTTTTGTTTAATGTCTCTAG/TGTAAGTGAATTGTGGACTTTAAGGAGATGTTTTGAAGAATGAAAAATGTGTAAAGGAGTCACAAGATTAAAATTTCCTACTTTTGTTTAATGTCTCTAG	TGTAAGTGAATTGTGGACTTTAAGGAGATGTTTTGAAGAATGAAAAATGTGTAAAGGAGTCACAAGATTAAAATTTCCTACTTTTGTTTAATGTCTCTAG/T	SPLICE_SITE_DONOR(HIGH	.	Ttc14	nonsense_mediated_decay	CODING	ENSMUST00000150294	8
3	37209218	rs108656145	C	T	C/C	C/T	T/T	C/T	C/T	SPLICE_SITE_DONOR(HIGH	125	Cetn4	protein_coding	CODING	ENSMUST00000170707	2
3	37279913	rs30062181	G	A	G/G	G/A	A/A	G/A	G/A	SPLICE_SITE_DONOR(HIGH	109	Fgf2	protein_coding	CODING	ENSMUST00000108120	1
3	37279920	.	ATGTGTG	A	ATGTGTG/ATGTGTG	ATGTGTG/A	A/A	ATGTGTG/A	ATGTGTG/A	SPLICE_SITE_DONOR(HIGH	112	Fgf2	protein_coding	CODING	ENSMUST00000091203	1
3	58380795	.	G	GT	G/G	G/G	G/GT	G/G	G/G	SPLICE_SITE_DONOR(HIGH	195	2810407C02Rik	protein_coding	CODING	ENSMUST00000107924	1
3	58380795	.	G	GT	G/G	G/G	G/GT	G/G	G/G	SPLICE_SITE_DONOR(HIGH	.	2810407C02Rik	retained_intron	CODING	ENSMUST00000125815	1
3	58380796	.	G	GTATCC	G/G	G/G	G/GTATCC	G/G	G/G	SPLICE_SITE_DONOR(HIGH	195	2810407C02Rik	protein_coding	CODING	ENSMUST00000107924	1
3	58380796	.	G	GTATCC	G/G	G/G	G/GTATCC	G/G	G/G	SPLICE_SITE_DONOR(HIGH	.	2810407C02Rik	retained_intron	CODING	ENSMUST00000125815	1
3	58394242	.	T	TACA	T/TACA	T/TACA	T/TACA	T/T	T/TACA	SPLICE_SITE_DONOR(HIGH	195	2810407C02Rik	protein_coding	CODING	ENSMUST00000107924	5
3	58394243	.	G	C	G/C	G/C	G/C	G/G	G/C	SPLICE_SITE_DONOR(HIGH	195	2810407C02Rik	protein_coding	CODING	ENSMUST00000107924	5
3	92877511	.	G	T	G/T	G/G	G/T	G/T	G/T	SPLICE_SITE_DONOR(HIGH	244	Gm4858	protein_coding	CODING	ENSMUST00000098885	1
3	129513451	rs30628512	G	T	G/T	G/G	T/T	G/T	G/T	SPLICE_SITE_DONOR(HIGH	200	Rrh	protein_coding	CODING	ENSMUST00000090295	4
3	134981424	.	G	GGT	G/GGT	G/G	GGT/GGT	G/GGT	G/GGT	SPLICE_SITE_DONOR(HIGH	547	Nhedc2	protein_coding	CODING	ENSMUST00000051849	3
3	134981424	.	G	GGT	G/GGT	G/G	GGT/GGT	G/GGT	G/GGT	SPLICE_SITE_DONOR(HIGH	.	Nhedc2	retained_intron	CODING	ENSMUST00000126034	4
3	137811478	.	G	GATATTAAGAAACTTCATAAACAGA	G/G	G/G	G/G	G/G	G/GATATTAAGAAACTTCATAAACAGA	SPLICE_SITE_DONOR(HIGH	164	Rg9mtd2	protein_coding	CODING	ENSMUST00000161141	3
3	137811478	.	G	GATATTAAGAAACTTCATAAACAGA	G/G	G/G	G/G	G/G	G/GATATTAAGAAACTTCATAAACAGA	SPLICE_SITE_DONOR(HIGH	330	Rg9mtd2	protein_coding	CODING	ENSMUST00000040321	3
3	137811478	.	G	GATATTAAGAAACTTCATAAACAGA	G/G	G/G	G/G	G/G	G/GATATTAAGAAACTTCATAAACAGA	SPLICE_SITE_DONOR(HIGH	330	Rg9mtd2	protein_coding	CODING	ENSMUST00000162864	3
3	137811478	.	G	GATATTAAGAAACTTCATAAACAGA	G/G	G/G	G/G	G/G	G/GATATTAAGAAACTTCATAAACAGA	SPLICE_SITE_DONOR(HIGH	.	Rg9mtd2	retained_intron	CODING	ENSMUST00000161791	3
3	137817762	.	G	GT	G/G	G/G	G/G	G/G	G/GT	SPLICE_SITE_DONOR(HIGH	330	Rg9mtd2	protein_coding	CODING	ENSMUST00000040321	7
3	137817762	.	G	GT	G/G	G/G	G/G	G/G	G/GT	SPLICE_SITE_DONOR(HIGH	330	Rg9mtd2	protein_coding	CODING	ENSMUST00000162864	7
3	138108355	.	G	GATCCTTGCCACTGCTGTTTGCCACACCGATGCCTATACCCTGAGCGGAGCTGACCCC	G/GATCCTTGCCACTGCTGTTTGCCACACCGATGCCTATACCCTGAGCGGAGCTGACCCC	G/GATCCTTGCCACTGCTGTTTGCCACACCGATGCCTATACCCTGAGCGGAGCTGACCCC	G/GATCCTTGCCACTGCTGTTTGCCACACCGATGCCTATACCCTGAGCGGAGCTGACCCC	G/GATCCTTGCCACTGCTGTTTGCCACACCGATGCCTATACCCTGAGCGGAGCTGACCCC	G/GATCCTTGCCACTGCTGTTTGCCACACCGATGCCTATACCCTGAGCGGAGCTGACCCC	SPLICE_SITE_DONOR(HIGH	374	Adh5	protein_coding	CODING	ENSMUST00000005964	2
3	138108355	.	G	GATCCTTGCCACTGCTGTTTGCCACACCGATGCCTATACCCTGAGCGGAGCTGACCCC	G/GATCCTTGCCACTGCTGTTTGCCACACCGATGCCTATACCCTGAGCGGAGCTGACCCC	G/GATCCTTGCCACTGCTGTTTGCCACACCGATGCCTATACCCTGAGCGGAGCTGACCCC	G/GATCCTTGCCACTGCTGTTTGCCACACCGATGCCTATACCCTGAGCGGAGCTGACCCC	G/GATCCTTGCCACTGCTGTTTGCCACACCGATGCCTATACCCTGAGCGGAGCTGACCCC	G/GATCCTTGCCACTGCTGTTTGCCACACCGATGCCTATACCCTGAGCGGAGCTGACCCC	SPLICE_SITE_DONOR(HIGH	.	Adh5	processed_transcript	CODING	ENSMUST00000160201	2
3	138110903	.	G	GAGTCACTCAGGGGAAGGGATTAATGCCAGATGGGACTAGCAGATTTACCTGCAAAGGAAA	G/GAGTCACTCAGGGGAAGGGATTAATGCCAGATGGGACTAGCAGATTTACCTGCAAAGGAAA	G/GAGTCACTCAGGGGAAGGGATTAATGCCAGATGGGACTAGCAGATTTACCTGCAAAGGAAA	G/GAGTCACTCAGGGGAAGGGATTAATGCCAGATGGGACTAGCAGATTTACCTGCAAAGGAAA	G/GAGTCACTCAGGGGAAGGGATTAATGCCAGATGGGACTAGCAGATTTACCTGCAAAGGAAA	G/GAGTCACTCAGGGGAAGGGATTAATGCCAGATGGGACTAGCAGATTTACCTGCAAAGGAAA	SPLICE_SITE_DONOR(HIGH	374	Adh5	protein_coding	CODING	ENSMUST00000005964	4
4	69976352	rs6277846	C	G	C/G	G/G	G/G	G/G	G/G	SPLICE_SITE_DONOR(HIGH	1822	Cdk5rap2	protein_coding	CODING	ENSMUST00000098013	14
4	73566539	rs49385050	C	A	C/A	C/A	C/A	C/A	C/A	SPLICE_SITE_DONOR(HIGH	228	Gm11756	protein_coding	CODING	ENSMUST00000107312	1
4	73566539	rs49385050	C	A	C/A	C/A	C/A	C/A	C/A	SPLICE_SITE_DONOR(HIGH	232	Gm11756	protein_coding	CODING	ENSMUST00000107309	1
4	73566539	rs49385050	C	A	C/A	C/A	C/A	C/A	C/A	SPLICE_SITE_DONOR(HIGH	356	Gm11756	protein_coding	CODING	ENSMUST00000107310	1
4	73566539	rs49385050	C	A	C/A	C/A	C/A	C/A	C/A	SPLICE_SITE_DONOR(HIGH	360	Gm11756	protein_coding	CODING	ENSMUST00000107311	1
4	73566539	rs49385050	C	A	C/A	C/A	C/A	C/A	C/A	SPLICE_SITE_DONOR(HIGH	361	Gm11756	protein_coding	CODING	ENSMUST00000171348	1
4	112445633	rs28283848	C	T	C/T	T/T	T/T	T/T	T/T	SPLICE_SITE_DONOR(HIGH	112	Skint10	protein_coding	CODING	ENSMUST00000068851	2
4	118032942	.	G	GGCCGTCCCCGGGAGACAGGTGGCCTTCC	G/GGCCGTCCCCGGGAGACAGGTGGCCTTCC	GGCCGTCCCCGGGAGACAGGTGGCCTTCC/GGCCGTCCCCGGGAGACAGGTGGCCTTCC	GGCCGTCCCCGGGAGACAGGTGGCCTTCC/GGCCGTCCCCGGGAGACAGGTGGCCTTCC	.	GGCCGTCCCCGGGAGACAGGTGGCCTTCC/GGCCGTCCCCGGGAGACAGGTGGCCTTCC	SPLICE_SITE_DONOR(HIGH	267	Hyi	protein_coding	CODING	ENSMUST00000006562	2
4	140606956	rs47562215	C	T	C/T	C/T	T/T	C/T	T/T	SPLICE_SITE_DONOR(HIGH	72	Crocc	protein_coding	CODING	ENSMUST00000144196	4
4	141401111	.	T	TA	T/TA	T/TA	TA/TA	T/TA	TA/TA	SPLICE_SITE_DONOR(HIGH	267	Ctrc	protein_coding	CODING	ENSMUST00000037059	2
4	143442905	.	GC	G	GC/G	GC/G	GC/G	GC/G	GC/G	SPLICE_SITE_DONOR(HIGH	400	Gm13103	protein_coding	CODING	ENSMUST00000105772	4
4	143952895	.	G	A	G/A	G/A	G/A	G/A	G/A	SPLICE_SITE_DONOR(HIGH	481	Gm13119	protein_coding	CODING	ENSMUST00000094526	3
4	147392021	rs13478039	A	G	A/G	A/G	G/G	A/G	G/G	SPLICE_SITE_DONOR(HIGH	730	Clcn6	protein_coding	CODING	ENSMUST00000094479	11
4	152071949	.	G	A	G/A	G/G	G/A	G/G	A/A	SPLICE_SITE_DONOR(HIGH	.	Gm833	lincRNA	NON_CODING	ENSMUST00000143133	1
4	152071950	.	T	C	T/C	T/T	T/C	T/T	C/C	SPLICE_SITE_DONOR(HIGH	.	Gm833	lincRNA	NON_CODING	ENSMUST00000143133	1
5	3344600	.	G	A	G/A	G/G	G/A	G/A	G/A	SPLICE_SITE_DONOR(HIGH	326	Cdk6	protein_coding	CODING	ENSMUST00000042410	1
5	3344600	.	G	A	G/A	G/G	G/A	G/A	G/A	SPLICE_SITE_DONOR(HIGH	326	Cdk6	protein_coding	CODING	ENSMUST00000165117	2
5	10950547	.	A	G	A/G	G/G	A/A	A/A	A/A	SPLICE_SITE_DONOR(HIGH	207	Gm8857	protein_coding	CODING	ENSMUST00000170064	3
5	24695766	.	G	A	G/G	G/A	G/G	G/G	G/A	SPLICE_SITE_DONOR(HIGH	398	Galntl5	protein_coding	CODING	ENSMUST00000114965	3
5	24695766	.	G	A	G/G	G/A	G/G	G/G	G/A	SPLICE_SITE_DONOR(HIGH	431	Galntl5	protein_coding	CODING	ENSMUST00000030778	3
5	29762185	.	T	A	T/T	T/A	T/A	T/T	T/A	SPLICE_SITE_DONOR(HIGH	854	Nom1	protein_coding	CODING	ENSMUST00000001611	1
5	33162512	.	C	CCTTCTTCTTTA	C/CCTTCTTCTTTA	C/CCTTCTTCTTTA	C/CCTTCTTCTTTA	C/CCTTCTTCTTTA	C/CCTTCTTCTTTA	SPLICE_SITE_DONOR(HIGH	1971	C330019G07Rik	protein_coding	CODING	ENSMUST00000120129	9
5	33162512	.	C	CCTTCTTCTTTA	C/CCTTCTTCTTTA	C/CCTTCTTCTTTA	C/CCTTCTTCTTTA	C/CCTTCTTCTTTA	C/CCTTCTTCTTTA	SPLICE_SITE_DONOR(HIGH	454	C330019G07Rik	protein_coding	CODING	ENSMUST00000067224	4
5	33162512	.	C	CCTTCTTCTTTA	C/CCTTCTTCTTTA	C/CCTTCTTCTTTA	C/CCTTCTTCTTTA	C/CCTTCTTCTTTA	C/CCTTCTTCTTTA	SPLICE_SITE_DONOR(HIGH	576	C330019G07Rik	protein_coding	CODING	ENSMUST00000144673	4
5	92792202	.	T	TG	T/T	T/TG	T/TG	T/TG	T/TG	SPLICE_SITE_DONOR(HIGH	.	Cxcl11	antisense	NON_CODING	ENSMUST00000077820	1
5	97257421	.	CAGGT	C	CAGGT/CAGGT	CAGGT/C	CAGGT/C	CAGGT/C	CAGGT/C	SPLICE_SITE_DONOR(HIGH	323	Anxa3	protein_coding	CODING	ENSMUST00000031447	8
5	114269668	.	TGAGGTGTCTGCCTCCATGGGTGCTGGCTGC	T	TGAGGTGTCTGCCTCCATGGGTGCTGGCTGC/TGAGGTGTCTGCCTCCATGGGTGCTGGCTGC	TGAGGTGTCTGCCTCCATGGGTGCTGGCTGC/T	TGAGGTGTCTGCCTCCATGGGTGCTGGCTGC/T	TGAGGTGTCTGCCTCCATGGGTGCTGGCTGC/T	TGAGGTGTCTGCCTCCATGGGTGCTGGCTGC/T	SPLICE_SITE_DONOR(HIGH	397	Selplg	protein_coding	CODING	ENSMUST00000072194	2
5	118005274	.	CCGCACCCCACCT	C	CCGCACCCCACCT/CCGCACCCCACCT	CCGCACCCCACCT/C	CCGCACCCCACCT/C	CCGCACCCCACCT/C	CCGCACCCCACCT/C	SPLICE_SITE_DONOR(HIGH	947	Ksr2	protein_coding	CODING	ENSMUST00000103237	4
5	125253524	rs33352940	C	T	C/C	C/T	C/T	C/T	C/T	SPLICE_SITE_DONOR(HIGH	4364	Dnahc10	protein_coding	CODING	ENSMUST00000141137	23
5	125253524	rs33352940	C	T	C/C	C/T	C/T	C/T	C/T	SPLICE_SITE_DONOR(HIGH	4591	Dnahc10	protein_coding	CODING	ENSMUST00000058440	28
5	131952572	.	A	AG	AG/AG	AG/AG	AG/AG	AG/AG	AG/AG	SPLICE_SITE_DONOR(HIGH	1260	Auts2	protein_coding	CODING	ENSMUST00000061007	8
5	138671772	rs51274465	G	A	G/G	G/A	G/A	G/A	G/A	SPLICE_SITE_DONOR(HIGH	151	BC055004	protein_coding	CODING	ENSMUST00000162519	2
5	147765654	.	G	GAGTCTCA	G/GAGTCTCA	G/G	G/GAGTCTCA	G/GAGTCTCA	G/G	SPLICE_SITE_DONOR(HIGH	169	Gtf3a	protein_coding	CODING	ENSMUST00000016647	7
5	147765654	.	G	GAGTCTCA	G/GAGTCTCA	G/G	G/GAGTCTCA	G/GAGTCTCA	G/G	SPLICE_SITE_DONOR(HIGH	342	Gtf3a	protein_coding	CODING	ENSMUST00000132102	7
5	147765654	.	G	GAGTCTCA	G/GAGTCTCA	G/G	G/GAGTCTCA	G/GAGTCTCA	G/G	SPLICE_SITE_DONOR(HIGH	364	Gtf3a	protein_coding	CODING	ENSMUST00000146511	7
5	147765654	.	G	GAGTCTCA	G/GAGTCTCA	G/G	G/GAGTCTCA	G/GAGTCTCA	G/G	SPLICE_SITE_DONOR(HIGH	.	Gtf3a	retained_intron	CODING	ENSMUST00000133296	6
5	147765654	.	G	GAGTCTCA	G/GAGTCTCA	G/G	G/GAGTCTCA	G/GAGTCTCA	G/G	SPLICE_SITE_DONOR(HIGH	.	Gtf3a	retained_intron	CODING	ENSMUST00000133682	6
6	3501106	.	T	G	T/G	T/T	T/T	T/G	T/G	SPLICE_SITE_DONOR(HIGH	684	Ccdc132	protein_coding	CODING	ENSMUST00000165618	4
6	3501106	.	T	G	T/G	T/T	T/T	T/G	T/G	SPLICE_SITE_DONOR(HIGH	929	Ccdc132	protein_coding	CODING	ENSMUST00000164052	14
6	3501106	.	T	G	T/G	T/T	T/T	T/G	T/G	SPLICE_SITE_DONOR(HIGH	938	Ccdc132	protein_coding	CODING	ENSMUST00000170873	14
6	3501106	.	T	G	T/G	T/T	T/T	T/G	T/G	SPLICE_SITE_DONOR(HIGH	964	Ccdc132	protein_coding	CODING	ENSMUST00000001412	14
6	3501106	.	T	G	T/G	T/T	T/T	T/G	T/G	SPLICE_SITE_DONOR(HIGH	.	Ccdc132	nonsense_mediated_decay	CODING	ENSMUST00000174642	13
6	52210629	.	C	CCG	CCG/CCG	CCG/CCG	.	CCG/CCG	CCG/CCG	SPLICE_SITE_DONOR(HIGH	380	Hoxa13	protein_coding	CODING	ENSMUST00000047993	1
6	66485593	.	T	TCATTTGGCATCAACAGCATTTTGTATCAGC	T/T	T/T	T/T	T/T	T/TCATTTGGCATCAACAGCATTTTGTATCAGC	SPLICE_SITE_DONOR(HIGH	205	Mad2l1	protein_coding	CODING	ENSMUST00000101343	1
6	66485593	.	T	TCATTTGGCATCAACAGCATTTTGTATCAGC	T/T	T/T	T/T	T/T	T/TCATTTGGCATCAACAGCATTTTGTATCAGC	SPLICE_SITE_DONOR(HIGH	205	Mad2l1	protein_coding	CODING	ENSMUST00000116605	1
6	66486098	.	G	GAGTGGCT	G/GAGTGGCT	G/G	G/G	G/G	G/GAGTGGCT	SPLICE_SITE_DONOR(HIGH	205	Mad2l1	protein_coding	CODING	ENSMUST00000101343	2
6	66486098	.	G	GAGTGGCT	G/GAGTGGCT	G/G	G/G	G/G	G/GAGTGGCT	SPLICE_SITE_DONOR(HIGH	205	Mad2l1	protein_coding	CODING	ENSMUST00000116605	2
6	66486098	.	G	GAGTGGCT	G/GAGTGGCT	G/G	G/G	G/G	G/GAGTGGCT	SPLICE_SITE_DONOR(HIGH	.	Mad2l1	retained_intron	CODING	ENSMUST00000125430	1
6	66487683	.	G	GTGTTC	G/G	G/G	G/G	G/G	G/GTGTTC	SPLICE_SITE_DONOR(HIGH	205	Mad2l1	protein_coding	CODING	ENSMUST00000101343	3
6	66487683	.	G	GTGTTC	G/G	G/G	G/G	G/G	G/GTGTTC	SPLICE_SITE_DONOR(HIGH	205	Mad2l1	protein_coding	CODING	ENSMUST00000116605	3
6	66487683	.	G	GTGTTC	G/G	G/G	G/G	G/G	G/GTGTTC	SPLICE_SITE_DONOR(HIGH	.	Mad2l1	retained_intron	CODING	ENSMUST00000125430	2
6	122663288	.	GACCT	G	GACCT/G	GACCT/GACCT	GACCT/G	GACCT/G	GACCT/G	SPLICE_SITE_DONOR(HIGH	295	Nanog	protein_coding	CODING	ENSMUST00000112582	4
6	122663290	.	C	T	C/T	C/T	C/T	C/T	C/T	SPLICE_SITE_DONOR(HIGH	295	Nanog	protein_coding	CODING	ENSMUST00000112582	4
6	128434860	.	G	A	G/A	G/G	A/A	G/G	G/A	SPLICE_SITE_DONOR(HIGH	1507	Pzp	protein_coding	CODING	ENSMUST00000032510	35
6	129071084	rs36587245	T	A	T/A	T/T	A/A	T/T	T/A	SPLICE_SITE_DONOR(HIGH	182	Klrb1-ps1	protein_coding	CODING	ENSMUST00000071391	3
6	130009539	.	A	G	A/G	A/A	A/G	A/A	A/G	SPLICE_SITE_DONOR(HIGH	190	Klra4	protein_coding	CODING	ENSMUST00000172327	4
6	130009539	.	A	G	A/G	A/A	A/G	A/A	A/G	SPLICE_SITE_DONOR(HIGH	233	Klra4	protein_coding	CODING	ENSMUST00000169648	4
6	130009539	.	A	G	A/G	A/A	A/G	A/A	A/G	SPLICE_SITE_DONOR(HIGH	263	Klra4	protein_coding	CODING	ENSMUST00000014477	5
6	130009539	.	A	G	A/G	A/A	A/G	A/A	A/G	SPLICE_SITE_DONOR(HIGH	263	Klra4	protein_coding	CODING	ENSMUST00000119096	5
6	136548327	.	G	GTAAA	G/GTAAA	GTAAA/GTAAA	GTAAA/GTAAA	G/G	G/GTAAA	SPLICE_SITE_DONOR(HIGH	1306	Atf7ip	protein_coding	CODING	ENSMUST00000032335	12
6	142190591	.	T	TA	TA/TA	TA/TA	TA/TA	TA/TA	TA/TA	SPLICE_SITE_DONOR(HIGH	669	Slco1a5	protein_coding	CODING	ENSMUST00000081380	12
6	146534340	.	G	GGTCT	G/GGTCT	GGTCT/GGTCT	GGTCT/GGTCT	G/G	G/GGTCT	SPLICE_SITE_DONOR(HIGH	172	Fgfr1op2	protein_coding	CODING	ENSMUST00000037836	2
6	146534340	.	G	GGTCT	G/GGTCT	GGTCT/GGTCT	GGTCT/GGTCT	G/G	G/GGTCT	SPLICE_SITE_DONOR(HIGH	172	Fgfr1op2	protein_coding	CODING	ENSMUST00000058245	2
6	146534340	.	G	GGTCT	G/GGTCT	GGTCT/GGTCT	GGTCT/GGTCT	G/G	G/GGTCT	SPLICE_SITE_DONOR(HIGH	215	Fgfr1op2	protein_coding	CODING	ENSMUST00000067404	2
6	146534340	.	G	GGTCT	G/GGTCT	GGTCT/GGTCT	GGTCT/GGTCT	G/G	G/GGTCT	SPLICE_SITE_DONOR(HIGH	253	Fgfr1op2	protein_coding	CODING	ENSMUST00000111663	2
6	147404329	rs32269376	C	T	C/T	T/T	T/T	C/C	C/T	SPLICE_SITE_DONOR(HIGH	.	Gm6288	processed_transcript	NON_CODING	ENSMUST00000169225	4
7	13846247	.	AG	A	A/A	A/A	A/A	A/A	A/A	SPLICE_SITE_DONOR(HIGH	849	6330408A02Rik	protein_coding	CODING	ENSMUST00000108532	4
7	13891273	.	GC	G	G/G	G/G	G/G	G/G	G/G	SPLICE_SITE_DONOR(HIGH	932	Lig1	protein_coding	CODING	ENSMUST00000098814	22
7	13891273	.	GC	G	G/G	G/G	G/G	G/G	G/G	SPLICE_SITE_DONOR(HIGH	932	Lig1	protein_coding	CODING	ENSMUST00000165964	22
7	18457375	.	T	A	T/T	T/T	T/A	T/T	T/T	SPLICE_SITE_DONOR(HIGH	472	Gm5155	protein_coding	CODING	ENSMUST00000108490	1
7	24882915	.	G	GAAAGCACAGACTTCAAGATTGTGACTGTGGACCTTACAGAGGAGGGACAGAGCACGTGGAACAA	G/GAAAGCACAGACTTCAAGATTGTGACTGTGGACCTTACAGAGGAGGGACAGAGCACGTGGAACAA	G/GAAAGCACAGACTTCAAGATTGTGACTGTGGACCTTACAGAGGAGGGACAGAGCACGTGGAACAA	G/GAAAGCACAGACTTCAAGATTGTGACTGTGGACCTTACAGAGGAGGGACAGAGCACGTGGAACAA	G/GAAAGCACAGACTTCAAGATTGTGACTGTGGACCTTACAGAGGAGGGACAGAGCACGTGGAACAA	G/GAAAGCACAGACTTCAAGATTGTGACTGTGGACCTTACAGAGGAGGGACAGAGCACGTGGAACAA	SPLICE_SITE_DONOR(HIGH	655	Zfp180	protein_coding	CODING	ENSMUST00000068975	3
7	30116966	rs31045165	C	A	C/C	C/C	A/A	C/A	C/A	SPLICE_SITE_DONOR(HIGH	953	Sipa1l3	protein_coding	CODING	ENSMUST00000085811	18
7	31304724	rs3147857	T	G	T/T	T/T	G/G	T/G	T/G	SPLICE_SITE_DONOR(HIGH	.	Gm1082	antisense	NON_CODING	ENSMUST00000124276	7
7	35005778	.	CCCTGCAGGAAGAGAGGACAAGGTTCTAGGGAGAGACTGTTCCCAACCTTCAGCCCATCCCAGGGTGAGCTGGGCGCTCCTTA	C	CCCTGCAGGAAGAGAGGACAAGGTTCTAGGGAGAGACTGTTCCCAACCTTCAGCCCATCCCAGGGTGAGCTGGGCGCTCCTTA/CCCTGCAGGAAGAGAGGACAAGGTTCTAGGGAGAGACTGTTCCCAACCTTCAGCCCATCCCAGGGTGAGCTGGGCGCTCCTTA	CCCTGCAGGAAGAGAGGACAAGGTTCTAGGGAGAGACTGTTCCCAACCTTCAGCCCATCCCAGGGTGAGCTGGGCGCTCCTTA/CCCTGCAGGAAGAGAGGACAAGGTTCTAGGGAGAGACTGTTCCCAACCTTCAGCCCATCCCAGGGTGAGCTGGGCGCTCCTTA	CCCTGCAGGAAGAGAGGACAAGGTTCTAGGGAGAGACTGTTCCCAACCTTCAGCCCATCCCAGGGTGAGCTGGGCGCTCCTTA/C	CCCTGCAGGAAGAGAGGACAAGGTTCTAGGGAGAGACTGTTCCCAACCTTCAGCCCATCCCAGGGTGAGCTGGGCGCTCCTTA/C	CCCTGCAGGAAGAGAGGACAAGGTTCTAGGGAGAGACTGTTCCCAACCTTCAGCCCATCCCAGGGTGAGCTGGGCGCTCCTTA/CCCTGCAGGAAGAGAGGACAAGGTTCTAGGGAGAGACTGTTCCCAACCTTCAGCCCATCCCAGGGTGAGCTGGGCGCTCCTTA	SPLICE_SITE_DONOR(HIGH	558	Gpi1	protein_coding	CODING	ENSMUST00000038027	5
7	38979802	.	GC	G	G/G	G/G	G/G	G/G	G/G	SPLICE_SITE_DONOR(HIGH	141	1600014C10Rik	protein_coding	CODING	ENSMUST00000067854	3
7	38979802	.	GC	G	G/G	G/G	G/G	G/G	G/G	SPLICE_SITE_DONOR(HIGH	141	1600014C10Rik	protein_coding	CODING	ENSMUST00000165308	3
7	46517504	.	C	G	C/C	C/G	C/G	C/C	C/G	SPLICE_SITE_DONOR(HIGH	276	Gm16387	protein_coding	CODING	ENSMUST00000098512	2
7	73410449	rs51359450	A	G	A/G	G/G	A/G	A/G	A/G	SPLICE_SITE_DONOR(HIGH	1134	Lrrk1	protein_coding	CODING	ENSMUST00000077207	24
7	79818826	.	T	C	T/C	T/C	T/T	T/C	T/C	SPLICE_SITE_DONOR(HIGH	452	Gm4885	protein_coding	CODING	ENSMUST00000071888	1
7	114009419	rs47581529	G	T	G/T	G/G	G/T	T/T	G/T	SPLICE_SITE_DONOR(HIGH	315	Olfr704	protein_coding	CODING	ENSMUST00000106765	1
7	125770773	rs32501293	T	A	T/A	T/A	T/A	A/A	T/A	SPLICE_SITE_DONOR(HIGH	967	Tmc5	protein_coding	CODING	ENSMUST00000098088	4
7	125770773	rs32501293	T	A	T/A	T/A	T/A	A/A	T/A	SPLICE_SITE_DONOR(HIGH	967	Tmc5	protein_coding	CODING	ENSMUST00000121715	5
7	125770773	rs32501293	T	A	T/A	T/A	T/A	A/A	T/A	SPLICE_SITE_DONOR(HIGH	967	Tmc5	protein_coding	CODING	ENSMUST00000121744	3
7	135326962	rs33203916	G	T	G/T	G/G	G/T	T/T	G/T	SPLICE_SITE_DONOR(HIGH	1202	Itgad	protein_coding	CODING	ENSMUST00000033051	8
8	22224143	.	C	G	C/C	C/G	C/C	C/C	C/G	SPLICE_SITE_DONOR(HIGH	59	Defa25	protein_coding	CODING	ENSMUST00000170275	1
8	22455247	.	C	G	C/C	C/G	C/C	C/C	G/G	SPLICE_SITE_DONOR(HIGH	38	Gm15299	protein_coding	CODING	ENSMUST00000120874	1
8	26073335	.	CGGTCTGGAGACACCTGGGCCCCCTGGCGGTCTGGAGACACCTGGGCCCCCTGGT	C	CGGTCTGGAGACACCTGGGCCCCCTGGCGGTCTGGAGACACCTGGGCCCCCTGGT/CGGTCTGGAGACACCTGGGCCCCCTGGCGGTCTGGAGACACCTGGGCCCCCTGGT	C/C	CGGTCTGGAGACACCTGGGCCCCCTGGCGGTCTGGAGACACCTGGGCCCCCTGGT/C	C/C	C/C	SPLICE_SITE_DONOR(HIGH	845	Adam9	protein_coding	CODING	ENSMUST00000084035	20
8	41626500	.	TG	T	TG/TG	T/T	T/T	T/T	T/T	SPLICE_SITE_DONOR(HIGH	305	Vps37a	protein_coding	CODING	ENSMUST00000172147	10
8	55610345	.	C	CA	CA/CA	CA/CA	CA/CA	CA/CA	CA/CA	SPLICE_SITE_DONOR(HIGH	.	Spcs3	antisense	NON_CODING	ENSMUST00000067476	4
8	72847367	.	CGAGTGAGT	C	CGAGTGAGT/CGAGTGAGT	C/C	CGAGTGAGT/C	CGAGTGAGT/CGAGTGAGT	C/C	SPLICE_SITE_DONOR(HIGH	350	Lass1	protein_coding	CODING	ENSMUST00000140239	6
8	72847367	.	CGAGTGAGT	C	CGAGTGAGT/CGAGTGAGT	C/C	CGAGTGAGT/C	CGAGTGAGT/CGAGTGAGT	C/C	SPLICE_SITE_DONOR(HIGH	350	Lass1	protein_coding	CODING	ENSMUST00000165819	6
8	73288662	.	TG	T	T/T	T/T	T/T	T/T	T/T	SPLICE_SITE_DONOR(HIGH	248	Ifi30	protein_coding	CODING	ENSMUST00000034299	3
8	73288662	.	TG	T	T/T	T/T	T/T	T/T	T/T	SPLICE_SITE_DONOR(HIGH	257	Ifi30	protein_coding	CODING	ENSMUST00000164231	4
8	74203609	rs50133060	T	C	T/T	C/C	T/C	T/T	C/C	SPLICE_SITE_DONOR(HIGH	1077	Jak3	protein_coding	CODING	ENSMUST00000165138	8
8	86258200	rs32634335	C	A	C/C	A/A	C/A	C/C	A/A	SPLICE_SITE_DONOR(HIGH	722	Cd97	protein_coding	CODING	ENSMUST00000166939	2
9	7465083	.	T	TG	TG/TG	TG/TG	TG/TG	TG/TG	TG/TG	SPLICE_SITE_DONOR(HIGH	463	Mmp1a	protein_coding	CODING	ENSMUST00000034492	2
9	13609428	.	T	A	T/T	T/T	T/A	T/T	T/T	SPLICE_SITE_DONOR(HIGH	425	Mtmr2	protein_coding	CODING	ENSMUST00000088508	8
9	13609428	.	T	A	T/T	T/T	T/A	T/T	T/T	SPLICE_SITE_DONOR(HIGH	571	Mtmr2	protein_coding	CODING	ENSMUST00000155679	15
9	13609428	.	T	A	T/T	T/T	T/A	T/T	T/T	SPLICE_SITE_DONOR(HIGH	571	Mtmr2	protein_coding	CODING	ENSMUST00000164595	15
9	13609428	.	T	A	T/T	T/T	T/A	T/T	T/T	SPLICE_SITE_DONOR(HIGH	643	Mtmr2	protein_coding	CODING	ENSMUST00000034396	14
9	13609428	.	T	A	T/T	T/T	T/A	T/T	T/T	SPLICE_SITE_DONOR(HIGH	711	Mtmr2	protein_coding	CODING	ENSMUST00000115652	14
9	13609428	.	T	A	T/T	T/T	T/A	T/T	T/T	SPLICE_SITE_DONOR(HIGH	.	Mtmr2	nonsense_mediated_decay	CODING	ENSMUST00000134674	15
9	13609428	.	T	A	T/T	T/T	T/A	T/T	T/T	SPLICE_SITE_DONOR(HIGH	.	Mtmr2	retained_intron	CODING	ENSMUST00000146901	5
9	20450138	.	GTATTTATT	G	GTATTTATT/G	GTATTTATT/G	G/G	GTATTTATT/GTATTTATT	G/G	SPLICE_SITE_DONOR(HIGH	113	Ubl5	protein_coding	CODING	ENSMUST00000161882	4
9	37537824	.	G	GC	GC/GC	GC/GC	GC/GC	G/G	GC/GC	SPLICE_SITE_DONOR(HIGH	306	Olfr151	protein_coding	CODING	ENSMUST00000072430	1
9	55057298	.	G	GAATGTTTGAATCTTACCACAGACAGTTCTCTACATGGCAGATTCTGAAACTTTCATCAGCCT	G/G	G/GAATGTTTGAATCTTACCACAGACAGTTCTCTACATGGCAGATTCTGAAACTTTCATCAGCCT	G/GAATGTTTGAATCTTACCACAGACAGTTCTCTACATGGCAGATTCTGAAACTTTCATCAGCCT	G/G	G/GAATGTTTGAATCTTACCACAGACAGTTCTCTACATGGCAGATTCTGAAACTTTCATCAGCCT	SPLICE_SITE_DONOR(HIGH	299	Fbxo22	protein_coding	CODING	ENSMUST00000146201	1
9	55057298	.	G	GAATGTTTGAATCTTACCACAGACAGTTCTCTACATGGCAGATTCTGAAACTTTCATCAGCCT	G/G	G/GAATGTTTGAATCTTACCACAGACAGTTCTCTACATGGCAGATTCTGAAACTTTCATCAGCCT	G/GAATGTTTGAATCTTACCACAGACAGTTCTCTACATGGCAGATTCTGAAACTTTCATCAGCCT	G/G	G/GAATGTTTGAATCTTACCACAGACAGTTCTCTACATGGCAGATTCTGAAACTTTCATCAGCCT	SPLICE_SITE_DONOR(HIGH	402	Fbxo22	protein_coding	CODING	ENSMUST00000034859	2
9	55057298	.	G	GAATGTTTGAATCTTACCACAGACAGTTCTCTACATGGCAGATTCTGAAACTTTCATCAGCCT	G/G	G/GAATGTTTGAATCTTACCACAGACAGTTCTCTACATGGCAGATTCTGAAACTTTCATCAGCCT	G/GAATGTTTGAATCTTACCACAGACAGTTCTCTACATGGCAGATTCTGAAACTTTCATCAGCCT	G/G	G/GAATGTTTGAATCTTACCACAGACAGTTCTCTACATGGCAGATTCTGAAACTTTCATCAGCCT	SPLICE_SITE_DONOR(HIGH	.	Fbxo22	nonsense_mediated_decay	CODING	ENSMUST00000140375	2
9	55057298	.	G	GAATGTTTGAATCTTACCACAGACAGTTCTCTACATGGCAGATTCTGAAACTTTCATCAGCCT	G/G	G/GAATGTTTGAATCTTACCACAGACAGTTCTCTACATGGCAGATTCTGAAACTTTCATCAGCCT	G/GAATGTTTGAATCTTACCACAGACAGTTCTCTACATGGCAGATTCTGAAACTTTCATCAGCCT	G/G	G/GAATGTTTGAATCTTACCACAGACAGTTCTCTACATGGCAGATTCTGAAACTTTCATCAGCCT	SPLICE_SITE_DONOR(HIGH	.	Fbxo22	nonsense_mediated_decay	CODING	ENSMUST00000153970	2
10	62480787	rs50870730	T	A	A/A	A/A	A/A	A/A	A/A	SPLICE_SITE_DONOR(HIGH	346	Hnrnph3	protein_coding	CODING	ENSMUST00000020263	4
10	62480787	rs50870730	T	A	A/A	A/A	A/A	A/A	A/A	SPLICE_SITE_DONOR(HIGH	.	Hnrnph3	nonsense_mediated_decay	CODING	ENSMUST00000140743	3
10	69629853	.	GGT	G	GGT/GGT	GGT/GGT	GGT/GGT	GGT/G	GGT/G	SPLICE_SITE_DONOR(HIGH	469	Ccdc6	protein_coding	CODING	ENSMUST00000147545	4
10	93757926	rs29353656	A	G	A/A	G/G	G/G	A/G	G/G	SPLICE_SITE_DONOR(HIGH	183	Gm4792	protein_coding	CODING	ENSMUST00000065826	2
10	126503059	.	AGTAAGTATTTGATAAGGAAAAGGAAAGACATTTCCTGCTGCCGCGGAGACAGGAGCTGGGAAAGGCCCCTCCTAACAGAGTTGTCCTGTCCCCACAG	A	AGTAAGTATTTGATAAGGAAAAGGAAAGACATTTCCTGCTGCCGCGGAGACAGGAGCTGGGAAAGGCCCCTCCTAACAGAGTTGTCCTGTCCCCACAG/A	AGTAAGTATTTGATAAGGAAAAGGAAAGACATTTCCTGCTGCCGCGGAGACAGGAGCTGGGAAAGGCCCCTCCTAACAGAGTTGTCCTGTCCCCACAG/AGTAAGTATTTGATAAGGAAAAGGAAAGACATTTCCTGCTGCCGCGGAGACAGGAGCTGGGAAAGGCCCCTCCTAACAGAGTTGTCCTGTCCCCACAG	AGTAAGTATTTGATAAGGAAAAGGAAAGACATTTCCTGCTGCCGCGGAGACAGGAGCTGGGAAAGGCCCCTCCTAACAGAGTTGTCCTGTCCCCACAG/A	AGTAAGTATTTGATAAGGAAAAGGAAAGACATTTCCTGCTGCCGCGGAGACAGGAGCTGGGAAAGGCCCCTCCTAACAGAGTTGTCCTGTCCCCACAG/AGTAAGTATTTGATAAGGAAAAGGAAAGACATTTCCTGCTGCCGCGGAGACAGGAGCTGGGAAAGGCCCCTCCTAACAGAGTTGTCCTGTCCCCACAG	AGTAAGTATTTGATAAGGAAAAGGAAAGACATTTCCTGCTGCCGCGGAGACAGGAGCTGGGAAAGGCCCCTCCTAACAGAGTTGTCCTGTCCCCACAG/A	SPLICE_SITE_DONOR(HIGH	158	Cdk4	protein_coding	CODING	ENSMUST00000120226	5
10	126503059	.	AGTAAGTATTTGATAAGGAAAAGGAAAGACATTTCCTGCTGCCGCGGAGACAGGAGCTGGGAAAGGCCCCTCCTAACAGAGTTGTCCTGTCCCCACAG	A	AGTAAGTATTTGATAAGGAAAAGGAAAGACATTTCCTGCTGCCGCGGAGACAGGAGCTGGGAAAGGCCCCTCCTAACAGAGTTGTCCTGTCCCCACAG/A	AGTAAGTATTTGATAAGGAAAAGGAAAGACATTTCCTGCTGCCGCGGAGACAGGAGCTGGGAAAGGCCCCTCCTAACAGAGTTGTCCTGTCCCCACAG/AGTAAGTATTTGATAAGGAAAAGGAAAGACATTTCCTGCTGCCGCGGAGACAGGAGCTGGGAAAGGCCCCTCCTAACAGAGTTGTCCTGTCCCCACAG	AGTAAGTATTTGATAAGGAAAAGGAAAGACATTTCCTGCTGCCGCGGAGACAGGAGCTGGGAAAGGCCCCTCCTAACAGAGTTGTCCTGTCCCCACAG/A	AGTAAGTATTTGATAAGGAAAAGGAAAGACATTTCCTGCTGCCGCGGAGACAGGAGCTGGGAAAGGCCCCTCCTAACAGAGTTGTCCTGTCCCCACAG/AGTAAGTATTTGATAAGGAAAAGGAAAGACATTTCCTGCTGCCGCGGAGACAGGAGCTGGGAAAGGCCCCTCCTAACAGAGTTGTCCTGTCCCCACAG	AGTAAGTATTTGATAAGGAAAAGGAAAGACATTTCCTGCTGCCGCGGAGACAGGAGCTGGGAAAGGCCCCTCCTAACAGAGTTGTCCTGTCCCCACAG/A	SPLICE_SITE_DONOR(HIGH	252	Cdk4	protein_coding	CODING	ENSMUST00000133115	6
10	126503059	.	AGTAAGTATTTGATAAGGAAAAGGAAAGACATTTCCTGCTGCCGCGGAGACAGGAGCTGGGAAAGGCCCCTCCTAACAGAGTTGTCCTGTCCCCACAG	A	AGTAAGTATTTGATAAGGAAAAGGAAAGACATTTCCTGCTGCCGCGGAGACAGGAGCTGGGAAAGGCCCCTCCTAACAGAGTTGTCCTGTCCCCACAG/A	AGTAAGTATTTGATAAGGAAAAGGAAAGACATTTCCTGCTGCCGCGGAGACAGGAGCTGGGAAAGGCCCCTCCTAACAGAGTTGTCCTGTCCCCACAG/AGTAAGTATTTGATAAGGAAAAGGAAAGACATTTCCTGCTGCCGCGGAGACAGGAGCTGGGAAAGGCCCCTCCTAACAGAGTTGTCCTGTCCCCACAG	AGTAAGTATTTGATAAGGAAAAGGAAAGACATTTCCTGCTGCCGCGGAGACAGGAGCTGGGAAAGGCCCCTCCTAACAGAGTTGTCCTGTCCCCACAG/A	AGTAAGTATTTGATAAGGAAAAGGAAAGACATTTCCTGCTGCCGCGGAGACAGGAGCTGGGAAAGGCCCCTCCTAACAGAGTTGTCCTGTCCCCACAG/AGTAAGTATTTGATAAGGAAAAGGAAAGACATTTCCTGCTGCCGCGGAGACAGGAGCTGGGAAAGGCCCCTCCTAACAGAGTTGTCCTGTCCCCACAG	AGTAAGTATTTGATAAGGAAAAGGAAAGACATTTCCTGCTGCCGCGGAGACAGGAGCTGGGAAAGGCCCCTCCTAACAGAGTTGTCCTGTCCCCACAG/A	SPLICE_SITE_DONOR(HIGH	270	Cdk4	protein_coding	CODING	ENSMUST00000125682	5
10	126503059	.	AGTAAGTATTTGATAAGGAAAAGGAAAGACATTTCCTGCTGCCGCGGAGACAGGAGCTGGGAAAGGCCCCTCCTAACAGAGTTGTCCTGTCCCCACAG	A	AGTAAGTATTTGATAAGGAAAAGGAAAGACATTTCCTGCTGCCGCGGAGACAGGAGCTGGGAAAGGCCCCTCCTAACAGAGTTGTCCTGTCCCCACAG/A	AGTAAGTATTTGATAAGGAAAAGGAAAGACATTTCCTGCTGCCGCGGAGACAGGAGCTGGGAAAGGCCCCTCCTAACAGAGTTGTCCTGTCCCCACAG/AGTAAGTATTTGATAAGGAAAAGGAAAGACATTTCCTGCTGCCGCGGAGACAGGAGCTGGGAAAGGCCCCTCCTAACAGAGTTGTCCTGTCCCCACAG	AGTAAGTATTTGATAAGGAAAAGGAAAGACATTTCCTGCTGCCGCGGAGACAGGAGCTGGGAAAGGCCCCTCCTAACAGAGTTGTCCTGTCCCCACAG/A	AGTAAGTATTTGATAAGGAAAAGGAAAGACATTTCCTGCTGCCGCGGAGACAGGAGCTGGGAAAGGCCCCTCCTAACAGAGTTGTCCTGTCCCCACAG/AGTAAGTATTTGATAAGGAAAAGGAAAGACATTTCCTGCTGCCGCGGAGACAGGAGCTGGGAAAGGCCCCTCCTAACAGAGTTGTCCTGTCCCCACAG	AGTAAGTATTTGATAAGGAAAAGGAAAGACATTTCCTGCTGCCGCGGAGACAGGAGCTGGGAAAGGCCCCTCCTAACAGAGTTGTCCTGTCCCCACAG/A	SPLICE_SITE_DONOR(HIGH	303	Cdk4	protein_coding	CODING	ENSMUST00000006911	6
10	126503059	.	AGTAAGTATTTGATAAGGAAAAGGAAAGACATTTCCTGCTGCCGCGGAGACAGGAGCTGGGAAAGGCCCCTCCTAACAGAGTTGTCCTGTCCCCACAG	A	AGTAAGTATTTGATAAGGAAAAGGAAAGACATTTCCTGCTGCCGCGGAGACAGGAGCTGGGAAAGGCCCCTCCTAACAGAGTTGTCCTGTCCCCACAG/A	AGTAAGTATTTGATAAGGAAAAGGAAAGACATTTCCTGCTGCCGCGGAGACAGGAGCTGGGAAAGGCCCCTCCTAACAGAGTTGTCCTGTCCCCACAG/AGTAAGTATTTGATAAGGAAAAGGAAAGACATTTCCTGCTGCCGCGGAGACAGGAGCTGGGAAAGGCCCCTCCTAACAGAGTTGTCCTGTCCCCACAG	AGTAAGTATTTGATAAGGAAAAGGAAAGACATTTCCTGCTGCCGCGGAGACAGGAGCTGGGAAAGGCCCCTCCTAACAGAGTTGTCCTGTCCCCACAG/A	AGTAAGTATTTGATAAGGAAAAGGAAAGACATTTCCTGCTGCCGCGGAGACAGGAGCTGGGAAAGGCCCCTCCTAACAGAGTTGTCCTGTCCCCACAG/AGTAAGTATTTGATAAGGAAAAGGAAAGACATTTCCTGCTGCCGCGGAGACAGGAGCTGGGAAAGGCCCCTCCTAACAGAGTTGTCCTGTCCCCACAG	AGTAAGTATTTGATAAGGAAAAGGAAAGACATTTCCTGCTGCCGCGGAGACAGGAGCTGGGAAAGGCCCCTCCTAACAGAGTTGTCCTGTCCCCACAG/A	SPLICE_SITE_DONOR(HIGH	.	Cdk4	nonsense_mediated_decay	CODING	ENSMUST00000142558	5
10	126503059	.	AGTAAGTATTTGATAAGGAAAAGGAAAGACATTTCCTGCTGCCGCGGAGACAGGAGCTGGGAAAGGCCCCTCCTAACAGAGTTGTCCTGTCCCCACAG	A	AGTAAGTATTTGATAAGGAAAAGGAAAGACATTTCCTGCTGCCGCGGAGACAGGAGCTGGGAAAGGCCCCTCCTAACAGAGTTGTCCTGTCCCCACAG/A	AGTAAGTATTTGATAAGGAAAAGGAAAGACATTTCCTGCTGCCGCGGAGACAGGAGCTGGGAAAGGCCCCTCCTAACAGAGTTGTCCTGTCCCCACAG/AGTAAGTATTTGATAAGGAAAAGGAAAGACATTTCCTGCTGCCGCGGAGACAGGAGCTGGGAAAGGCCCCTCCTAACAGAGTTGTCCTGTCCCCACAG	AGTAAGTATTTGATAAGGAAAAGGAAAGACATTTCCTGCTGCCGCGGAGACAGGAGCTGGGAAAGGCCCCTCCTAACAGAGTTGTCCTGTCCCCACAG/A	AGTAAGTATTTGATAAGGAAAAGGAAAGACATTTCCTGCTGCCGCGGAGACAGGAGCTGGGAAAGGCCCCTCCTAACAGAGTTGTCCTGTCCCCACAG/AGTAAGTATTTGATAAGGAAAAGGAAAGACATTTCCTGCTGCCGCGGAGACAGGAGCTGGGAAAGGCCCCTCCTAACAGAGTTGTCCTGTCCCCACAG	AGTAAGTATTTGATAAGGAAAAGGAAAGACATTTCCTGCTGCCGCGGAGACAGGAGCTGGGAAAGGCCCCTCCTAACAGAGTTGTCCTGTCCCCACAG/A	SPLICE_SITE_DONOR(HIGH	.	Cdk4	retained_intron	CODING	ENSMUST00000140254	5
11	55122472	.	TGTACCTCACCCCA	T	TGTACCTCACCCCA/T	TGTACCTCACCCCA/T	TGTACCTCACCCCA/TGTACCTCACCCCA	TGTACCTCACCCCA/TGTACCTCACCCCA	T/T	SPLICE_SITE_DONOR(HIGH	226	Fat2	protein_coding	CODING	ENSMUST00000167793	1
11	58704281	rs26971903	A	G	A/G	A/G	A/A	A/A	G/G	SPLICE_SITE_DONOR(HIGH	593	Zfp39	protein_coding	CODING	ENSMUST00000093063	7
11	62654248	rs26955260	T	C	T/T	T/C	T/T	T/T	C/C	SPLICE_SITE_DONOR(HIGH	488	Trim16	protein_coding	CODING	ENSMUST00000072639	6
11	62654248	rs26955260	T	C	T/T	T/C	T/T	T/T	C/C	SPLICE_SITE_DONOR(HIGH	488	Trim16	protein_coding	CODING	ENSMUST00000108704	6
11	69780611	.	T	G	T/T	T/G	T/T	T/T	T/G	SPLICE_SITE_DONOR(HIGH	128	Cldn7	protein_coding	CODING	ENSMUST00000108596	2
11	69780611	.	T	G	T/T	T/G	T/T	T/T	T/G	SPLICE_SITE_DONOR(HIGH	211	Cldn7	protein_coding	CODING	ENSMUST00000018713	2
11	69780611	.	T	G	T/T	T/G	T/T	T/T	T/G	SPLICE_SITE_DONOR(HIGH	211	Cldn7	protein_coding	CODING	ENSMUST00000108597	3
11	69780611	.	T	G	T/T	T/G	T/T	T/T	T/G	SPLICE_SITE_DONOR(HIGH	.	Cldn7	processed_transcript	CODING	ENSMUST00000151515	1
11	72714962	.	G	GAAGGCACTGCAGCACATGCCTCTCGCTCTGGCCCAAAGATTTATTTATGATTATAAGAGGGCATCAGA	G/G	G/GAAGGCACTGCAGCACATGCCTCTCGCTCTGGCCCAAAGATTTATTTATGATTATAAGAGGGCATCAGA	G/GAAGGCACTGCAGCACATGCCTCTCGCTCTGGCCCAAAGATTTATTTATGATTATAAGAGGGCATCAGA	G/GAAGGCACTGCAGCACATGCCTCTCGCTCTGGCCCAAAGATTTATTTATGATTATAAGAGGGCATCAGA	G/GAAGGCACTGCAGCACATGCCTCTCGCTCTGGCCCAAAGATTTATTTATGATTATAAGAGGGCATCAGA	SPLICE_SITE_DONOR(HIGH	2891	Zzef1	protein_coding	CODING	ENSMUST00000069395	42
11	72714962	.	G	GAAGGCACTGCAGCACATGCCTCTCGCTCTGGCCCAAAGATTTATTTATGATTATAAGAGGGCATCAGA	G/G	G/GAAGGCACTGCAGCACATGCCTCTCGCTCTGGCCCAAAGATTTATTTATGATTATAAGAGGGCATCAGA	G/GAAGGCACTGCAGCACATGCCTCTCGCTCTGGCCCAAAGATTTATTTATGATTATAAGAGGGCATCAGA	G/GAAGGCACTGCAGCACATGCCTCTCGCTCTGGCCCAAAGATTTATTTATGATTATAAGAGGGCATCAGA	G/GAAGGCACTGCAGCACATGCCTCTCGCTCTGGCCCAAAGATTTATTTATGATTATAAGAGGGCATCAGA	SPLICE_SITE_DONOR(HIGH	2924	Zzef1	protein_coding	CODING	ENSMUST00000172220	42
11	76056495	rs50851438	C	A	C/C	C/A	C/C	C/C	A/A	SPLICE_SITE_DONOR(HIGH	279	Glod4	protein_coding	CODING	ENSMUST00000170710	1
11	115795093	.	CTGG	C	CTGG/CTGG	CTGG/C	CTGG/C	CTGG/C	CTGG/CTGG	SPLICE_SITE_DONOR(HIGH	308	Sap30bp	protein_coding	CODING	ENSMUST00000140991	1
11	115795093	.	CTGG	C	CTGG/CTGG	CTGG/C	CTGG/C	CTGG/C	CTGG/CTGG	SPLICE_SITE_DONOR(HIGH	.	Sap30bp	processed_transcript	CODING	ENSMUST00000021101	1
11	115795093	.	CTGG	C	CTGG/CTGG	CTGG/C	CTGG/C	CTGG/C	CTGG/CTGG	SPLICE_SITE_DONOR(HIGH	.	Sap30bp	processed_transcript	CODING	ENSMUST00000131737	1
11	115795093	.	CTGG	C	CTGG/CTGG	CTGG/C	CTGG/C	CTGG/C	CTGG/CTGG	SPLICE_SITE_DONOR(HIGH	.	Sap30bp	processed_transcript	CODING	ENSMUST00000146209	1
11	115796790	.	G	GAAGA	G/G	G/GAAGA	G/GAAGA	G/GAAGA	G/G	SPLICE_SITE_DONOR(HIGH	308	Sap30bp	protein_coding	CODING	ENSMUST00000140991	2
11	115796790	.	G	GAAGA	G/G	G/GAAGA	G/GAAGA	G/GAAGA	G/G	SPLICE_SITE_DONOR(HIGH	.	Sap30bp	processed_transcript	CODING	ENSMUST00000021101	2
11	115796790	.	G	GAAGA	G/G	G/GAAGA	G/GAAGA	G/GAAGA	G/G	SPLICE_SITE_DONOR(HIGH	.	Sap30bp	processed_transcript	CODING	ENSMUST00000131737	2
12	25624096	rs29175886	T	A	T/T	T/T	T/T	T/A	T/A	SPLICE_SITE_DONOR(HIGH	379	Mboat2	protein_coding	CODING	ENSMUST00000020976	1
12	32870296	rs29158289	C	A	C/C	C/A	C/C	C/A	C/A	SPLICE_SITE_DONOR(HIGH	1112	Pik3cg	protein_coding	CODING	ENSMUST00000020890	11
12	75070620	rs29216035	T	C	T/C	T/C	T/C	T/C	C/C	SPLICE_SITE_DONOR(HIGH	389	Snapc1	protein_coding	CODING	ENSMUST00000021532	4
12	75417343	rs46234041	C	G	C/G	C/G	C/G	C/G	G/G	SPLICE_SITE_DONOR(HIGH	39	Gm11042	protein_coding	CODING	ENSMUST00000110441	1
12	75417343	rs46234041	C	G	C/G	C/G	C/G	C/G	G/G	SPLICE_SITE_DONOR(HIGH	40	Gm11042	protein_coding	CODING	ENSMUST00000163520	1
12	77132383	.	GTA	G	GTA/G	GTA/G	GTA/G	GTA/G	G/G	SPLICE_SITE_DONOR(HIGH	6870	Syne2	protein_coding	CODING	ENSMUST00000143031	75
12	77132383	.	GTA	G	GTA/G	GTA/G	GTA/G	GTA/G	G/G	SPLICE_SITE_DONOR(HIGH	6874	Syne2	protein_coding	CODING	ENSMUST00000044217	75
12	112780521	.	G	GAAAAA	G/G	G/G	G/GAAAAA	G/GAAAAA	G/GAAAAA	SPLICE_SITE_DONOR(HIGH	250	Eif5	protein_coding	CODING	ENSMUST00000074417	8
12	112780521	.	G	GAAAAA	G/G	G/G	G/GAAAAA	G/GAAAAA	G/GAAAAA	SPLICE_SITE_DONOR(HIGH	287	Eif5	protein_coding	CODING	ENSMUST00000058102	6
12	112780521	.	G	GAAAAA	G/G	G/G	G/GAAAAA	G/GAAAAA	G/GAAAAA	SPLICE_SITE_DONOR(HIGH	375	Eif5	protein_coding	CODING	ENSMUST00000170663	8
12	112780521	.	G	GAAAAA	G/G	G/G	G/GAAAAA	G/GAAAAA	G/GAAAAA	SPLICE_SITE_DONOR(HIGH	429	Eif5	protein_coding	CODING	ENSMUST00000050993	7
12	112780521	.	G	GAAAAA	G/G	G/G	G/GAAAAA	G/GAAAAA	G/GAAAAA	SPLICE_SITE_DONOR(HIGH	429	Eif5	protein_coding	CODING	ENSMUST00000166123	8
12	112780523	.	T	A	T/T	T/T	T/A	T/A	T/T	SPLICE_SITE_DONOR(HIGH	250	Eif5	protein_coding	CODING	ENSMUST00000074417	8
12	112780523	.	T	A	T/T	T/T	T/A	T/A	T/T	SPLICE_SITE_DONOR(HIGH	287	Eif5	protein_coding	CODING	ENSMUST00000058102	6
12	112780523	.	T	A	T/T	T/T	T/A	T/A	T/T	SPLICE_SITE_DONOR(HIGH	375	Eif5	protein_coding	CODING	ENSMUST00000170663	8
12	112780523	.	T	A	T/T	T/T	T/A	T/A	T/T	SPLICE_SITE_DONOR(HIGH	429	Eif5	protein_coding	CODING	ENSMUST00000050993	7
12	112780523	.	T	A	T/T	T/T	T/A	T/A	T/T	SPLICE_SITE_DONOR(HIGH	429	Eif5	protein_coding	CODING	ENSMUST00000166123	8
12	112781476	.	G	GCC	G/G	G/G	G/GCC	G/GCC	G/GCC	SPLICE_SITE_DONOR(HIGH	375	Eif5	protein_coding	CODING	ENSMUST00000170663	9
12	112781476	.	G	GCC	G/G	G/G	G/GCC	G/GCC	G/GCC	SPLICE_SITE_DONOR(HIGH	429	Eif5	protein_coding	CODING	ENSMUST00000050993	9
12	112781476	.	G	GCC	G/G	G/G	G/GCC	G/GCC	G/GCC	SPLICE_SITE_DONOR(HIGH	429	Eif5	protein_coding	CODING	ENSMUST00000166123	10
12	114849785	.	C	T	C/T	C/T	C/T	C/T	C/T	SPLICE_SITE_DONOR(HIGH	114	Gm16948	IG_V_gene	CODING	ENSMUST00000103445	1
12	116831707	.	A	C	A/C	A/C	A/C	A/C	A/C	SPLICE_SITE_DONOR(HIGH	116	Gm16901	IG_V_gene	CODING	ENSMUST00000103537	1
13	23776490	.	A	AGAGGAGTAGACCTGACATCGTTTCTACCACTCATCAGTGCTGGATGCT	A/AGAGGAGTAGACCTGACATCGTTTCTACCACTCATCAGTGCTGGATGCT	A/AGAGGAGTAGACCTGACATCGTTTCTACCACTCATCAGTGCTGGATGCT	A/AGAGGAGTAGACCTGACATCGTTTCTACCACTCATCAGTGCTGGATGCT	A/A	A/AGAGGAGTAGACCTGACATCGTTTCTACCACTCATCAGTGCTGGATGCT	SPLICE_SITE_DONOR(HIGH	126	Hist1h2bc	protein_coding	CODING	ENSMUST00000018246	1
13	66955894	.	A	G	G/G	A/A	A/A	A/A	A/A	SPLICE_SITE_DONOR(HIGH	270	Gm10323	protein_coding	CODING	ENSMUST00000079229	1
13	67710509	.	C	A	A/A	C/C	C/C	C/C	C/A	SPLICE_SITE_DONOR(HIGH	1045	AA987161	protein_coding	CODING	ENSMUST00000012873	1
13	67710509	.	C	A	A/A	C/C	C/C	C/C	C/A	SPLICE_SITE_DONOR(HIGH	.	AA987161	processed_transcript	CODING	ENSMUST00000133177	1
13	68723235	rs48099976	T	C	C/C	T/C	T/C	T/T	T/C	SPLICE_SITE_DONOR(HIGH	152	Fastkd3	protein_coding	CODING	ENSMUST00000099403	2
13	69733788	.	GCTTACCCCTGGGTATTTTGTATCCAGTT	G	GCTTACCCCTGGGTATTTTGTATCCAGTT/G	GCTTACCCCTGGGTATTTTGTATCCAGTT/G	GCTTACCCCTGGGTATTTTGTATCCAGTT/G	GCTTACCCCTGGGTATTTTGTATCCAGTT/GCTTACCCCTGGGTATTTTGTATCCAGTT	GCTTACCCCTGGGTATTTTGTATCCAGTT/G	SPLICE_SITE_DONOR(HIGH	209	Srd5a1	protein_coding	CODING	ENSMUST00000170859	3
13	69733788	.	GCTTACCCCTGGGTATTTTGTATCCAGTT	G	GCTTACCCCTGGGTATTTTGTATCCAGTT/G	GCTTACCCCTGGGTATTTTGTATCCAGTT/G	GCTTACCCCTGGGTATTTTGTATCCAGTT/G	GCTTACCCCTGGGTATTTTGTATCCAGTT/GCTTACCCCTGGGTATTTTGTATCCAGTT	GCTTACCCCTGGGTATTTTGTATCCAGTT/G	SPLICE_SITE_DONOR(HIGH	255	Srd5a1	protein_coding	CODING	ENSMUST00000091514	3
13	69733788	.	GCTTACCCCTGGGTATTTTGTATCCAGTT	G	GCTTACCCCTGGGTATTTTGTATCCAGTT/G	GCTTACCCCTGGGTATTTTGTATCCAGTT/G	GCTTACCCCTGGGTATTTTGTATCCAGTT/G	GCTTACCCCTGGGTATTTTGTATCCAGTT/GCTTACCCCTGGGTATTTTGTATCCAGTT	GCTTACCCCTGGGTATTTTGTATCCAGTT/G	SPLICE_SITE_DONOR(HIGH	.	Srd5a1	processed_transcript	CODING	ENSMUST00000059235	3
13	75782601	.	GAAGGAACTGA	G	GAAGGAACTGA/GAAGGAACTGA	GAAGGAACTGA/G	GAAGGAACTGA/G	GAAGGAACTGA/GAAGGAACTGA	GAAGGAACTGA/GAAGGAACTGA	SPLICE_SITE_DONOR(HIGH	.	Gm4149	pseudogene	NON_CODING	ENSMUST00000099371	1
14	64715182	.	AAATGGATGAAATT	A	A/A	AAATGGATGAAATT/AAATGGATGAAATT	A/A	AAATGGATGAAATT/A	AAATGGATGAAATT/A	SPLICE_SITE_DONOR(HIGH	233	Prss51	protein_coding	CODING	ENSMUST00000111175	3
16	4940474	.	GAATTC	G	G/G	G/G	G/G	G/G	G/G	SPLICE_SITE_DONOR(HIGH	237	Nudt16l1	protein_coding	CODING	ENSMUST00000115846	4
16	32754079	.	ATCATGAGCAGCTCAGCTCCAAGTACAACACACATGTTATCCACAACATCCTCCACTCAAAGTACCTCAGTAGACACAAGACACACAACAGCAGGAAGGACTCAAGGTTCTACACCTGCCACCACACAGGTCTCACCTTCCTCCCAGAACATGACAACCACCTCACATGCTCCC	A	ATCATGAGCAGCTCAGCTCCAAGTACAACACACATGTTATCCACAACATCCTCCACTCAAAGTACCTCAGTAGACACAAGACACACAACAGCAGGAAGGACTCAAGGTTCTACACCTGCCACCACACAGGTCTCACCTTCCTCCCAGAACATGACAACCACCTCACATGCTCCC/A	ATCATGAGCAGCTCAGCTCCAAGTACAACACACATGTTATCCACAACATCCTCCACTCAAAGTACCTCAGTAGACACAAGACACACAACAGCAGGAAGGACTCAAGGTTCTACACCTGCCACCACACAGGTCTCACCTTCCTCCCAGAACATGACAACCACCTCACATGCTCCC/A	ATCATGAGCAGCTCAGCTCCAAGTACAACACACATGTTATCCACAACATCCTCCACTCAAAGTACCTCAGTAGACACAAGACACACAACAGCAGGAAGGACTCAAGGTTCTACACCTGCCACCACACAGGTCTCACCTTCCTCCCAGAACATGACAACCACCTCACATGCTCCC/A	ATCATGAGCAGCTCAGCTCCAAGTACAACACACATGTTATCCACAACATCCTCCACTCAAAGTACCTCAGTAGACACAAGACACACAACAGCAGGAAGGACTCAAGGTTCTACACCTGCCACCACACAGGTCTCACCTTCCTCCCAGAACATGACAACCACCTCACATGCTCCC/A	ATCATGAGCAGCTCAGCTCCAAGTACAACACACATGTTATCCACAACATCCTCCACTCAAAGTACCTCAGTAGACACAAGACACACAACAGCAGGAAGGACTCAAGGTTCTACACCTGCCACCACACAGGTCTCACCTTCCTCCCAGAACATGACAACCACCTCACATGCTCCC/A	SPLICE_SITE_DONOR(HIGH	3470	Muc4	protein_coding	CODING	ENSMUST00000096106	3
16	36323004	.	T	TA	T/T	T/T	T/T	TA/TA	T/T	SPLICE_SITE_DONOR(HIGH	96	Gm1975	protein_coding	CODING	ENSMUST00000114850	2
16	49913682	.	GTTTTT	G,GT	GTTTTT/GTTTTT	GTTTTT/GTTTTT	GTTTTT/GT	G/GT	GTTTTT/GT	SPLICE_SITE_DONOR(HIGH	.	Cd47	pseudogene	NON_CODING	ENSMUST00000113709	1
16	49913682	.	GTTTTT	G,GT	GTTTTT/GTTTTT	GTTTTT/GTTTTT	GTTTTT/GT	G/GT	GTTTTT/GT	SPLICE_SITE_DONOR(HIGH	.	Cd47	pseudogene	NON_CODING	ENSMUST00000113709	1
16	59186026	.	C	CAGAA	C/C	C/C	C/C	CAGAA/CAGAA	C/CAGAA	SPLICE_SITE_DONOR(HIGH	.	Olfr197	pseudogene	NON_CODING	ENSMUST00000080031	1
17	7109265	.	C	T	C/C	C/C	C/T	C/T	C/C	SPLICE_SITE_DONOR(HIGH	534	Rsph3b	protein_coding	CODING	ENSMUST00000024572	8
17	14025986	.	T	G	T/T	T/G	T/T	T/G	T/T	SPLICE_SITE_DONOR(HIGH	1663	Mllt4	protein_coding	CODING	ENSMUST00000137708	29
17	14025986	.	T	G	T/T	T/G	T/T	T/G	T/T	SPLICE_SITE_DONOR(HIGH	1805	Mllt4	protein_coding	CODING	ENSMUST00000150848	28
17	14025986	.	T	G	T/T	T/G	T/T	T/G	T/T	SPLICE_SITE_DONOR(HIGH	1806	Mllt4	protein_coding	CODING	ENSMUST00000170827	29
17	14025986	.	T	G	T/T	T/G	T/T	T/G	T/T	SPLICE_SITE_DONOR(HIGH	1820	Mllt4	protein_coding	CODING	ENSMUST00000139666	29
17	14025986	.	T	G	T/T	T/G	T/T	T/G	T/T	SPLICE_SITE_DONOR(HIGH	1821	Mllt4	protein_coding	CODING	ENSMUST00000165039	30
17	14025986	.	T	G	T/T	T/G	T/T	T/G	T/T	SPLICE_SITE_DONOR(HIGH	1827	Mllt4	protein_coding	CODING	ENSMUST00000137784	30
17	14025986	.	T	G	T/T	T/G	T/T	T/G	T/T	SPLICE_SITE_DONOR(HIGH	353	Mllt4	protein_coding	CODING	ENSMUST00000137531	1
17	14025986	.	T	G	T/T	T/G	T/T	T/G	T/T	SPLICE_SITE_DONOR(HIGH	.	Mllt4	retained_intron	CODING	ENSMUST00000124188	1
17	20872144	.	TA	T	TA/T	TA/T	TA/T	TA/T	TA/TA	SPLICE_SITE_DONOR(HIGH	.	Vmn1r227	pseudogene	NON_CODING	ENSMUST00000088829	1
17	23483411	.	T	G	T/G	T/T	T/G	T/T	T/T	SPLICE_SITE_DONOR(HIGH	857	Vmn2r115	protein_coding	CODING	ENSMUST00000168175	3
17	23981065	.	ACAG	A	ACAG/A	ACAG/A	ACAG/A	ACAG/A	ACAG/ACAG	SPLICE_SITE_DONOR(HIGH	282	Prss41	protein_coding	CODING	ENSMUST00000122936	1
17	25481994	rs33360182	T	C	T/C	T/C	T/C	T/C	T/T	SPLICE_SITE_DONOR(HIGH	310	Tpsab1	protein_coding	CODING	ENSMUST00000153118	2
17	27061734	.	G	GTGGAGA	G/G	G/GTGGAGA	G/GTGGAGA	G/GTGGAGA	G/G	SPLICE_SITE_DONOR(HIGH	610	Kifc5b	protein_coding	CODING	ENSMUST00000077674	8
17	27061734	.	G	GTGGAGA	G/G	G/GTGGAGA	G/GTGGAGA	G/GTGGAGA	G/G	SPLICE_SITE_DONOR(HIGH	672	Kifc5b	protein_coding	CODING	ENSMUST00000078961	7
17	28021551	rs33622206	T	C	T/C	C/C	T/C	T/C	T/T	SPLICE_SITE_DONOR(HIGH	1429	Uhrf1bp1	protein_coding	CODING	ENSMUST00000114849	10
17	34136876	.	ACTTC	A	ACTTC/A	ACTTC/A	ACTTC/ACTTC	ACTTC/A	ACTTC/A	SPLICE_SITE_DONOR(HIGH	139	H2-K1	protein_coding	CODING	ENSMUST00000172760	2
17	46571493	.	CTTA	C	CTTA/C	CTTA/C	CTTA/C	CTTA/C	CTTA/C	SPLICE_SITE_DONOR(HIGH	416	Slc22a7	protein_coding	CODING	ENSMUST00000164109	6
17	46571493	.	CTTA	C	CTTA/C	CTTA/C	CTTA/C	CTTA/C	CTTA/C	SPLICE_SITE_DONOR(HIGH	540	Slc22a7	protein_coding	CODING	ENSMUST00000087012	6
18	31989634	.	G	A	G/G	G/G	G/G	G/G	G/G	SPLICE_SITE_DONOR(HIGH	1330	Wdr33	protein_coding	CODING	ENSMUST00000025264	4
18	31989634	.	G	A	G/G	G/G	G/G	G/G	G/G	SPLICE_SITE_DONOR(HIGH	271	Wdr33	protein_coding	CODING	ENSMUST00000082319	4
18	35740950	.	G	GCATT	G/GCATT	G/G	G/G	G/G	G/GCATT	SPLICE_SITE_DONOR(HIGH	846	Matr3	protein_coding	CODING	ENSMUST00000166793	7
18	35740950	.	G	GCATT	G/GCATT	G/G	G/G	G/G	G/GCATT	SPLICE_SITE_DONOR(HIGH	852	Matr3	protein_coding	CODING	ENSMUST00000041514	7
18	35741376	.	G	GAAACCTGAAGGAAAACCAGATCAGAAGTTTGATCAAAAGCAAGAACTTGGTCGT	G/GAAACCTGAAGGAAAACCAGATCAGAAGTTTGATCAAAAGCAAGAACTTGGTCGT	G/G	G/G	G/G	G/GAAACCTGAAGGAAAACCAGATCAGAAGTTTGATCAAAAGCAAGAACTTGGTCGT	SPLICE_SITE_DONOR(HIGH	846	Matr3	protein_coding	CODING	ENSMUST00000166793	8
18	35741376	.	G	GAAACCTGAAGGAAAACCAGATCAGAAGTTTGATCAAAAGCAAGAACTTGGTCGT	G/GAAACCTGAAGGAAAACCAGATCAGAAGTTTGATCAAAAGCAAGAACTTGGTCGT	G/G	G/G	G/G	G/GAAACCTGAAGGAAAACCAGATCAGAAGTTTGATCAAAAGCAAGAACTTGGTCGT	SPLICE_SITE_DONOR(HIGH	852	Matr3	protein_coding	CODING	ENSMUST00000041514	8
18	36956299	.	G	GAGGAAAAGGC	G/G	G/G	G/G	G/GAGGAAAAGGC	G/GAGGAAAAGGC	SPLICE_SITE_DONOR(HIGH	199	Zmat2	protein_coding	CODING	ENSMUST00000001419	5
19	4126040	.	GC	G	G/G	.	G/G	G/G	G/G	SPLICE_SITE_DONOR(HIGH	.	Tmem134	antisense	NON_CODING	ENSMUST00000150627	1
19	4126040	.	GC	G	G/G	.	G/G	G/G	G/G	SPLICE_SITE_DONOR(HIGH	.	Tmem134	antisense	NON_CODING	ENSMUST00000171743	1
19	39587825	.	GGTAA	G	GGTAA/G	GGTAA/GGTAA	GGTAA/G	G/G	GGTAA/G	SPLICE_SITE_DONOR(HIGH	490	Cyp2c39	protein_coding	CODING	ENSMUST00000025968	2
19	58338400	rs36678199	A	G	G/G	A/A	A/G	G/G	A/A	SPLICE_SITE_DONOR(HIGH	258	Gfra1	protein_coding	CODING	ENSMUST00000166573	9
19	58338400	rs36678199	A	G	G/G	A/A	A/G	G/G	A/A	SPLICE_SITE_DONOR(HIGH	463	Gfra1	protein_coding	CODING	ENSMUST00000129100	7
19	58338400	rs36678199	A	G	G/G	A/A	A/G	G/G	A/A	SPLICE_SITE_DONOR(HIGH	468	Gfra1	protein_coding	CODING	ENSMUST00000026076	9
19	58338400	rs36678199	A	G	G/G	A/A	A/G	G/G	A/A	SPLICE_SITE_DONOR(HIGH	468	Gfra1	protein_coding	CODING	ENSMUST00000152507	9
19	58338400	rs36678199	A	G	G/G	A/A	A/G	G/G	A/A	SPLICE_SITE_DONOR(HIGH	468	Gfra1	protein_coding	CODING	ENSMUST00000169850	8
19	58338400	rs36678199	A	G	G/G	A/A	A/G	G/G	A/A	SPLICE_SITE_DONOR(HIGH	.	Gfra1	nonsense_mediated_decay	CODING	ENSMUST00000140141	9
X	71548925	.	G	GATCCAGGCCTTCAATGTGACTGGTGAATAGTGCTTCTATGCTAGCAACTGTTCTAGATTCTCTCCCA	G/G	G/G	G/G	G/G	G/G	SPLICE_SITE_DONOR(HIGH	415	Atp6ap1	protein_coding	CODING	ENSMUST00000114171	9
X	71548925	.	G	GATCCAGGCCTTCAATGTGACTGGTGAATAGTGCTTCTATGCTAGCAACTGTTCTAGATTCTCTCCCA	G/G	G/G	G/G	G/G	G/G	SPLICE_SITE_DONOR(HIGH	463	Atp6ap1	protein_coding	CODING	ENSMUST00000019231	9
X	71548925	.	G	GATCCAGGCCTTCAATGTGACTGGTGAATAGTGCTTCTATGCTAGCAACTGTTCTAGATTCTCTCCCA	G/G	G/G	G/G	G/G	G/G	SPLICE_SITE_DONOR(HIGH	53	Atp6ap1	protein_coding	CODING	ENSMUST00000154630	1
X	100013760	rs45747870	A	G	G/G	A/A	A/A	A/A	A/A	SPLICE_SITE_DONOR(HIGH	.	Gm9126	transcribed_unprocessed_pseudogene	NON_CODING	ENSMUST00000117072	1

## Sheet: START_LOST(HIGH
Chromosome	Position	ID	Reference	Alteration	PML-/-HBsAgtg/0 (9-Mon)	PML-/- (6-Mon)	PML-/-HBsAgtg/0 (3-Mon)	HBsAgtg/0 (6-Mon)	PML-/-HBsAgtg/0 (6-Mon)	Effect ( Effect_Impact	Functional_Class	Codon_Change	Amino_Acid_Change	Amino_Acid_length	Gene_Name	Transcript_BioType	Gene_Coding	Transcript_ID	Exon_Rank
1	15259877	.	ATTTTGTCTACGG	A	ATTTTGTCTACGG/ATTTTGTCTACGG	ATTTTGTCTACGG/A	ATTTTGTCTACGG/A	ATTTTGTCTACGG/A	ATTTTGTCTACGG/A	START_LOST(HIGH	.	atg/	M1	332	Gm10566	protein_coding	CODING	ENSMUST00000086739	1
1	80661283	rs108334751	T	C	C/C	T/T	T/C	T/T	C/C	START_LOST(HIGH	MISSENSE	Atg/Gtg	M1V	372	Dock10	protein_coding	CODING	ENSMUST00000057520	1
1	173489448	.	CTGTGGTGATG	C	CTGTGGTGATG/C	CTGTGGTGATG/C	CTGTGGTGATG/CTGTGGTGATG	CTGTGGTGATG/CTGTGGTGATG	CTGTGGTGATG/CTGTGGTGATG	START_LOST(HIGH	.	atg/	M1	339	Cd244	protein_coding	CODING	ENSMUST00000164360	1
1	173489448	.	CTGTGGTGATG	C	CTGTGGTGATG/C	CTGTGGTGATG/C	CTGTGGTGATG/CTGTGGTGATG	CTGTGGTGATG/CTGTGGTGATG	CTGTGGTGATG/CTGTGGTGATG	START_LOST(HIGH	.	atg/	M1	397	Cd244	protein_coding	CODING	ENSMUST00000004829	1
1	173489448	.	CTGTGGTGATG	C	CTGTGGTGATG/C	CTGTGGTGATG/C	CTGTGGTGATG/CTGTGGTGATG	CTGTGGTGATG/CTGTGGTGATG	CTGTGGTGATG/CTGTGGTGATG	START_LOST(HIGH	.	atg/	M1	397	Cd244	protein_coding	CODING	ENSMUST00000163487	1
1	173489457	.	T	G	T/G	T/G	T/G	T/T	T/G	START_LOST(HIGH	MISSENSE	aTg/aGg	M1R	339	Cd244	protein_coding	CODING	ENSMUST00000164360	1
1	173489457	.	T	G	T/G	T/G	T/G	T/T	T/G	START_LOST(HIGH	MISSENSE	aTg/aGg	M1R	397	Cd244	protein_coding	CODING	ENSMUST00000004829	1
1	173489457	.	T	G	T/G	T/G	T/G	T/T	T/G	START_LOST(HIGH	MISSENSE	aTg/aGg	M1R	397	Cd244	protein_coding	CODING	ENSMUST00000163487	1
1	175868136	rs47649546	A	G	G/G	A/G	A/G	A/A	G/G	START_LOST(HIGH	MISSENSE	aTg/aCg	M1T	409	Ifi203	protein_coding	CODING	ENSMUST00000081216	2
1	175868136	rs47649546	A	G	G/G	A/G	A/G	A/A	G/G	START_LOST(HIGH	MISSENSE	aTg/aCg	M1T	409	Ifi203	protein_coding	CODING	ENSMUST00000123708	3
1	175868136	rs47649546	A	G	G/G	A/G	A/G	A/A	G/G	START_LOST(HIGH	MISSENSE	aTg/aCg	M1T	457	Ifi203	protein_coding	CODING	ENSMUST00000042228	2
1	175868136	rs47649546	A	G	G/G	A/G	A/G	A/A	G/G	START_LOST(HIGH	MISSENSE	aTg/aCg	M1T	457	Ifi203	protein_coding	CODING	ENSMUST00000156895	3
1	175868136	rs47649546	A	G	G/G	A/G	A/G	A/A	G/G	START_LOST(HIGH	MISSENSE	aTg/aCg	M1T	871	Ifi203	protein_coding	CODING	ENSMUST00000129829	3
2	151320045	.	T	A	T/T	T/A	T/A	T/A	T/A	START_LOST(HIGH	MISSENSE	aTg/aAg	M1K	339	Nsfl1c	protein_coding	CODING	ENSMUST00000103160	1
2	151320045	.	T	A	T/T	T/A	T/A	T/A	T/A	START_LOST(HIGH	MISSENSE	aTg/aAg	M1K	370	Nsfl1c	protein_coding	CODING	ENSMUST00000028949	1
2	151320045	.	T	A	T/T	T/A	T/A	T/A	T/A	START_LOST(HIGH	MISSENSE	aTg/aAg	M1K	372	Nsfl1c	protein_coding	CODING	ENSMUST00000089140	1
2	164798971	.	GTCAGGGCTCATATGTTCACCAGGCAC	G	GTCAGGGCTCATATGTTCACCAGGCAC/GTCAGGGCTCATATGTTCACCAGGCAC	GTCAGGGCTCATATGTTCACCAGGCAC/GTCAGGGCTCATATGTTCACCAGGCAC	GTCAGGGCTCATATGTTCACCAGGCAC/G	GTCAGGGCTCATATGTTCACCAGGCAC/G	GTCAGGGCTCATATGTTCACCAGGCAC/G	START_LOST(HIGH	.	atgttcaccaggcac/	MFTRH1	88	Slc12a5	protein_coding	CODING	ENSMUST00000124372	2
3	41545949	.	AT	A	AT/AT	AT/A	A/A	AT/A	AT/A	START_LOST(HIGH	.	atg/	M1	688	Sclt1	protein_coding	CODING	ENSMUST00000026866	1
3	121374236	rs49047204	T	C	T/C	T/T	C/C	T/C	T/C	START_LOST(HIGH	MISSENSE	aTg/aCg	M1T	174	4930432M17Rik	protein_coding	CODING	ENSMUST00000098646	1
4	43434630	.	CTAT	C	CTAT/C	CTAT/C	C/C	C/C	C/C	START_LOST(HIGH	.	atg/	M1	13	Rusc2	protein_coding	CODING	ENSMUST00000149221	2
5	28865098	.	CCCGTAGACAAAA	C	CCCGTAGACAAAA/CCCGTAGACAAAA	CCCGTAGACAAAA/C	CCCGTAGACAAAA/C	CCCGTAGACAAAA/C	CCCGTAGACAAAA/C	START_LOST(HIGH	.	atg/	M1	333	Gm10290	protein_coding	CODING	ENSMUST00000094104	1
5	138671751	rs48991247	A	G	A/A	A/G	A/G	G/G	A/G	START_LOST(HIGH	MISSENSE	Atg/Gtg	M1V	151	BC055004	protein_coding	CODING	ENSMUST00000162519	2
6	129824925	.	T	C	T/C	T/T	T/C	T/T	T/C	START_LOST(HIGH	MISSENSE	Atg/Gtg	M1V	148	Klra17	protein_coding	CODING	ENSMUST00000166389	1
6	129824925	.	T	C	T/C	T/T	T/C	T/T	T/C	START_LOST(HIGH	MISSENSE	Atg/Gtg	M1V	158	Klra17	protein_coding	CODING	ENSMUST00000087985	1
6	129824925	.	T	C	T/C	T/T	T/C	T/T	T/C	START_LOST(HIGH	MISSENSE	Atg/Gtg	M1V	222	Klra17	protein_coding	CODING	ENSMUST00000088019	1
6	129824925	.	T	C	T/C	T/T	T/C	T/T	T/C	START_LOST(HIGH	MISSENSE	Atg/Gtg	M1V	273	Klra17	protein_coding	CODING	ENSMUST00000014687	2
6	129824925	.	T	C	T/C	T/T	T/C	T/T	T/C	START_LOST(HIGH	MISSENSE	Atg/Gtg	M1V	40	Klra17	protein_coding	CODING	ENSMUST00000171275	1
6	129824927	.	A	G	A/G	A/A	A/G	A/A	A/G	START_LOST(HIGH	MISSENSE	aTg/aCg	M1T	274	Klra17	protein_coding	CODING	ENSMUST00000122219	2
6	146524970	.	A	AT	A/AT	AT/AT	AT/AT	A/A	A/AT	START_LOST(HIGH	.	atg/aAtg	M1N?	732	4933424B01Rik	protein_coding	CODING	ENSMUST00000032427	2
7	9246440	.	T	C	T/T	T/T	T/C	T/T	T/C	START_LOST(HIGH	MISSENSE	aTg/aCg	M1T	802	Vmn2r40	protein_coding	CODING	ENSMUST00000171942	1
7	93024447	.	AT	A	AT/A	AT/A	AT/AT	AT/A	AT/A	START_LOST(HIGH	.	atg/	M1	851	Vmn2r73	protein_coding	CODING	ENSMUST00000077478	1
7	93418295	rs31433956	C	T	C/T	C/T	C/C	C/T	C/T	START_LOST(HIGH	MISSENSE	atG/atA	M1I	332	Olfr310	protein_coding	CODING	ENSMUST00000081918	1
7	105711398	.	ATTTT	A	ATTTT/A	ATTTT/ATTTT	ATTTT/ATTTT	ATTTT/A	ATTTT/A	START_LOST(HIGH	.	atg/	M1	149	A630091E08Rik	protein_coding	CODING	ENSMUST00000069035	1
7	109763501	rs31518346	T	C	T/C	T/T	T/C	C/C	T/C	START_LOST(HIGH	MISSENSE	Atg/Gtg	M1V	326	Olfr553	protein_coding	CODING	ENSMUST00000098222	1
7	110831233	.	GATGACAAC	G	GATGACAAC/G	GATGACAAC/GATGACAAC	GATGACAAC/G	G/G	GATGACAAC/G	START_LOST(HIGH	.	atgacaaca/	MTT1	321	Olfr625-ps1	protein_coding	CODING	ENSMUST00000098195	1
7	114768379	rs31859225	T	C	T/C	T/T	T/C	C/C	T/C	START_LOST(HIGH	MISSENSE	Atg/Gtg	M1V	110	5330417H12Rik	protein_coding	CODING	ENSMUST00000060348	1
8	34841342	rs49526138	C	T	C/C	T/T	T/T	T/T	T/T	START_LOST(HIGH	MISSENSE	atG/atA	M1I	107	1700104B16Rik	protein_coding	CODING	ENSMUST00000079376	2
8	35168138	.	ATCATGGCTTGCGATCTCC	A	ATCATGGCTTGCGATCTCC/ATCATGGCTTGCGATCTCC	A/A	A/A	A/A	A/A	START_LOST(HIGH	.	atgatt/	MI1	195	Dctn6	protein_coding	CODING	ENSMUST00000117243	3
8	41984257	.	T	A	T/T	A/A	A/A	A/A	A/A	START_LOST(HIGH	MISSENSE	aTg/aAg	M1K	674	Slc7a2	protein_coding	CODING	ENSMUST00000118432	1
9	78243964	rs33757053	A	G	G/G	G/G	A/G	.	G/G	START_LOST(HIGH	MISSENSE	aTg/aCg	M1T	193	4930542C12Rik	protein_coding	CODING	ENSMUST00000171096	1
10	57687677	.	A	G	G/G	A/G	A/G	A/G	A/G	START_LOST(HIGH	MISSENSE	aTg/aCg	M1T	378	Dux	protein_coding	CODING	ENSMUST00000174056	1
11	58316072	rs26976202	C	T	C/T	C/T	C/C	C/C	T/T	START_LOST(HIGH	MISSENSE	atG/atA	M1I	324	Olfr331	protein_coding	CODING	ENSMUST00000081743	1
11	58316072	rs26976202	C	T	C/T	C/T	C/C	C/C	T/T	START_LOST(HIGH	MISSENSE	atG/atA	M1I	324	Olfr331	protein_coding	CODING	ENSMUST00000170501	2
12	116746186	.	C	T	C/T	C/T	C/T	C/T	C/T	START_LOST(HIGH	MISSENSE	atG/atA	M1I	116	Gm16865	IG_V_gene	CODING	ENSMUST00000103535	1
12	117041290	rs108813511	A	T	A/A	A/T	A/T	A/A	A/T	START_LOST(HIGH	MISSENSE	aTg/aAg	M1K	115	Gm16710	IG_V_gene	CODING	ENSMUST00000103543	1
13	63499444	rs29777774	T	C	C/C	T/C	T/C	T/T	T/C	START_LOST(HIGH	MISSENSE	Atg/Gtg	M1V	461	Fancc	protein_coding	CODING	ENSMUST00000099444	3
14	4974183	.	G	C	G/G	G/G	G/C	G/C	G/C	START_LOST(HIGH	MISSENSE	atG/atC	M1I	172	Gm3264	protein_coding	CODING	ENSMUST00000166410	2
14	7454867	.	C	G	C/C	C/C	C/G	C/G	C/G	START_LOST(HIGH	MISSENSE	atG/atC	M1I	215	Gm3460	protein_coding	CODING	ENSMUST00000167882	1
14	8197584	.	A	T	A/A	A/A	A/T	A/T	A/T	START_LOST(HIGH	MISSENSE	aTg/aAg	M1K	172	Gm8374	protein_coding	CODING	ENSMUST00000163826	1
14	13022550	rs31375016	A	G	A/A	A/A	A/G	A/G	A/G	START_LOST(HIGH	MISSENSE	Atg/Gtg	M1V	667	Ptprg	protein_coding	CODING	ENSMUST00000119888	1
14	20421738	.	C	G	C/C	C/C	C/G	C/G	C/G	START_LOST(HIGH	MISSENSE	atG/atC	M1I	196	Gm5458	protein_coding	CODING	ENSMUST00000167784	1
14	20421738	.	C	G	C/C	C/C	C/G	C/G	C/G	START_LOST(HIGH	MISSENSE	atG/atC	M1I	203	Gm5458	protein_coding	CODING	ENSMUST00000164306	1
14	20421738	.	C	G	C/C	C/C	C/G	C/G	C/G	START_LOST(HIGH	MISSENSE	atG/atC	M1I	204	Gm5458	protein_coding	CODING	ENSMUST00000096121	1
14	20421738	.	C	G	C/C	C/C	C/G	C/G	C/G	START_LOST(HIGH	MISSENSE	atG/atC	M1I	267	Gm5458	protein_coding	CODING	ENSMUST00000163800	1
14	54733143	rs3155443	A	G	A/G	A/A	G/G	A/A	A/G	START_LOST(HIGH	MISSENSE	Atg/Gtg	M1V	2	Trdd1	IG_D_gene	CODING	ENSMUST00000103680	1
17	36298604	rs48430239	T	C	C/C	C/C	T/C	T/C	T/C	START_LOST(HIGH	MISSENSE	aTg/aCg	M1T	180	2410017I17Rik	protein_coding	CODING	ENSMUST00000090537	6
17	46335654	.	A	G	G/G	G/G	A/G	A/G	A/G	START_LOST(HIGH	MISSENSE	aTg/aCg	M1T	556	Polh	protein_coding	CODING	ENSMUST00000170576	3
18	62340117	rs30116071	T	C	T/C	T/C	T/C	T/C	T/C	START_LOST(HIGH	MISSENSE	aTg/aCg	M1T	104	Gm9949	protein_coding	CODING	ENSMUST00000067743	1
19	60296963	rs13470022	T	C	C/C	T/T	T/C	C/C	T/T	START_LOST(HIGH	MISSENSE	Atg/Gtg	M1V	146	D19Ertd737e	protein_coding	CODING	ENSMUST00000071767	2

## Sheet: STOP_GAINED(HIGH
Chromosome	Position	ID	Reference	Alteration	PML-/-HBsAgtg/0 (9-Mon)	PML-/- (6-Mon)	PML-/-HBsAgtg/0 (3-Mon)	HBsAgtg/0 (6-Mon)	PML-/-HBsAgtg/0 (6-Mon)	Effect ( Effect_Impact	Functional_Class	Codon_Change	Amino_Acid_Change	Amino_Acid_length	Gene_Name	Transcript_BioType	Gene_Coding	Transcript_ID	Exon_Rank
1	9536296	rs108911944	C	A,T	C/T	C/A	C/C	C/T	C/A	STOP_GAINED(HIGH	NONSENSE	tCg/tAg	S231*	365	Rrs1	protein_coding	CODING	ENSMUST00000072079	1
1	51998088	.	G	GT	GT/GT	G/G	G/GT	G/GT	G/GT	STOP_GAINED(HIGH	.	tac/taAc	Y6*?	203	Gm8420	protein_coding	CODING	ENSMUST00000097103	1
1	58703904	.	C	T	C/C	C/T	C/T	C/C	C/T	STOP_GAINED(HIGH	NONSENSE	Cga/Tga	R125*	183	Gm10068	protein_coding	CODING	ENSMUST00000081455	1
1	74441540	.	C	T	C/T	C/C	C/C	C/T	C/T	STOP_GAINED(HIGH	NONSENSE	Cga/Tga	R201*	261	Ctdsp1	protein_coding	CODING	ENSMUST00000027367	6
1	85097142	.	G	A	G/A	G/A	G/A	G/A	G/A	STOP_GAINED(HIGH	NONSENSE	Cga/Tga	R54*	121	A530032D15Rik	protein_coding	CODING	ENSMUST00000161675	3
1	85097142	.	G	A	G/A	G/A	G/A	G/A	G/A	STOP_GAINED(HIGH	NONSENSE	Cga/Tga	R54*	211	A530032D15Rik	protein_coding	CODING	ENSMUST00000069485	2
1	85097142	.	G	A	G/A	G/A	G/A	G/A	G/A	STOP_GAINED(HIGH	NONSENSE	Cga/Tga	R54*	211	A530032D15Rik	protein_coding	CODING	ENSMUST00000160792	2
1	85097142	.	G	A	G/A	G/A	G/A	G/A	G/A	STOP_GAINED(HIGH	NONSENSE	Cga/Tga	R54*	215	A530032D15Rik	protein_coding	CODING	ENSMUST00000161724	2
1	87488218	.	T	A	T/T	T/T	T/T	T/A	T/A	STOP_GAINED(HIGH	NONSENSE	Aga/Tga	R155*	445	Sp110	protein_coding	CODING	ENSMUST00000093508	4
1	90127255	rs108619704	C	T	C/T	C/T	C/T	C/T	C/T	STOP_GAINED(HIGH	NONSENSE	Cga/Tga	R150*	1671	Heatr7b1	protein_coding	CODING	ENSMUST00000113130	5
1	90127255	rs108619704	C	T	C/T	C/T	C/T	C/T	C/T	STOP_GAINED(HIGH	NONSENSE	Cga/Tga	R150*	1679	Heatr7b1	protein_coding	CODING	ENSMUST00000061013	5
1	90131789	.	C	T	C/C	C/T	C/T	C/T	C/T	STOP_GAINED(HIGH	NONSENSE	Cag/Tag	Q357*	1671	Heatr7b1	protein_coding	CODING	ENSMUST00000113130	10
1	90131789	.	C	T	C/C	C/T	C/T	C/T	C/T	STOP_GAINED(HIGH	NONSENSE	Cag/Tag	Q360*	1679	Heatr7b1	protein_coding	CODING	ENSMUST00000061013	11
1	90134066	.	C	T	C/T	C/T	C/C	C/T	C/C	STOP_GAINED(HIGH	NONSENSE	Cga/Tga	R445*	1671	Heatr7b1	protein_coding	CODING	ENSMUST00000113130	13
1	90134066	.	C	T	C/T	C/T	C/C	C/T	C/C	STOP_GAINED(HIGH	NONSENSE	Cga/Tga	R448*	1679	Heatr7b1	protein_coding	CODING	ENSMUST00000061013	14
1	90134118	rs51004805	G	A	G/G	G/A	G/G	G/G	G/A	STOP_GAINED(HIGH	NONSENSE	tGg/tAg	W462*	1671	Heatr7b1	protein_coding	CODING	ENSMUST00000113130	13
1	90134118	rs51004805	G	A	G/G	G/A	G/G	G/G	G/A	STOP_GAINED(HIGH	NONSENSE	tGg/tAg	W465*	1679	Heatr7b1	protein_coding	CODING	ENSMUST00000061013	14
1	90134161	rs49147968	C	A	C/A	C/A	C/A	C/A	C/A	STOP_GAINED(HIGH	NONSENSE	taC/taA	Y476*	1671	Heatr7b1	protein_coding	CODING	ENSMUST00000113130	13
1	90134161	rs49147968	C	A	C/A	C/A	C/A	C/A	C/A	STOP_GAINED(HIGH	NONSENSE	taC/taA	Y479*	1679	Heatr7b1	protein_coding	CODING	ENSMUST00000061013	14
1	90138159	rs46209645	G	A	G/G	G/A	G/A	G/A	G/A	STOP_GAINED(HIGH	NONSENSE	tgG/tgA	W657*	1671	Heatr7b1	protein_coding	CODING	ENSMUST00000113130	19
1	90138159	rs46209645	G	A	G/G	G/A	G/A	G/A	G/A	STOP_GAINED(HIGH	NONSENSE	tgG/tgA	W660*	1679	Heatr7b1	protein_coding	CODING	ENSMUST00000061013	20
1	90153280	.	C	T	C/T	C/T	C/T	C/T	C/T	STOP_GAINED(HIGH	NONSENSE	Cag/Tag	Q1437*	1671	Heatr7b1	protein_coding	CODING	ENSMUST00000113130	37
1	90153280	.	C	T	C/T	C/T	C/T	C/T	C/T	STOP_GAINED(HIGH	NONSENSE	Cag/Tag	Q1445*	1679	Heatr7b1	protein_coding	CODING	ENSMUST00000061013	38
1	90163099	.	G	GT	G/G	G/GT	G/GT	G/GT	G/GT	STOP_GAINED(HIGH	.	tac/taAc	Y69*?	76	Hjurp	protein_coding	CODING	ENSMUST00000127446	2
1	93103224	rs47959958	G	A	A/A	G/A	G/A	G/G	A/A	STOP_GAINED(HIGH	NONSENSE	tgG/tgA	W236*	274	Ramp1	protein_coding	CODING	ENSMUST00000048383	3
1	135262393	.	C	T	C/T	C/T	C/T	C/C	C/T	STOP_GAINED(HIGH	NONSENSE	Cga/Tga	R166*	385	Etnk2	protein_coding	CODING	ENSMUST00000135222	2
1	135262393	.	C	T	C/T	C/T	C/T	C/C	C/T	STOP_GAINED(HIGH	NONSENSE	Cga/Tga	R63*	282	Etnk2	protein_coding	CODING	ENSMUST00000129213	1
1	173445727	.	C	A	C/A	C/A	C/A	C/C	C/A	STOP_GAINED(HIGH	NONSENSE	taC/taA	Y16*	106	Gm9765	protein_coding	CODING	ENSMUST00000043170	2
1	173507422	.	T	G	T/G	T/G	T/G	T/T	T/G	STOP_GAINED(HIGH	NONSENSE	tTa/tGa	L237*	339	Cd244	protein_coding	CODING	ENSMUST00000164360	4
1	173507422	.	T	G	T/G	T/G	T/G	T/T	T/G	STOP_GAINED(HIGH	NONSENSE	tTa/tGa	L237*	397	Cd244	protein_coding	CODING	ENSMUST00000004829	4
1	173507422	.	T	G	T/G	T/G	T/G	T/T	T/G	STOP_GAINED(HIGH	NONSENSE	tTa/tGa	L237*	397	Cd244	protein_coding	CODING	ENSMUST00000163487	4
1	173507478	.	C	T	C/T	C/T	C/T	C/C	C/T	STOP_GAINED(HIGH	NONSENSE	Cag/Tag	Q256*	339	Cd244	protein_coding	CODING	ENSMUST00000164360	4
1	173507478	.	C	T	C/T	C/T	C/T	C/C	C/T	STOP_GAINED(HIGH	NONSENSE	Cag/Tag	Q256*	397	Cd244	protein_coding	CODING	ENSMUST00000004829	4
1	173507478	.	C	T	C/T	C/T	C/T	C/C	C/T	STOP_GAINED(HIGH	NONSENSE	Cag/Tag	Q256*	397	Cd244	protein_coding	CODING	ENSMUST00000163487	4
1	173510913	.	A	T	A/T	A/T	A/T	A/A	A/T	STOP_GAINED(HIGH	NONSENSE	Aaa/Taa	K340*	397	Cd244	protein_coding	CODING	ENSMUST00000004829	7
1	173510913	.	A	T	A/T	A/T	A/T	A/A	A/T	STOP_GAINED(HIGH	NONSENSE	Aaa/Taa	K340*	397	Cd244	protein_coding	CODING	ENSMUST00000163487	7
1	173511828	.	G	T	G/T	G/T	G/T	G/G	G/T	STOP_GAINED(HIGH	NONSENSE	Gag/Tag	E371*	397	Cd244	protein_coding	CODING	ENSMUST00000004829	8
1	173511828	.	G	T	G/T	G/T	G/T	G/G	G/T	STOP_GAINED(HIGH	NONSENSE	Gag/Tag	E371*	397	Cd244	protein_coding	CODING	ENSMUST00000163487	8
1	187176235	.	C	T	C/C	C/T	C/C	C/T	C/T	STOP_GAINED(HIGH	NONSENSE	Cga/Tga	R162*	253	Bpnt1	protein_coding	CODING	ENSMUST00000110965	6
1	187176235	.	C	T	C/C	C/T	C/C	C/T	C/T	STOP_GAINED(HIGH	NONSENSE	Cga/Tga	R217*	308	Bpnt1	protein_coding	CODING	ENSMUST00000027916	7
1	193220148	.	G	A	G/G	G/G	G/A	G/G	G/A	STOP_GAINED(HIGH	NONSENSE	Cag/Tag	Q50*	486	Ppp2r5a	protein_coding	CODING	ENSMUST00000067976	1
1	193220148	.	G	A	G/G	G/G	G/A	G/G	G/A	STOP_GAINED(HIGH	NONSENSE	Cag/Tag	Q54*	490	Ppp2r5a	protein_coding	CODING	ENSMUST00000110885	2
1	193220181	.	G	A	G/A	G/G	G/A	G/A	G/A	STOP_GAINED(HIGH	NONSENSE	Cag/Tag	Q39*	486	Ppp2r5a	protein_coding	CODING	ENSMUST00000067976	1
1	193220181	.	G	A	G/A	G/G	G/A	G/A	G/A	STOP_GAINED(HIGH	NONSENSE	Cag/Tag	Q43*	490	Ppp2r5a	protein_coding	CODING	ENSMUST00000110885	2
1	193220190	.	T	A	T/A	T/T	T/A	T/A	T/A	STOP_GAINED(HIGH	NONSENSE	Aag/Tag	K36*	486	Ppp2r5a	protein_coding	CODING	ENSMUST00000067976	1
1	193220190	.	T	A	T/A	T/T	T/A	T/A	T/A	STOP_GAINED(HIGH	NONSENSE	Aag/Tag	K40*	490	Ppp2r5a	protein_coding	CODING	ENSMUST00000110885	2
2	69587518	.	T	G	.	.	T/T	.	G/G	STOP_GAINED(HIGH	NONSENSE	taT/taG	Y446*	752	Ppig	protein_coding	CODING	ENSMUST00000040915	14
2	69587518	.	T	G	.	.	T/T	.	G/G	STOP_GAINED(HIGH	NONSENSE	taT/taG	Y446*	752	Ppig	protein_coding	CODING	ENSMUST00000090858	14
2	118588361	rs32920032	T	A	T/T	A/A	T/T	A/A	T/T	STOP_GAINED(HIGH	NONSENSE	Aga/Tga	R10*	545	A430105I19Rik	protein_coding	CODING	ENSMUST00000059997	1
2	120070532	.	C	A	C/C	A/A	C/A	C/A	C/C	STOP_GAINED(HIGH	NONSENSE	Gaa/Taa	E38*	875	Pla2g4e	protein_coding	CODING	ENSMUST00000090071	1
2	120995731	rs27454778	G	T	G/G	T/T	G/T	G/T	G/G	STOP_GAINED(HIGH	NONSENSE	tCg/tAg	S6*	307	Zscan29	protein_coding	CODING	ENSMUST00000052770	1
2	121223275	.	C	CTTCTTTTACTTT	C/C	CTTCTTTTACTTT/CTTCTTTTACTTT	C/CTTCTTTTACTTT	C/CTTCTTTTACTTT	C/C	STOP_GAINED(HIGH	.	aag/aaAAAGTAAAAGAAg	K101KK*KK	142	Catsper2	protein_coding	CODING	ENSMUST00000099478	5
3	15548792	.	G	A	G/A	G/A	G/A	G/A	G/A	STOP_GAINED(HIGH	NONSENSE	Cag/Tag	Q77*	391	Sirpb1b	protein_coding	CODING	ENSMUST00000091319	2
3	93475234	.	C	T	C/C	C/C	C/T	C/C	C/T	STOP_GAINED(HIGH	NONSENSE	tGg/tAg	W51*	361	Tdpoz1	protein_coding	CODING	ENSMUST00000076768	1
3	93853878	.	C	T	C/T	C/C	C/T	.	C/T	STOP_GAINED(HIGH	NONSENSE	tGg/tAg	W51*	361	Gm9125	protein_coding	CODING	ENSMUST00000094413	1
3	93979365	.	C	A	C/A	C/C	C/A	C/A	C/A	STOP_GAINED(HIGH	NONSENSE	Gga/Tga	G354*	357	Gm10696	protein_coding	CODING	ENSMUST00000161475	2
3	93979365	.	C	A	C/A	C/C	C/A	C/A	C/A	STOP_GAINED(HIGH	NONSENSE	Gga/Tga	G354*	357	Gm10696	protein_coding	CODING	ENSMUST00000167916	1
3	96470671	rs108704891	G	A	G/A	G/G	A/A	G/A	G/A	STOP_GAINED(HIGH	NONSENSE	Cag/Tag	Q79*	155	Rpl21-ps11	protein_coding	CODING	ENSMUST00000077278	1
3	96487515	rs108544930	T	G	T/T	T/T	T/G	T/G	T/T	STOP_GAINED(HIGH	NONSENSE	tTa/tGa	L398*	996	Ankrd35	protein_coding	CODING	ENSMUST00000048427	10
3	148848278	rs36689114	A	T	A/T	A/A	A/T	A/A	A/A	STOP_GAINED(HIGH	NONSENSE	tTg/tAg	L61*	114	Gm9912	protein_coding	CODING	ENSMUST00000066092	1
3	148887660	rs37864410	C	T	C/T	C/C	C/T	C/C	C/C	STOP_GAINED(HIGH	NONSENSE	tgG/tgA	W52*	131	Gm10287	protein_coding	CODING	ENSMUST00000093950	1
3	149735983	.	C	T	C/C	C/T	C/C	C/T	C/T	STOP_GAINED(HIGH	NONSENSE	tGg/tAg	W175*	295	Rpsa-ps10	protein_coding	CODING	ENSMUST00000057740	1
4	88401306	rs46909355	A	T	A/T	T/T	T/T	T/T	T/T	STOP_GAINED(HIGH	NONSENSE	Aga/Tga	R179*	182	Gm13271	protein_coding	CODING	ENSMUST00000094992	1
4	88473507	.	T	A	T/T	T/A	T/A	A/A	T/A	STOP_GAINED(HIGH	NONSENSE	tTg/tAg	L63*	189	Ifna6	protein_coding	CODING	ENSMUST00000071378	1
4	112534666	.	C	CAACTCAATTGTGTCCAACAGGCGATATTTCATCTCTAAGGGCAAAGATCA	C/C	C/CAACTCAATTGTGTCCAACAGGCGATATTTCATCTCTAAGGGCAAAGATCA	C/CAACTCAATTGTGTCCAACAGGCGATATTTCATCTCTAAGGGCAAAGATCA	C/CAACTCAATTGTGTCCAACAGGCGATATTTCATCTCTAAGGGCAAAGATCA	C/CAACTCAATTGTGTCCAACAGGCGATATTTCATCTCTAAGGGCAAAGATCA	STOP_GAINED(HIGH	.	atg/atTGATCTTTGCCCTTAGAGATGAAATATCGCCTGTTGGACACAATTGAGTTg	M925IDLCP*R*NIACWTQLS?	1240	Skint6	protein_coding	CODING	ENSMUST00000138966	37
4	112534666	.	C	CAACTCAATTGTGTCCAACAGGCGATATTTCATCTCTAAGGGCAAAGATCA	C/C	C/CAACTCAATTGTGTCCAACAGGCGATATTTCATCTCTAAGGGCAAAGATCA	C/CAACTCAATTGTGTCCAACAGGCGATATTTCATCTCTAAGGGCAAAGATCA	C/CAACTCAATTGTGTCCAACAGGCGATATTTCATCTCTAAGGGCAAAGATCA	C/CAACTCAATTGTGTCCAACAGGCGATATTTCATCTCTAAGGGCAAAGATCA	STOP_GAINED(HIGH	.	atg/atTGATCTTTGCCCTTAGAGATGAAATATCGCCTGTTGGACACAATTGAGTTg	M925IDLCP*R*NIACWTQLS?	1240	Skint6	protein_coding	CODING	ENSMUST00000171224	36
4	113500496	.	A	T	A/T	A/T	A/T	A/T	A/T	STOP_GAINED(HIGH	NONSENSE	tTg/tAg	L116*	859	Skint5	protein_coding	CODING	ENSMUST00000171893	6
4	113500496	.	A	T	A/T	A/T	A/T	A/T	A/T	STOP_GAINED(HIGH	NONSENSE	tTg/tAg	L116*	880	Skint5	protein_coding	CODING	ENSMUST00000171627	6
4	113500496	.	A	T	A/T	A/T	A/T	A/T	A/T	STOP_GAINED(HIGH	NONSENSE	tTg/tAg	L543*	1454	Skint5	protein_coding	CODING	ENSMUST00000170105	18
4	113500496	.	A	T	A/T	A/T	A/T	A/T	A/T	STOP_GAINED(HIGH	NONSENSE	tTg/tAg	L543*	1475	Skint5	protein_coding	CODING	ENSMUST00000169631	18
4	113595978	.	C	T	C/C	C/T	C/C	C/C	C/C	STOP_GAINED(HIGH	NONSENSE	tGg/tAg	W306*	1454	Skint5	protein_coding	CODING	ENSMUST00000170105	7
4	113595978	.	C	T	C/C	C/T	C/C	C/C	C/C	STOP_GAINED(HIGH	NONSENSE	tGg/tAg	W306*	1475	Skint5	protein_coding	CODING	ENSMUST00000169631	7
4	113610264	.	A	T	A/T	T/T	T/T	T/T	T/T	STOP_GAINED(HIGH	NONSENSE	tgT/tgA	C256*	1454	Skint5	protein_coding	CODING	ENSMUST00000170105	5
4	113610264	.	A	T	A/T	T/T	T/T	T/T	T/T	STOP_GAINED(HIGH	NONSENSE	tgT/tgA	C256*	1475	Skint5	protein_coding	CODING	ENSMUST00000169631	5
4	113867299	rs48766049	A	T	A/T	A/T	A/T	A/T	A/T	STOP_GAINED(HIGH	NONSENSE	Aga/Tga	R54*	183	Skint11	protein_coding	CODING	ENSMUST00000151810	2
4	113867299	rs48766049	A	T	A/T	A/T	A/T	A/T	A/T	STOP_GAINED(HIGH	NONSENSE	Aga/Tga	R80*	188	Skint11	protein_coding	CODING	ENSMUST00000145797	3
4	113867299	rs48766049	A	T	A/T	A/T	A/T	A/T	A/T	STOP_GAINED(HIGH	NONSENSE	Aga/Tga	R80*	364	Skint11	protein_coding	CODING	ENSMUST00000164297	3
4	113900407	rs47807574	A	ATG,G	A/G	ATG/ATG	ATG/ATG	G/G	ATG/ATG	STOP_GAINED(HIGH	.	atg/TGatg	M144*?	183	Skint11	protein_coding	CODING	ENSMUST00000151810	3
4	113900407	rs47807574	A	ATG,G	A/G	ATG/ATG	ATG/ATG	G/G	ATG/ATG	STOP_GAINED(HIGH	.	atg/TGatg	M170*?	188	Skint11	protein_coding	CODING	ENSMUST00000145797	4
4	113900407	rs47807574	A	ATG,G	A/G	ATG/ATG	ATG/ATG	G/G	ATG/ATG	STOP_GAINED(HIGH	.	atg/TGatg	M170*?	364	Skint11	protein_coding	CODING	ENSMUST00000164297	4
4	118861501	rs27526098	C	T	C/T	T/T	T/T	C/T	T/T	STOP_GAINED(HIGH	NONSENSE	tgG/tgA	W12*	187	Ermap	protein_coding	CODING	ENSMUST00000124626	2
4	118861501	rs27526098	C	T	C/T	T/T	T/T	C/T	T/T	STOP_GAINED(HIGH	NONSENSE	tgG/tgA	W12*	592	Ermap	protein_coding	CODING	ENSMUST00000138395	2
4	118951683	.	G	A	G/A	G/A	G/A	G/G	G/A	STOP_GAINED(HIGH	NONSENSE	Cga/Tga	R178*	214	Ybx1	protein_coding	CODING	ENSMUST00000127737	4
4	118951683	.	G	A	G/A	G/A	G/A	G/G	G/A	STOP_GAINED(HIGH	NONSENSE	Cga/Tga	R286*	322	Ybx1	protein_coding	CODING	ENSMUST00000079644	7
4	118951698	.	G	A	G/A	G/A	G/A	G/G	G/A	STOP_GAINED(HIGH	NONSENSE	Cga/Tga	R173*	214	Ybx1	protein_coding	CODING	ENSMUST00000127737	4
4	118951698	.	G	A	G/A	G/A	G/A	G/G	G/A	STOP_GAINED(HIGH	NONSENSE	Cga/Tga	R281*	322	Ybx1	protein_coding	CODING	ENSMUST00000079644	7
4	129293715	rs27503438	C	T	C/T	T/T	T/T	C/T	T/T	STOP_GAINED(HIGH	NONSENSE	tGg/tAg	W417*	418	Iqcc	protein_coding	CODING	ENSMUST00000046675	5
4	143539935	.	G	T	G/T	G/T	G/T	G/T	G/T	STOP_GAINED(HIGH	NONSENSE	tgC/tgA	C167*	494	Gm13109	protein_coding	CODING	ENSMUST00000105766	2
4	143539935	.	G	T	G/T	G/T	G/T	G/T	G/T	STOP_GAINED(HIGH	NONSENSE	tgC/tgA	C169*	496	Gm13109	protein_coding	CODING	ENSMUST00000105765	4
4	143747782	rs27631161	C	A	C/A	C/A	A/A	C/A	A/A	STOP_GAINED(HIGH	NONSENSE	Gaa/Taa	E496*	500	Oog3	protein_coding	CODING	ENSMUST00000050933	4
4	144112147	rs27630175	C	T	C/T	C/T	T/T	C/T	T/T	STOP_GAINED(HIGH	NONSENSE	Cga/Tga	R6*	331	9430007A20Rik	protein_coding	CODING	ENSMUST00000169917	2
4	144370380	rs48423105	G	A	G/A	G/A	A/A	G/A	A/A	STOP_GAINED(HIGH	NONSENSE	Cga/Tga	R113*	393	Gm438	protein_coding	CODING	ENSMUST00000105746	2
4	146884969	rs50425485	C	A	C/A	C/A	C/A	C/A	C/A	STOP_GAINED(HIGH	NONSENSE	taC/taA	Y46*	368	Gm13152	protein_coding	CODING	ENSMUST00000063704	2
4	146884969	rs50425485	C	A	C/A	C/A	C/A	C/A	C/A	STOP_GAINED(HIGH	NONSENSE	taC/taA	Y46*	368	Gm13152	protein_coding	CODING	ENSMUST00000105721	3
4	146915176	.	T	A	T/A	T/A	T/A	T/A	T/A	STOP_GAINED(HIGH	NONSENSE	tTa/tAa	L6*	103	Gm16503	protein_coding	CODING	ENSMUST00000104964	1
4	147052345	.	G	T	G/T	G/T	G/T	G/T	G/T	STOP_GAINED(HIGH	NONSENSE	taC/taA	Y46*	633	Zfp534	protein_coding	CODING	ENSMUST00000066794	3
4	147052345	.	G	T	G/T	G/T	G/T	G/T	G/T	STOP_GAINED(HIGH	NONSENSE	taC/taA	Y46*	661	Zfp534	protein_coding	CODING	ENSMUST00000117638	3
4	147052345	.	G	T	G/T	G/T	G/T	G/T	G/T	STOP_GAINED(HIGH	NONSENSE	taC/taA	Y5*	351	2610305D13Rik	protein_coding	CODING	ENSMUST00000105726	1
5	3344373	.	A	T	A/A	A/A	A/T	A/T	A/T	STOP_GAINED(HIGH	NONSENSE	Aag/Tag	K3*	326	Cdk6	protein_coding	CODING	ENSMUST00000042410	1
5	3344373	.	A	T	A/A	A/A	A/T	A/T	A/T	STOP_GAINED(HIGH	NONSENSE	Aag/Tag	K3*	326	Cdk6	protein_coding	CODING	ENSMUST00000165117	2
5	3344393	.	C	CT	C/CT	C/C	C/CT	C/CT	C/CT	STOP_GAINED(HIGH	.	gat/Tgat	D10*?	326	Cdk6	protein_coding	CODING	ENSMUST00000042410	1
5	3344393	.	C	CT	C/CT	C/C	C/CT	C/CT	C/CT	STOP_GAINED(HIGH	.	gat/Tgat	D10*?	326	Cdk6	protein_coding	CODING	ENSMUST00000165117	2
5	3344406	.	G	T	G/T	G/T	G/T	G/T	G/T	STOP_GAINED(HIGH	NONSENSE	Gag/Tag	E14*	326	Cdk6	protein_coding	CODING	ENSMUST00000042410	1
5	3344406	.	G	T	G/T	G/T	G/T	G/T	G/T	STOP_GAINED(HIGH	NONSENSE	Gag/Tag	E14*	326	Cdk6	protein_coding	CODING	ENSMUST00000165117	2
5	3344411	.	C	A	C/A	C/A	C/A	C/A	C/A	STOP_GAINED(HIGH	NONSENSE	tgC/tgA	C15*	326	Cdk6	protein_coding	CODING	ENSMUST00000042410	1
5	3344411	.	C	A	C/A	C/A	C/A	C/A	C/A	STOP_GAINED(HIGH	NONSENSE	tgC/tgA	C15*	326	Cdk6	protein_coding	CODING	ENSMUST00000165117	2
5	3344427	.	G	T	G/T	G/G	G/T	G/T	G/T	STOP_GAINED(HIGH	NONSENSE	Gaa/Taa	E21*	326	Cdk6	protein_coding	CODING	ENSMUST00000042410	1
5	3344427	.	G	T	G/T	G/G	G/T	G/T	G/T	STOP_GAINED(HIGH	NONSENSE	Gaa/Taa	E21*	326	Cdk6	protein_coding	CODING	ENSMUST00000165117	2
5	13796418	rs51261584	G	T	G/G	G/T	G/G	G/G	G/G	STOP_GAINED(HIGH	NONSENSE	Gaa/Taa	E209*	219	Speer3	protein_coding	CODING	ENSMUST00000088625	5
5	13796418	rs51261584	G	T	G/G	G/T	G/G	G/G	G/G	STOP_GAINED(HIGH	NONSENSE	Gaa/Taa	E251*	261	Speer3	protein_coding	CODING	ENSMUST00000124677	5
5	26346002	.	G	A	G/A	G/G	G/A	G/A	G/A	STOP_GAINED(HIGH	NONSENSE	Cag/Tag	Q170*	267	Gm5862	protein_coding	CODING	ENSMUST00000072286	4
5	31345436	.	G	A	G/A	G/G	G/A	G/A	G/A	STOP_GAINED(HIGH	NONSENSE	Cga/Tga	R93*	634	Slc5a6	protein_coding	CODING	ENSMUST00000006817	4
5	31345436	.	G	A	G/A	G/G	G/A	G/A	G/A	STOP_GAINED(HIGH	NONSENSE	Cga/Tga	R93*	634	Slc5a6	protein_coding	CODING	ENSMUST00000080431	4
5	31345436	.	G	A	G/A	G/G	G/A	G/A	G/A	STOP_GAINED(HIGH	NONSENSE	Cga/Tga	R93*	634	Slc5a6	protein_coding	CODING	ENSMUST00000114665	3
5	31345436	.	G	A	G/A	G/G	G/A	G/A	G/A	STOP_GAINED(HIGH	NONSENSE	Cga/Tga	R93*	634	Slc5a6	protein_coding	CODING	ENSMUST00000114668	4
5	31345563	.	C	T	C/C	C/C	C/T	C/T	C/T	STOP_GAINED(HIGH	NONSENSE	tgG/tgA	W50*	634	Slc5a6	protein_coding	CODING	ENSMUST00000006817	4
5	31345563	.	C	T	C/C	C/C	C/T	C/T	C/T	STOP_GAINED(HIGH	NONSENSE	tgG/tgA	W50*	634	Slc5a6	protein_coding	CODING	ENSMUST00000080431	4
5	31345563	.	C	T	C/C	C/C	C/T	C/T	C/T	STOP_GAINED(HIGH	NONSENSE	tgG/tgA	W50*	634	Slc5a6	protein_coding	CODING	ENSMUST00000114665	3
5	31345563	.	C	T	C/C	C/C	C/T	C/T	C/T	STOP_GAINED(HIGH	NONSENSE	tgG/tgA	W50*	634	Slc5a6	protein_coding	CODING	ENSMUST00000114668	4
5	31345563	.	C	T	C/C	C/C	C/T	C/T	C/T	STOP_GAINED(HIGH	NONSENSE	tgG/tgA	W50*	80	Slc5a6	protein_coding	CODING	ENSMUST00000137223	4
5	33080636	.	G	A	G/A	G/A	G/A	G/A	G/A	STOP_GAINED(HIGH	NONSENSE	Cga/Tga	R185*	259	Pisd	protein_coding	CODING	ENSMUST00000077550	6
5	33080636	.	G	A	G/A	G/A	G/A	G/A	G/A	STOP_GAINED(HIGH	NONSENSE	Cga/Tga	R284*	358	Pisd	protein_coding	CODING	ENSMUST00000142779	7
5	33080636	.	G	A	G/A	G/A	G/A	G/A	G/A	STOP_GAINED(HIGH	NONSENSE	Cga/Tga	R301*	375	Pisd	protein_coding	CODING	ENSMUST00000120591	8
5	33080636	.	G	A	G/A	G/A	G/A	G/A	G/A	STOP_GAINED(HIGH	NONSENSE	Cga/Tga	R332*	406	Pisd	protein_coding	CODING	ENSMUST00000061895	7
5	33080636	.	G	A	G/A	G/A	G/A	G/A	G/A	STOP_GAINED(HIGH	NONSENSE	Cga/Tga	R502*	576	C330019G07Rik	protein_coding	CODING	ENSMUST00000144673	11
5	33169951	.	A	C	A/C	A/C	A/C	A/C	A/A	STOP_GAINED(HIGH	NONSENSE	taT/taG	Y1616*	1971	C330019G07Rik	protein_coding	CODING	ENSMUST00000120129	6
5	33169951	.	A	C	A/C	A/C	A/C	A/C	A/A	STOP_GAINED(HIGH	NONSENSE	taT/taG	Y99*	454	C330019G07Rik	protein_coding	CODING	ENSMUST00000067224	1
5	33170835	.	G	A	G/A	G/A	G/A	G/A	G/A	STOP_GAINED(HIGH	NONSENSE	Cga/Tga	R1322*	1971	C330019G07Rik	protein_coding	CODING	ENSMUST00000120129	6
5	33171099	.	C	A	C/A	C/A	C/A	C/A	C/A	STOP_GAINED(HIGH	NONSENSE	Gga/Tga	G1234*	1971	C330019G07Rik	protein_coding	CODING	ENSMUST00000120129	6
5	33172989	.	G	A	G/A	G/A	G/A	G/A	G/A	STOP_GAINED(HIGH	NONSENSE	Caa/Taa	Q604*	1971	C330019G07Rik	protein_coding	CODING	ENSMUST00000120129	6
5	33173996	.	G	T	G/T	G/T	G/T	G/T	G/T	STOP_GAINED(HIGH	NONSENSE	tCa/tAa	S268*	1971	C330019G07Rik	protein_coding	CODING	ENSMUST00000120129	6
5	77697668	.	C	T	C/C	C/C	C/T	C/T	C/T	STOP_GAINED(HIGH	NONSENSE	Cga/Tga	R235*	1082	Rest	protein_coding	CODING	ENSMUST00000080359	2
5	77697668	.	C	T	C/C	C/C	C/T	C/T	C/T	STOP_GAINED(HIGH	NONSENSE	Cga/Tga	R235*	1082	Rest	protein_coding	CODING	ENSMUST00000113449	2
5	77697668	.	C	T	C/C	C/C	C/T	C/T	C/T	STOP_GAINED(HIGH	NONSENSE	Cga/Tga	R235*	332	Rest	protein_coding	CODING	ENSMUST00000113448	2
5	94066644	.	G	A	G/A	G/A	G/A	G/A	G/A	STOP_GAINED(HIGH	NONSENSE	Cag/Tag	Q268*	475	C87414	protein_coding	CODING	ENSMUST00000101024	4
5	94066644	.	G	A	G/A	G/A	G/A	G/A	G/A	STOP_GAINED(HIGH	NONSENSE	Cag/Tag	Q268*	475	C87414	protein_coding	CODING	ENSMUST00000159489	5
5	94066644	.	G	A	G/A	G/A	G/A	G/A	G/A	STOP_GAINED(HIGH	NONSENSE	Cag/Tag	Q268*	475	C87414	protein_coding	CODING	ENSMUST00000162964	3
5	104479718	.	C	T	C/T	C/T	C/T	C/C	C/T	STOP_GAINED(HIGH	NONSENSE	Cga/Tga	R27*	108	Nudt9	protein_coding	CODING	ENSMUST00000148261	2
5	104479718	.	C	T	C/T	C/T	C/T	C/C	C/T	STOP_GAINED(HIGH	NONSENSE	Cga/Tga	R27*	151	Nudt9	protein_coding	CODING	ENSMUST00000134313	2
5	104479718	.	C	T	C/T	C/T	C/T	C/C	C/T	STOP_GAINED(HIGH	NONSENSE	Cga/Tga	R27*	157	Nudt9	protein_coding	CODING	ENSMUST00000128511	3
5	104479718	.	C	T	C/T	C/T	C/T	C/C	C/T	STOP_GAINED(HIGH	NONSENSE	Cga/Tga	R27*	212	Nudt9	protein_coding	CODING	ENSMUST00000150226	2
5	104479718	.	C	T	C/T	C/T	C/T	C/C	C/T	STOP_GAINED(HIGH	NONSENSE	Cga/Tga	R77*	350	Nudt9	protein_coding	CODING	ENSMUST00000031250	2
5	118515986	.	A	AGGCT	A/A	A/AGGCT	A/AGGCT	A/AGGCT	A/AGGCT	STOP_GAINED(HIGH	.	agc/GGCTagc	S66G*?	168	Gm9754	protein_coding	CODING	ENSMUST00000031305	1
5	145886592	.	C	T	C/C	C/C	C/T	C/C	C/C	STOP_GAINED(HIGH	NONSENSE	Cga/Tga	R167*	231	Arpc1b	protein_coding	CODING	ENSMUST00000136074	3
5	145886592	.	C	T	C/C	C/C	C/T	C/C	C/C	STOP_GAINED(HIGH	NONSENSE	Cga/Tga	R216*	372	Arpc1b	protein_coding	CODING	ENSMUST00000085679	6
5	145887707	.	C	T	C/C	C/C	C/T	C/T	C/C	STOP_GAINED(HIGH	NONSENSE	Cga/Tga	R27*	104	Arpc1b	protein_coding	CODING	ENSMUST00000138922	1
5	145887707	.	C	T	C/C	C/C	C/T	C/T	C/C	STOP_GAINED(HIGH	NONSENSE	Cga/Tga	R299*	372	Arpc1b	protein_coding	CODING	ENSMUST00000085679	8
5	146615299	.	G	A	G/G	G/A	G/G	G/A	G/G	STOP_GAINED(HIGH	NONSENSE	Cag/Tag	Q36*	504	Cyp3a44	protein_coding	CODING	ENSMUST00000067479	2
5	147278516	.	C	T	C/C	C/T	C/C	C/T	C/C	STOP_GAINED(HIGH	NONSENSE	Cga/Tga	R287*	501	Wasf3	protein_coding	CODING	ENSMUST00000016143	8
5	147278588	.	C	T	C/C	C/T	C/T	C/T	C/T	STOP_GAINED(HIGH	NONSENSE	Cag/Tag	Q311*	501	Wasf3	protein_coding	CODING	ENSMUST00000016143	8
6	57612900	rs30287125	C	T	C/T	C/C	T/T	T/T	C/T	STOP_GAINED(HIGH	NONSENSE	Cag/Tag	Q1002*	1003	Herc6	protein_coding	CODING	ENSMUST00000031817	23
6	92193072	rs47666398	C	A	C/A	C/C	A/A	A/A	C/A	STOP_GAINED(HIGH	NONSENSE	Gag/Tag	E86*	256	Trh	protein_coding	CODING	ENSMUST00000006046	3
6	121986019	rs108060056	C	T	C/T	C/C	T/T	C/T	C/T	STOP_GAINED(HIGH	NONSENSE	Caa/Taa	Q291*	1451	Mug2	protein_coding	CODING	ENSMUST00000081777	9
6	122663424	.	C	T	C/T	C/T	C/T	C/T	C/T	STOP_GAINED(HIGH	NONSENSE	Cag/Tag	Q232*	280	Nanog	protein_coding	CODING	ENSMUST00000112580	5
6	122663424	.	C	T	C/T	C/T	C/T	C/T	C/T	STOP_GAINED(HIGH	NONSENSE	Cag/Tag	Q232*	280	Nanog	protein_coding	CODING	ENSMUST00000112581	5
6	122663424	.	C	T	C/T	C/T	C/T	C/T	C/T	STOP_GAINED(HIGH	NONSENSE	Cag/Tag	Q247*	295	Nanog	protein_coding	CODING	ENSMUST00000112582	5
6	122663424	.	C	T	C/T	C/T	C/T	C/T	C/T	STOP_GAINED(HIGH	NONSENSE	Cag/Tag	Q257*	305	Nanog	protein_coding	CODING	ENSMUST00000012540	4
6	125094328	.	G	A	G/G	G/G	G/G	G/A	G/A	STOP_GAINED(HIGH	NONSENSE	tGg/tAg	W685*	794	Nop2	protein_coding	CODING	ENSMUST00000044200	16
6	130078169	.	G	A	G/A	G/G	G/A	G/G	G/A	STOP_GAINED(HIGH	NONSENSE	Cag/Tag	Q4*	266	Klra8	protein_coding	CODING	ENSMUST00000014476	2
6	130138729	rs50663057	C	A	C/A	C/C	C/A	C/C	C/A	STOP_GAINED(HIGH	NONSENSE	Gaa/Taa	E114*	266	Klra9	protein_coding	CODING	ENSMUST00000071554	4
6	130138729	rs50663057	C	A	C/A	C/C	C/A	C/C	C/A	STOP_GAINED(HIGH	NONSENSE	Gaa/Taa	E114*	266	Klra9	protein_coding	CODING	ENSMUST00000112032	4
6	130229368	.	C	A	C/C	C/C	C/A	C/C	C/A	STOP_GAINED(HIGH	NONSENSE	Gaa/Taa	E111*	263	Klra10	protein_coding	CODING	ENSMUST00000167207	4
6	130229368	.	C	A	C/C	C/C	C/A	C/C	C/A	STOP_GAINED(HIGH	NONSENSE	Gaa/Taa	E114*	266	Klra10	protein_coding	CODING	ENSMUST00000112020	3
7	7160261	.	G	T	G/G	G/G	G/T	G/T	G/T	STOP_GAINED(HIGH	NONSENSE	tCa/tAa	S31*	416	Zfp772	protein_coding	CODING	ENSMUST00000074455	2
7	7286910	rs107841085	C	T	C/C	C/C	C/T	C/T	C/T	STOP_GAINED(HIGH	NONSENSE	tGg/tAg	W146*	580	Vmn2r30	protein_coding	CODING	ENSMUST00000174368	2
7	7286910	rs107841085	C	T	C/C	C/C	C/T	C/T	C/T	STOP_GAINED(HIGH	NONSENSE	tGg/tAg	W146*	852	Vmn2r30	protein_coding	CODING	ENSMUST00000072475	2
7	7337307	.	C	A	C/C	C/C	C/A	C/A	C/A	STOP_GAINED(HIGH	NONSENSE	Gga/Tga	G659*	861	Vmn2r31	protein_coding	CODING	ENSMUST00000075108	6
7	9655202	.	C	T	C/C	C/C	C/T	C/T	C/T	STOP_GAINED(HIGH	NONSENSE	Cag/Tag	Q654*	852	Vmn2r45	protein_coding	CODING	ENSMUST00000164845	6
7	9747082	.	A	T	A/A	A/A	A/T	A/T	A/T	STOP_GAINED(HIGH	NONSENSE	Aaa/Taa	K120*	861	Vmn2r44	protein_coding	CODING	ENSMUST00000166499	2
7	9749527	.	A	T	A/A	A/A	A/T	A/T	A/T	STOP_GAINED(HIGH	NONSENSE	Aaa/Taa	K368*	861	Vmn2r44	protein_coding	CODING	ENSMUST00000166499	3
7	9882344	.	C	A	C/C	C/C	C/A	C/A	C/A	STOP_GAINED(HIGH	NONSENSE	tCa/tAa	S727*	845	Vmn2r43	protein_coding	CODING	ENSMUST00000066317	6
7	16922179	.	T	TCAGCAGCACTGGGAAAGGGGAAAGAGAGATTAGAGAGA	T/T	T/T	TCAGCAGCACTGGGAAAGGGGAAAGAGAGATTAGAGAGA/TCAGCAGCACTGGGAAAGGGGAAAGAGAGATTAGAGAGA	T/TCAGCAGCACTGGGAAAGGGGAAAGAGAGATTAGAGAGA	T/TCAGCAGCACTGGGAAAGGGGAAAGAGAGATTAGAGAGA	STOP_GAINED(HIGH	.	ctg/ctgTCTCTCTAATCTCTCTTTCCCCTTTCCCAGTGCTGCTG	L251LSL*SLFPLSQCC?	328	Sae1	protein_coding	CODING	ENSMUST00000108501	7
7	16922179	.	T	TCAGCAGCACTGGGAAAGGGGAAAGAGAGATTAGAGAGA	T/T	T/T	TCAGCAGCACTGGGAAAGGGGAAAGAGAGATTAGAGAGA/TCAGCAGCACTGGGAAAGGGGAAAGAGAGATTAGAGAGA	T/TCAGCAGCACTGGGAAAGGGGAAAGAGAGATTAGAGAGA	T/TCAGCAGCACTGGGAAAGGGGAAAGAGAGATTAGAGAGA	STOP_GAINED(HIGH	.	ctg/ctgTCTCTCTAATCTCTCTTTCCCCTTTCCCAGTGCTGCTG	L251LSL*SLFPLSQCC?	350	Sae1	protein_coding	CODING	ENSMUST00000094815	7
7	19677802	rs46709471	T	G	T/T	T/T	G/G	T/G	T/G	STOP_GAINED(HIGH	NONSENSE	taT/taG	Y563*	593	Dmpk	protein_coding	CODING	ENSMUST00000108472	14
7	19939779	rs31796062	C	G	C/C	C/C	G/G	C/G	C/G	STOP_GAINED(HIGH	NONSENSE	tCa/tGa	S236*	245	Ercc1	protein_coding	CODING	ENSMUST00000160369	7
7	20206485	rs32420915	G	C	G/G	G/G	C/C	G/C	G/C	STOP_GAINED(HIGH	NONSENSE	taC/taG	Y43*	66	Relb	protein_coding	CODING	ENSMUST00000098754	3
7	20539841	rs108120642	G	A	G/G	G/G	G/A	G/G	G/G	STOP_GAINED(HIGH	NONSENSE	tGg/tAg	W241*	270	Rpl7a-ps8	protein_coding	CODING	ENSMUST00000094754	1
7	22044982	.	G	A	G/G	G/G	G/A	G/G	G/G	STOP_GAINED(HIGH	NONSENSE	Cga/Tga	R219*	307	Vmn1r124	protein_coding	CODING	ENSMUST00000105200	1
7	23308398	.	G	A	G/G	G/G	G/A	G/A	G/A	STOP_GAINED(HIGH	NONSENSE	tGg/tAg	W138*	307	Vmn1r152	protein_coding	CODING	ENSMUST00000168326	1
7	24128085	.	G	A	G/G	G/G	G/A	G/A	G/A	STOP_GAINED(HIGH	NONSENSE	tgG/tgA	W792*	978	Nlrp4e	protein_coding	CODING	ENSMUST00000076470	6
7	24140214	.	C	T	C/C	C/C	C/T	C/C	C/T	STOP_GAINED(HIGH	NONSENSE	Cag/Tag	Q925*	978	Nlrp4e	protein_coding	CODING	ENSMUST00000076470	8
7	24910162	rs45936280	C	T	C/C	C/C	T/T	C/T	C/T	STOP_GAINED(HIGH	NONSENSE	Cag/Tag	Q177*	873	Zfp112	protein_coding	CODING	ENSMUST00000120006	4
7	24910162	rs45936280	C	T	C/C	C/C	T/T	C/T	C/T	STOP_GAINED(HIGH	NONSENSE	Cag/Tag	Q183*	879	Zfp112	protein_coding	CODING	ENSMUST00000005413	5
7	25940492	.	G	A	G/A	G/G	A/A	G/A	G/A	STOP_GAINED(HIGH	NONSENSE	tgG/tgA	W33*	100	D930028M14Rik	protein_coding	CODING	ENSMUST00000098678	2
7	25940509	.	C	A	C/A	C/C	A/A	C/A	C/A	STOP_GAINED(HIGH	NONSENSE	tCg/tAg	S39*	100	D930028M14Rik	protein_coding	CODING	ENSMUST00000098678	2
7	27396563	.	G	A	G/G	G/G	G/A	G/G	G/A	STOP_GAINED(HIGH	NONSENSE	Caa/Taa	Q179*	319	Vmn1r185	protein_coding	CODING	ENSMUST00000171039	1
7	27396564	.	T	TCAC	T/T	T/T	T/TCAC	T/T	T/TCAC	STOP_GAINED(HIGH	.	aaa/aaGTGa	K178K*	319	Vmn1r185	protein_coding	CODING	ENSMUST00000171039	1
7	32757189	.	T	A	T/T	T/T	T/A	T/A	T/A	STOP_GAINED(HIGH	NONSENSE	Aag/Tag	K134*	155	Gm5329	protein_coding	CODING	ENSMUST00000075737	1
7	46664182	.	C	T	C/C	T/T	C/C	C/C	C/C	STOP_GAINED(HIGH	NONSENSE	tGg/tAg	W461*	643	Gm5114	protein_coding	CODING	ENSMUST00000031488	3
7	46664182	.	C	T	C/C	T/T	C/C	C/C	C/C	STOP_GAINED(HIGH	NONSENSE	tGg/tAg	W461*	858	Gm5114	protein_coding	CODING	ENSMUST00000108017	3
7	53186443	rs48943838	G	A	G/A	A/A	G/A	G/A	G/A	STOP_GAINED(HIGH	NONSENSE	tgG/tgA	W124*	131	Ccdc114	protein_coding	CODING	ENSMUST00000117998	5
7	65067548	rs8269312	C	T	C/T	T/T	C/T	C/T	C/T	STOP_GAINED(HIGH	NONSENSE	Cga/Tga	R153*	192	Gabrb3	protein_coding	CODING	ENSMUST00000138350	4
7	71556865	.	C	T	C/C	C/T	C/T	C/T	C/T	STOP_GAINED(HIGH	NONSENSE	Caa/Taa	Q177*	178	Mcee	protein_coding	CODING	ENSMUST00000037205	3
7	92386175	.	T	A	T/A	T/A	T/T	T/A	T/A	STOP_GAINED(HIGH	NONSENSE	Aaa/Taa	K14*	851	Vmn2r68-ps	protein_coding	CODING	ENSMUST00000061074	1
7	104528767	rs13472455	C	T	C/T	C/C	C/C	C/T	C/T	STOP_GAINED(HIGH	NONSENSE	Caa/Taa	Q166*	526	Alg8	protein_coding	CODING	ENSMUST00000116289	5
7	111489301	rs31820711	C	T	C/T	C/C	C/T	T/T	C/T	STOP_GAINED(HIGH	NONSENSE	tgG/tgA	W485*	488	Trim12c	protein_coding	CODING	ENSMUST00000098178	9
7	111489301	rs31820711	C	T	C/T	C/C	C/T	T/T	C/T	STOP_GAINED(HIGH	NONSENSE	tgG/tgA	W494*	497	Trim12c	protein_coding	CODING	ENSMUST00000059037	8
7	125629543	rs3717785	G	A	G/A	G/A	G/A	A/A	G/A	STOP_GAINED(HIGH	NONSENSE	Caa/Taa	Q46*	117	Itpripl2	protein_coding	CODING	ENSMUST00000098092	1
7	135326940	rs49092086	G	A	G/A	G/G	G/A	A/A	G/A	STOP_GAINED(HIGH	NONSENSE	tGg/tAg	W271*	1202	Itgad	protein_coding	CODING	ENSMUST00000033051	8
8	3849087	rs32973852	C	T	C/C	T/T	C/T	C/T	T/T	STOP_GAINED(HIGH	NONSENSE	tgG/tgA	W208*	208	Cd209e	protein_coding	CODING	ENSMUST00000033888	6
8	3918981	rs33343201	T	A	T/T	A/A	T/A	T/A	A/A	STOP_GAINED(HIGH	NONSENSE	Aga/Tga	R247*	316	Cd209b	protein_coding	CODING	ENSMUST00000111014	9
8	13837690	.	G	A	G/A	G/G	G/A	G/A	G/A	STOP_GAINED(HIGH	NONSENSE	Caa/Taa	Q134*	502	AF366264	protein_coding	CODING	ENSMUST00000071308	1
8	19242065	rs47398835	C	A	C/C	A/A	C/A	C/A	A/A	STOP_GAINED(HIGH	NONSENSE	tgC/tgA	C32*	57	Defb46	protein_coding	CODING	ENSMUST00000095436	2
8	19295132	.	G	T	G/G	G/T	G/T	G/G	G/G	STOP_GAINED(HIGH	NONSENSE	Gga/Tga	G35*	63	Defb3	protein_coding	CODING	ENSMUST00000033852	2
8	19295145	.	G	A	G/G	G/A	G/A	G/A	G/G	STOP_GAINED(HIGH	NONSENSE	tGg/tAg	W39*	63	Defb3	protein_coding	CODING	ENSMUST00000033852	2
8	19295215	.	A	AT	A/A	A/AT	A/AT	A/A	A/AT	STOP_GAINED(HIGH	.	aaa/Taaa	K63*?	63	Defb3	protein_coding	CODING	ENSMUST00000033852	2
8	27268946	.	C	A	C/A	C/A	C/A	C/A	C/A	STOP_GAINED(HIGH	NONSENSE	taC/taA	Y8*	210	Thap1	protein_coding	CODING	ENSMUST00000036807	1
8	74121703	.	G	GCTGGGTCTCCCCTGGGGCTGTCCCCACTAACCCTGA	G/G	G/GCTGGGTCTCCCCTGGGGCTGTCCCCACTAACCCTGA	G/GCTGGGTCTCCCCTGGGGCTGTCCCCACTAACCCTGA	G/G	G/GCTGGGTCTCCCCTGGGGCTGTCCCCACTAACCCTGA	STOP_GAINED(HIGH	.	cag/CTGGGTCTCCCCTGGGGCTGTCCCCACTAACCCTGAcag	Q13LGLPWGCPH*P*Q	591	Fam129c	protein_coding	CODING	ENSMUST00000143662	1
8	91711165	rs45889824	G	A	G/G	A/A	G/A	G/G	A/A	STOP_GAINED(HIGH	NONSENSE	Cag/Tag	Q99*	205	Gm5356	protein_coding	CODING	ENSMUST00000093326	1
8	94870731	rs48779184	A	T	A/A	T/T	A/T	A/A	T/T	STOP_GAINED(HIGH	NONSENSE	tgT/tgA	C97*	106	4933436C20Rik	protein_coding	CODING	ENSMUST00000034183	3
8	105203661	.	G	A	G/A	G/A	G/A	G/A	G/A	STOP_GAINED(HIGH	NONSENSE	Cga/Tga	R27*	796	Cdh11	protein_coding	CODING	ENSMUST00000075190	3
8	124881040	rs31764502	G	A	A/A	G/A	G/G	G/G	A/A	STOP_GAINED(HIGH	NONSENSE	Cag/Tag	Q374*	382	Trhr2	protein_coding	CODING	ENSMUST00000044123	3
8	131687753	rs51530240	T	A	A/A	T/A	T/T	T/A	A/A	STOP_GAINED(HIGH	NONSENSE	tTa/tAa	L234*	343	1700008F21Rik	protein_coding	CODING	ENSMUST00000148234	11
8	131687753	rs51530240	T	A	A/A	T/A	T/T	T/A	A/A	STOP_GAINED(HIGH	NONSENSE	tTa/tAa	L272*	381	1700008F21Rik	protein_coding	CODING	ENSMUST00000026912	11
8	131687753	rs51530240	T	A	A/A	T/A	T/T	T/A	A/A	STOP_GAINED(HIGH	NONSENSE	tTa/tAa	L56*	165	1700008F21Rik	protein_coding	CODING	ENSMUST00000167030	3
8	131687753	rs51530240	T	A	A/A	T/A	T/T	T/A	A/A	STOP_GAINED(HIGH	NONSENSE	tTa/tAa	L69*	178	1700008F21Rik	protein_coding	CODING	ENSMUST00000108744	8
8	131687753	rs51530240	T	A	A/A	T/A	T/T	T/A	A/A	STOP_GAINED(HIGH	NONSENSE	tTa/tAa	L69*	183	1700008F21Rik	protein_coding	CODING	ENSMUST00000108745	7
8	131687753	rs51530240	T	A	A/A	T/A	T/T	T/A	A/A	STOP_GAINED(HIGH	NONSENSE	tTa/tAa	L90*	126	1700008F21Rik	protein_coding	CODING	ENSMUST00000148621	5
9	3190632	.	C	A	C/A	C/C	C/A	C/A	C/A	STOP_GAINED(HIGH	NONSENSE	Gga/Tga	G14*	137	4930433N12Rik	protein_coding	CODING	ENSMUST00000048921	4
9	38331522	.	C	A	C/A	C/A	C/A	C/C	C/A	STOP_GAINED(HIGH	NONSENSE	tgC/tgA	C68*	311	Olfr911-ps1	protein_coding	CODING	ENSMUST00000074987	1
9	38331616	.	C	T	C/T	C/T	C/T	C/C	C/T	STOP_GAINED(HIGH	NONSENSE	Cag/Tag	Q100*	311	Olfr911-ps1	protein_coding	CODING	ENSMUST00000074987	1
[truncated: 205 more rows]

## Sheet: STOP_LOST(HIGH
Chromosome	Position	ID	Reference	Alteration	PML-/-HBsAgtg/0 (9-Mon)	PML-/- (6-Mon)	PML-/-HBsAgtg/0 (3-Mon)	HBsAgtg/0 (6-Mon)	PML-/-HBsAgtg/0 (6-Mon)	Effect ( Effect_Impact	Functional_Class	Codon_Change	Amino_Acid_Change	Amino_Acid_length	Gene_Name	Transcript_BioType	Gene_Coding	Transcript_ID	Exon_Rank
1	175826731	rs33792040	C	G	G/G	C/G	C/G	C/C	G/G	STOP_LOST(HIGH	MISSENSE	tGa/tCa	*426S	425	Mnda	protein_coding	CODING	ENSMUST00000009340	7
1	176030536	.	T	C	T/C	T/C	T/T	T/T	T/C	STOP_LOST(HIGH	MISSENSE	Tga/Cga	*316R	315	Olfr427	protein_coding	CODING	ENSMUST00000080831	1
[truncated: 56 more rows]
